# Supplementary material for: Combined Intestinal Metabolomics and Microbiota Analysis for Acute Endometritis Induced by Lipopolysaccharide in Mice
Source: Front Cell Infect Microbiol. 2021 Dec 17;11:791373. doi: 10.3389/fcimb.2021.791373 (PMC8718680; doi:10.3389/fcimb.2021.791373)
Supplement: Supplementary file 1 [file Table_1.xlsx]

## Sheet: Sheet1
Supplementary Table 1.
Primers used for quantitative real-time PCR.
Name	Sequence (5′→3′): forward and reverse	Accession Number	Product size (bp)
IL-6	TCTTGGGACTGATGCTGGTG	NM_031168.1	132
	CATGTGTAATTAAGCCTCCGACT
IL-1β	GTAATGAAAGACGGCACACCC	NM_008361.4	181
	CAGGCTTGTGCTCTGCTTGTG
TNF-α	TGTCTCAGCCTCTTCTCATTCC	NM_013693.3	152
	TTTGTGAGTGTGAGGGTCTGG
GAPDH	GGTTGTCTCCTGCGACTTCA	NM_001289726.1	183
	TGGTCCAGGGTTTCTTACTCC
