# Supplementary material for: Combined Intestinal Metabolomics and Microbiota Analysis for Acute Endometritis Induced by Lipopolysaccharide in Mice
Source: Front Cell Infect Microbiol. 2021 Dec 17;11:791373. doi: 10.3389/fcimb.2021.791373 (PMC8718680; doi:10.3389/fcimb.2021.791373)
Supplement: Supplementary file 2 [file Table_2.xlsx]

## Sheet: 数据矩阵
Supplementary Table 2. Metabolites after characterization
ID: The ion ID of retention time and mass charge ratio is composed of RT and M /z, namely "RT_m/z". m/z: Mass charge ratio. Retention time (min):The time when the concentration extreme value of the separated component appears from the beginning of injection to the post-column Ion mode: Detection mode, pos: positive ion mode; neg: negative ion mode. Metabolites: Metabolite name. kegg:ID of metabol…
ID	m/z	Retention time (min)	Ion mode	Metabolites	Compound ID	Super Class	Class	Sub Class	kegg	Score	Fragmentation Score	Adducts	Formula	Mass Error (ppm)	Control_1	Control_2	Control_3	Control_4	Control_5	Control_6	LPS_1	LPS_2	LPS_3	LPS_4	LPS_5	LPS_6
12.56_524.2992m/z	524.299	12.5567	neg	1-Stearoylglycerophosphoserine	HMDB0061698	Lipids and lipid-like molecules	Glycerophospholipids	Glycerophosphoserines		58.9	96.4	M-H	C24H48NO9P	-0.374252	4.55031e+06	3.73916e+06	316492	3.22996e+06	955105	1.91573e+06	1.68032e+06	563734	511256	753288	1.21483e+06	373936
11.37_479.3010n	478.294	11.3707	neg	PE(18:1(9Z)/0:0)	40778	Lipids and lipid-like molecules	Glycerophospholipids	Glycerophosphoethanolamines		58.4	94.6	M-H, 2M-H	C23H46NO7P	-0.379977	2.25098e+06	2.98307e+06	269180	2.77594e+06	1.14307e+06	2.13818e+06	1.38906e+06	264203	290468	720040	585845	220181
0.71_116.0707m/z	116.071	0.71385	pos	L-Proline	29	Organic acids and derivatives	Carboxylic acids and derivatives	Amino acids, peptides, and analogues	C00148	58.2	97.3	M+H	C5H9NO2	0.6803	3.55222e+06	1.49313e+06	4.92654e+06	4.49316e+06	4.77838e+06	5.18234e+06	3.56813e+06	4.14379e+06	4.20903e+06	3.62982e+06	3.30373e+06	3.6979e+06
10.54_302.3047m/z	302.305	10.535	pos	Sphinganine	395	Organic nitrogen compounds	Organonitrogen compounds	Amines	C00836	58.1	96.4	M+H	C18H39NO2	-2.04061	73575.4	18071	13584.1	24325.1	10276.4	13289.3	21109.7	54317.2	14594.9	11963.6	25018.8	21591.4
10.83_519.3318n	520.339	10.8253	pos	2-linoleoyl-sn-glycero-3-phosphocholine	HMDB0062711	Lipids and lipid-like molecules	Glycerophospholipids	Glycerophosphocholines		58.1	94.3	M+H, M+K, M+Na	C26H50NO7P	-1.37104	2.49341e+06	1.14916e+06	137258	1.1338e+06	271463	2.48346e+06	1.14095e+06	152458	117471	488736	464853	110938
10.96_519.3319n	520.339	10.9625	pos	LysoPC(18:2(9Z,12Z))	HMDB0010386	Lipids and lipid-like molecules	Glycerophospholipids	Glycerophosphocholines		58.1	93.4	M+H, M+K, M+Na	C26H50NO7P	-1.12213	2.56622e+06	2.39327e+06	190228	3.31058e+06	902832	4.12969e+06	1.52873e+06	272023	251825	592245	648428	145153
11.47_521.3473n	544.337	11.4656	pos	PC(18:1(9Z)/0:0)	LMGP01050032	Lipids and lipid-like molecules	Glycerophospholipids	Glycerophosphocholines	C04230	58.1	96	M+Na, M+K	C26H52NO7P	-1.62279	137322	530881	22695.8	496055	326945	792628	402088	58488.5	31750.8	168111	181310	21558.3
0.67_147.0762m/z	147.076	0.672317	pos	L-Glutamine	18	Organic acids and derivatives	Carboxylic acids and derivatives	Amino acids, peptides, and analogues	C00064	58	93.5	M+H	C5H10N2O3	-1.53092	1.12504e+06	730235	746958	1.09995e+06	963759	1.35801e+06	1.18404e+06	706523	1.08036e+06	1.21175e+06	940416	1.01341e+06
12.16_523.3631n	524.37	12.1623	pos	LysoPC(18:0)	HMDB0010384	Lipids and lipid-like molecules	Glycerophospholipids	Glycerophosphocholines	C04230	58	92.9	M+H, M+K, M+Na	C26H54NO7P	-1.3493	2.87757e+07	1.72708e+07	2.95868e+06	2.29614e+07	7.84017e+06	1.82722e+07	1.14969e+07	3.09183e+06	4.81086e+06	6.40173e+06	7.55238e+06	3.91078e+06
4.39_784.1506m/z	784.151	4.39475	neg	FAD	HMDB0001248	Nucleosides, nucleotides, and analogues	Flavin nucleotides	Unclassified	C00016	58	91.9	M-H	C27H33N9O15P2	0.925542	656989	922710	674468	909761	988786	1.10315e+06	527338	187498	842907	975367	570670	752018
0.60_156.0766m/z	156.077	0.603067	pos	L-Histidine	21	Organic acids and derivatives	Carboxylic acids and derivatives	Amino acids, peptides, and analogues	C00135	57.9	98.2	M+H	C6H9N3O2	-1.21985	738867	374586	828636	875943	946279	1.02922e+06	612005	889414	755389	822567	463404	663491
10.84_612.3307m/z	612.331	10.8414	neg	LysoPC(22:6(4Z,7Z,10Z,13Z,16Z,19Z))	HMDB0010404	Lipids and lipid-like molecules	Glycerophospholipids	Glycerophosphocholines	C04230	57.9	90.3	M+FA-H	C30H50NO7P	0.024646	825840	322503	141459	237951	116556	239466	203437	72298.7	109683	158702	151893	88015.4
3.02_312.1295m/z	312.13	3.02085	pos	N2,N2-Dimethylguanosine	HMDB0004824	Nucleosides, nucleotides, and analogues	Purine nucleosides	Unclassified		57.9	96.9	M+H	C12H17N5O5	-2.25704	47795.4	2796.51	149697	47948.7	56155.3	73339.6	89976.1	116113	53480.5	59653.4	56728.7	66841.9
4.41_348.0699m/z	348.07	4.40572	pos	Adenosine 3'-monophosphate	63401	Nucleosides, nucleotides, and analogues	Ribonucleoside 3'-phosphates	Unclassified	C01367	57.9	95.3	M+H	C10H14N5O7P	-1.36099	84376.2	125532	97935.9	148321	154403	213760	79763.2	20304.1	117282	140797	77613.9	111898
11.39_480.3078m/z	480.308	11.3912	pos	LysoPE(18:1(11Z)/0:0)	HMDB0011505	Lipids and lipid-like molecules	Glycerophospholipids	Glycerophosphoethanolamines		57.8	92.3	M+H	C23H46NO7P	-1.39537	5.19913e+06	7.1157e+06	748065	7.6751e+06	2.96705e+06	5.74048e+06	3.68145e+06	719273	812406	1.68546e+06	1.42086e+06	637883
12.34_594.3778m/z	594.378	12.3358	neg	LysoPC(20:1(11Z))	HMDB0010391	Lipids and lipid-like molecules	Glycerophospholipids	Glycerophosphocholines	C04230	57.8	91.5	M+FA-H	C28H56NO7P	0.225645	80332.1	156295	4504.6	168806	56272.4	81768.2	51981.6	11635.4	9869.01	20739.2	21153.3	5400.79
12.64_484.2795n	485.287	12.6427	pos	PG(16:0/0:0)[U]	40874	Unclassified	Unclassified	Unclassified		57.8	93.6	M+H, M+Na, M+H-H2O	C22H45O9P	-1.32669	354470	645650	32072.5	723698	254908	551814	283589	45542.2	66598.8	156541	122086	48258.4
4.88_376.1382n	421.137	4.87503	neg	Riboflavin	HMDB0000244	Organoheterocyclic compounds	Pteridines and derivatives	Alloxazines and isoalloxazines	C00255	57.8	92.9	M-H, M+FA-H	C17H20N4O6	-0.16861	159105	109006	198838	206050	198845	221642	128000	94951.3	197177	159103	155083	161729
10.79_477.2848n	478.292	10.7945	pos	LysoPE(18:2(9Z,12Z)/0:0)	HMDB0011507	Lipids and lipid-like molecules	Glycerophospholipids	Glycerophosphoethanolamines		57.7	95.6	M+H, M+Na	C23H44NO7P	-1.50427	601806	124299	66751	125108	76326.6	356264	166834	39761.1	43184.6	103213	91333.2	48238.5
0.69_162.1121m/z	162.112	0.686183	pos	L-Carnitine	34532	Organic nitrogen compounds	Organonitrogen compounds	Quaternary ammonium salts	C00318	57.6	91.7	M+H	C7H15NO3	-2.02575	2.03454e+06	2.49115e+06	2.34701e+06	2.15461e+06	2.12877e+06	3.00906e+06	1.97578e+06	660401	2.40915e+06	2.12301e+06	1.71169e+06	2.07023e+06
11.32_521.3473n	522.355	11.3156	pos	PC(18:1(11Z)/0:0)	LMGP01050138	Lipids and lipid-like molecules	Glycerophospholipids	Glycerophosphocholines	C04230	57.6	92.6	M+H, M+K, M+Na	C26H52NO7P	-1.54683	2.88501e+06	1.82847e+06	313841	1.80732e+06	629338	1.89048e+06	1.0839e+06	258390	333140	818633	543509	275017
6.59_283.0612m/z	283.061	6.59215	neg	Acacetin	48899	Lipids and lipid-like molecules	Polyketides	Flavonoids		57.6	90.7	M-H	C16H12O5	-0.0709398	13875.4	1902.52	475.602	5677.09	1128.08	414.326	23755.5	17133.7	405.84	169.321	725.037	3108.97
10.68_493.3161n	494.323	10.68	pos	LysoPC(16:1(9Z)/0:0)	HMDB0010383	Lipids and lipid-like molecules	Glycerophospholipids	Glycerophosphocholines	C04230	57.5	94	M+H, M+K, M+Na	C24H48NO7P	-1.49602	1.05449e+06	4.19389e+06	102874	5.45387e+06	1.69829e+06	1.56816e+06	857108	181758	161177	433777	314126	126413
11.45_522.3546m/z	522.355	11.4495	pos	PC(0:0/18:1(9Z))	LMGP01050082	Lipids and lipid-like molecules	Glycerophospholipids	Glycerophosphocholines		57.5	94.4	M+H	C26H52NO7P	-1.54798	6.78434e+06	1.26502e+07	699787	1.49354e+07	5.46092e+06	9.85694e+06	5.26429e+06	1.19094e+06	1.15423e+06	2.57505e+06	2.22438e+06	809073
12.05_481.3162n	482.323	12.0496	pos	LysoPE(18:0/0:0)	HMDB0011130	Lipids and lipid-like molecules	Glycerophospholipids	Glycerophosphoethanolamines		57.5	89.9	M+H, M+Na	C23H48NO7P	-1.38959	2.20781e+07	1.42843e+07	2.74383e+06	1.74733e+07	5.58397e+06	1.25573e+07	1.03654e+07	3.1296e+06	4.17087e+06	6.46549e+06	5.92568e+06	3.1898e+06
0.69_147.0531n	148.06	0.686183	pos	L-Glutamate	19	Organic acids and derivatives	Carboxylic acids and derivatives	Amino acids, peptides, and analogues	C00025	57.4	92.5	M+H-H2O, M+H	C5H9NO4	-0.195625	3.72177e+06	3.91848e+06	3.59887e+06	4.60289e+06	4.35582e+06	4.57767e+06	4.20884e+06	3.26796e+06	3.43128e+06	3.73866e+06	4.30624e+06	3.97113e+06
11.98_283.2626m/z	283.263	11.9846	pos	16-hydroxy stearic acid	LMFA02000134	Lipids and lipid-like molecules	Fatty Acyls	Octadecanoids		57.4	93.6	M+H-H2O	C18H36O3	-1.9437	13620.4	20981.5	10341.8	11250	8897.14	11041.1	67643.7	408302	22263.3	12461.8	61221.4	10392.6
8.19_352.2248n	351.218	8.19475	neg	Prostaglandin E2	HMDB0001220	Lipids and lipid-like molecules	Fatty Acyls	Eicosanoids	C00584	57.4	90.3	M-H, 2M-H, M-H2O-H	C20H32O5	-0.355435	1.17386e+06	841709	749968	1.24353e+06	965463	1.01779e+06	947489	199059	567734	710054	732142	562258
10.65_451.2693n	452.277	10.6493	pos	LysoPE(16:1(9Z)/0:0)	HMDB0011504	Lipids and lipid-like molecules	Glycerophospholipids	Glycerophosphoethanolamines		57.3	90.2	M+H, M+Na	C21H42NO7P	-1.37261	217725	620110	39171.8	725533	289759	271936	166054	30902	45512.5	78456.7	56267.6	34792.2
12.13_508.3404m/z	508.34	12.1319	neg	LysoPC(17:0)	HMDB0012108	Lipids and lipid-like molecules	Glycerophospholipids	Glycerophosphocholines	C04230	57.3	94.6	M-H	C25H52NO7P	-0.839347	35306	22626.1	2371.56	26784	9481.32	23651.5	15863.3	3181.58	4603.49	5684.26	8573.31	3245.72
12.21_298.2503n	299.258	12.2104	pos	17-HOME(9Z)	LMFA02000180	Lipids and lipid-like molecules	Fatty Acyls	Octadecanoids		57.3	92.6	M+H, M+NH4, M+H-H2O	C18H34O3	-1.68778	37642.2	41946.1	28587.1	26274.1	32159.3	28220	38940.6	1.03571e+06	56847.9	34254.2	39836.2	28489
13.46_308.2942m/z	308.294	13.4624	pos	(-)-Dilophol	LMPR0104450002	Lipids and lipid-like molecules	Prenol lipids	Isoprenoids		57.3	93.6	M+NH4	C20H34O	-2.20591	6278.23	7350.74	2818.47	1757.48	812.631	4345.14	1264.5	1268.23	2523.37	3444.12	4048.55	4888.59
14.93_582.5102m/z	582.51	14.9267	neg	Cer(d18:1/16:0)	LMSP02010004	Lipids and lipid-like molecules	Sphingolipids	Ceramides	C00195	57.3	88.6	M+FA-H	C34H67NO3	-0.203599	174684	117510	126663	75072.2	3.60903e-09	73383.8	85.5501	59939.8	62.3098	150319	89687.6	163780
1.30_293.1469n	294.154	1.29842	pos	N-(1-Deoxy-1-fructosyl)isoleucine	HMDB0039780	Organic acids and derivatives	Carboxylic acids and derivatives	Amino acids, peptides, and analogues		57.2	94.5	M+H-H2O, M+H	C12H23NO7	-1.75091	45358.6	4547.68	46010.8	66826.3	37255.6	68446.2	584488	597259	76171.5	47098	420028	185352
10.44_467.3006n	468.308	10.4371	pos	LysoPC(14:0/0:0)	HMDB0010379	Lipids and lipid-like molecules	Glycerophospholipids	Glycerophosphocholines		57.2	89.7	M+H, M+Na, M+K	C22H46NO7P	-1.34937	408117	908431	32442.6	1.37032e+06	352348	406052	251707	47332.6	55997.7	121541	110693	47164.5
11.50_281.2470m/z	281.247	11.4962	pos	19-HOME(9Z)	LMFA02000181	Lipids and lipid-like molecules	Fatty Acyls	Octadecanoids		57.2	93.1	M+H-H2O	C18H34O3	-1.75321	7628.6	7725.88	3469.46	5436.03	6189.17	11739.1	12788.5	101754	7054.78	4789.99	12424.4	3823.09
12.58_525.3059n	526.313	12.5776	pos	L-a-Lysophosphatidylserine	34531	Unclassified	Unclassified	Unclassified		57.2	89.4	M+H, M+Na, M+K, M+H-H2O	C24H48NO9P	-1.37897	8.74429e+06	7.07187e+06	744674	7.25225e+06	2.31022e+06	4.57196e+06	3.54659e+06	1.13474e+06	1.2743e+06	2.06038e+06	2.89494e+06	1.01624e+06
8.45_352.2249n	351.218	8.45345	neg	δ-12-PGD2	36165	Unclassified	Unclassified	Unclassified		57.2	89.6	M-H, 2M-H, M-H2O-H	C20H32O5	-0.301741	689205	362558	421671	464146	513339	823376	518251	105249	236451	369195	313694	230183
0.59_129.0791n	147.113	0.589217	pos	D-Pipecolic acid	58337	Organic acids and derivatives	Carboxylic acids and derivatives	Amino acids, peptides, and analogues		57.1	93	M+H-H2O, M+NH4, M+H	C6H11NO2	0.775345	1.85549e+06	938636	2.11753e+06	2.01544e+06	2.28757e+06	2.32004e+06	1.56911e+06	3.27328e+06	1.85609e+06	2.07086e+06	1.5259e+06	1.73865e+06
0.66_280.0916m/z	280.092	0.658433	pos	Glycerophosphocholine	HMDB0000086	Lipids and lipid-like molecules	Glycerophospholipids	Glycerophosphocholines	C00670	57.1	90.2	M+Na	C8H20NO6P	-1.73379	608731	477988	846975	442825	903922	79546.2	172764	230722	1.56512e+06	1.03173e+06	631307	1.96687e+06
1.07_346.0553m/z	346.055	1.0713	neg	Adenosine monophosphate	HMDB0000045	Nucleosides, nucleotides, and analogues	Purine nucleotides	Purine ribonucleotides	C00020	57.1	90.6	M-H	C10H14N5O7P	-1.33815	838089	902131	717356	762765	673054	556865	608842	7822.44	1.03229e+06	969184	604705	805022
5.11_192.0653m/z	192.065	5.11255	pos	5-Hydroxyindoleacetic acid	2975	Organoheterocyclic compounds	Indoles and derivatives	Indolyl carboxylic acids and derivatives	C05635	57.1	89.3	M+H	C10H9NO3	-1.15188	27787.6	22601.2	56093.9	58947	3868.87	4026.56	52574.1	8534.55	2517.77	5489.57	102593	26894.1
7.38_515.2909n	533.325	7.37918	pos	Taurocholic acid	HMDB0000036	Lipids and lipid-like molecules	Steroids and steroid derivatives	Bile acids, alcohols and derivatives	C05122	57.1	97.3	M+H-H2O, M+NH4, M+H	C26H45NO7S	-1.51621	4406.48	45765	14154.8	64884.2	13751.4	9035.28	8036.61	137095	4510.35	18746.3	26140.4	9388.36
9.33_796.4587n	797.466	9.32733	pos	Soyasaponin III	HMDB0034651	Lipids and lipid-like molecules	Prenol lipids	Terpene glycosides		57.1	92.4	M+H, M+Na	C42H68O14	-2.7596	3072.24	2306.26	10750.7	3.60903e-09	3.60903e-09	324.802	1731.49	199482	2587.73	3.60903e-09	1304.76	3082.25
0.76_613.1580m/z	613.158	0.7554	pos	Oxidized glutathione	HMDB0003337	Organic acids and derivatives	Carboxylic acids and derivatives	Amino acids, peptides, and analogues	C00127	57	93.8	M+H	C20H32N6O12S2	-1.98516	1.99459e+06	3.18535e+06	3.34874e+06	1.71568e+06	2.19187e+06	2.68383e+06	1.42328e+06	3.60903e-09	3.50109e+06	1.81445e+06	680522	3.67126e+06
10.84_588.3308m/z	588.331	10.8414	neg	PC(20:4(5Z,8Z,11Z,14Z)/0:0)	LMGP01050048	Unclassified	Unclassified	Unclassified	C04230	57	85.7	M+FA-H	C28H50NO7P	0.110418	1.42079e+06	895443	144500	641871	203621	608557	521207	116685	145324	305963	284010	108386
11.53_616.3621m/z	616.362	11.5286	neg	LysoPC(22:4(7Z,10Z,13Z,16Z))	HMDB0010401	Lipids and lipid-like molecules	Glycerophospholipids	Glycerophosphocholines	C04230	57	92.3	M+FA-H	C30H54NO7P	0.2002	39560.2	22373.1	6052.53	33079.2	8566.3	21776.5	14827.7	4586.29	7858.77	9826.34	8728.17	3944.76
12.63_378.2763n	379.283	12.6264	pos	MG(0:0/20:4(8Z,11Z,14Z,17Z)/0:0)	HMDB0011549	Lipids and lipid-like molecules	Endocannabinoids	Unclassified		57	91.8	M+H-H2O, M+H	C23H38O4	-1.90069	146679	20280.5	43199.3	23535.1	28215.3	4606.73	32203.5	147286	97345	30709	45844	61362.4
3.95_146.0598m/z	146.06	3.95268	pos	4-formyl Indole	96392	Unclassified	Unclassified	Unclassified		57	89.3	M+H	C9H7NO	-1.56923	56387.3	37175.9	78775.5	66283.3	72194.3	72198.6	48608.2	84127.7	73023.8	63625.1	51160.4	67419.8
4.04_261.1438m/z	261.144	4.03783	pos	gamma-Glutamylleucine	HMDB0011171	Organic acids and derivatives	Carboxylic acids and derivatives	Amino acids, peptides, and analogues		57	91.6	M+H	C11H20N2O5	-2.51589	14659.1	4461.31	61692.3	18801.5	23376.5	92509.7	138135	379956	19065.6	21004.8	345312	11487.9
4.23_191.0614n	192.069	4.22518	pos	N-Acetyl-DL-methionine	62466	Unclassified	Unclassified	Unclassified		57	89.6	M+H-H2O, M+H	C7H13NO3S	-1.30783	16053.3	37681.8	11827.1	16312.6	7021.31	12806	27699.6	30734.7	10368.6	9493.81	39602.4	20948.5
4.25_166.0861m/z	166.086	4.25455	pos	L-Phenylalanine	28	Organic acids and derivatives	Carboxylic acids and derivatives	Amino acids, peptides, and analogues	C00079	57	91.4	M+H	C9H11NO2	-0.954493	28543.2	23582.6	51667.9	46898.6	45349.5	52571.2	29552.1	46406.2	48219.2	41124	61268.6	42435
8.19_221.1896m/z	221.19	8.1863	pos	Longifolenaldehyde	265087	Unclassified	Unclassified	Unclassified		57	91.6	M+H	C15H24O	-1.74309	1241.12	1583.79	1036.28	1082.81	1012.07	1141.07	1929.41	11778.6	1321.78	1077.81	1160.22	1409.61
8.33_353.2332m/z	353.233	8.3326	neg	15(R)-PGE1	36126	Unclassified	Unclassified	Unclassified		57	89.4	M-H	C20H34O5	-0.46382	204733	184664	182732	268847	237632	303657	176158	60336.4	146265	171561	149990	119477
1.09_244.0690n	243.062	1.08527	neg	Uridine	90	Nucleosides, nucleotides, and analogues	Pyrimidine nucleosides	Unclassified	C00299	56.9	89.6	M-H, M+FA-H	C9H12N2O6	-2.21632	441386	295318	347842	316853	360516	311280	553600	224254	354443	325038	373001	520193
10.28_390.2762n	391.283	10.2782	pos	Pregnan-20-one, 17-(acetyloxy)-3-hydroxy-6-methyl-, (3b,5b,6a)-	1089	Unclassified	Unclassified	Unclassified		56.9	93.2	M+H, M+NH4, M+Na	C24H38O4	-2.0915	65703.3	83371.8	44269.7	159843	48492	41253.9	253352	35835.8	44703.3	45827.3	308162	55178.9
10.85_543.3316n	544.339	10.8546	pos	LysoPC(20:4(8Z,11Z,14Z,17Z))	HMDB0010396	Unclassified	Unclassified	Unclassified	C04230	56.9	88.3	M+H, M+K, M+Na	C28H50NO7P	-1.59555	3.19976e+06	1.65919e+06	318292	1.80914e+06	517705	1.836e+06	1.41348e+06	295856	301354	716777	727852	252693
11.29_566.3463m/z	566.346	11.2895	neg	PC(18:1(6Z)/0:0)	LMGP01050029	Lipids and lipid-like molecules	Glycerophospholipids	Glycerophosphocholines		56.9	85.9	M+FA-H	C26H52NO7P	-0.0536111	556773	592124	49748.8	369520	131976	352236	227329	42095.5	56259.6	167288	108093	44597.6
7.54_299.0560m/z	299.056	7.54035	neg	6,7,4'-Trihydroxy-3-methoxyflavone	LMPK12111589	Unclassified	Unclassified	Unclassified		56.9	91.6	M-H	C16H12O6	-0.352047	346.834	3.60903e-09	3.60903e-09	33.5452	37.118	3.60903e-09	1088.39	1834.04	3.60903e-09	3.60903e-09	3.60903e-09	3.60903e-09
9.53_408.2867n	426.321	9.53057	pos	Cholic acid	HMDB0000619	Lipids and lipid-like molecules	Steroids and steroid derivatives	Bile acids, alcohols and derivatives	C00695	56.9	94.1	M+NH4, M+Na, M+H-H2O	C24H40O5	-2.17501	30717.8	170318	21402.5	484535	27233.1	23890.4	150485	265920	23018.4	20479.8	92398.6	42777.6
1.31_202.1076m/z	202.108	1.31392	neg	N-lactoyl-Leucine	HMDB0062176	Organic acids and derivatives	Carboxylic acids and derivatives	Amino acids, peptides, and analogues		56.8	93.3	M-H	C9H17NO4	-4.23315	12138.4	5476.99	23045.3	22830.9	16286.2	14456.9	15491	39560.7	16788.4	14655.9	18325.7	19305.6
11.63_522.2837m/z	522.284	11.6296	neg	PS(18:1(9Z)/0:0)	40829	Lipids and lipid-like molecules	Glycerophospholipids	Glycerophosphoserines		56.8	88.2	M-H	C24H46NO9P	-0.0378763	204506	249293	40585.2	251760	115293	139206	94137.9	21462.5	36208.6	96579.2	58200.2	24206.3
2.62_219.1103n	220.118	2.6199	pos	Pantothenic Acid	241	Organooxygen compounds	Alcohols and polyols	Polyols	C00864	56.8	87.8	M+H, M+Na, M+H-H2O	C9H17NO5	-1.83553	501160	329280	668601	610298	527181	956070	558480	551258	681382	562786	741810	580289
11.11_590.3466m/z	590.347	11.1069	neg	LysoPC(20:3(5Z,8Z,11Z))	HMDB0010393	Lipids and lipid-like molecules	Glycerophospholipids	Glycerophosphocholines	C04230	56.7	85.8	M+FA-H	C28H52NO7P	0.453975	190378	215331	10505.4	122702	27215.7	82646.8	55913	15693.8	10484.2	46847	29041.7	9220.71
11.86_297.2418m/z	297.242	11.856	pos	13R-hydroxy-9E,11Z-octadecadienoic acid	35635	Unclassified	Unclassified	Unclassified		56.7	90.8	M+H	C18H32O3	-1.99097	67420.1	62674.2	56706.9	48811	74547.1	72091.5	45713.3	43806.6	78360.5	68364.3	63500.2	50706.5
13.28_280.2397n	281.247	13.2777	pos	Mangiferic acid	HMDB0029800	Lipids and lipid-like molecules	Fatty Acyls	Lineolic acids and derivatives		56.7	88.9	M+H-H2O, M+H	C18H32O2	-1.74428	202147	49555.7	134876	58549.8	77763.3	72932.9	63754.1	53316.2	134821	91511.8	79053.1	68589.4
7.39_511.3275m/z	511.328	7.38508	neg	2beta,3alpha,7alpha,12alpha-Tetrahydroxy-5beta-cholestan-26-oic acid	LMST04030042	Unclassified	Unclassified	Unclassified		56.7	92.7	M+FA-H	C27H46O6	-0.291668	273.626	1980.54	2182.31	975.046	3.60903e-09	3.60903e-09	11378.1	14265.4	119.61	3.60903e-09	37212.4	1470.62
0.72_426.0222m/z	426.022	0.72065	neg	ADP	34522	Nucleosides, nucleotides, and analogues	Purine nucleotides	Purine ribonucleotides	C00008	56.6	90.1	M-H	C10H15N5O10P2	0.0561978	1.17724e+06	1.03607e+06	925605	778438	871317	946162	825210	10175.9	1.27668e+06	1.15157e+06	467763	1.10324e+06
11.38_529.3158n	530.323	11.3765	pos	LysoPE(0:0/22:4(7Z,10Z,13Z,16Z))	HMDB0011493	Lipids and lipid-like molecules	Glycerophospholipids	Glycerophosphoethanolamines		56.6	91.1	M+H, M+Na	C27H48NO7P	-1.93859	1.17576e+06	397105	303464	388909	292852	343822	388220	136911	248830	331534	228699	241716
13.21_264.2448n	282.279	13.2105	pos	2E,13Z-Octadecadienal	LMFA06000234	Lipids and lipid-like molecules	Fatty Acyls	Fatty aldehydes		56.6	87.2	M+H, M+NH4, M+H-H2O	C18H32O	-2.01388	5.80865e+06	2.36768e+06	3.10318e+06	2.13153e+06	1.30411e+06	1.03591e+06	1.4336e+06	1.16126e+06	2.85268e+06	2.3384e+06	1.43087e+06	2.86403e+06
5.21_438.2384m/z	438.238	5.21042	pos	N1,N10-Dicoumaroylspermidine	HMDB0033469	Phenylpropanoids and polyketides	Cinnamic acids and derivatives	Hydroxycinnamic acids and derivatives		56.6	91.2	M+H	C25H31N3O4	-0.862784	119.754	3.60903e-09	185.193	3.60903e-09	3.60903e-09	3.60903e-09	196.706	64691.9	247.8	250.976	4110.02	3.60903e-09
8.20_383.3280m/z	383.328	8.2029	pos	N-Linoleoyl GABA	HMDB0062334	Organic acids and derivatives	Carboxylic acids and derivatives	Amino acids, peptides, and analogues		56.6	92.8	M+NH4	C22H39NO3	3.28982	4892.21	6048.81	5083.22	4610.98	4334.93	4558.17	5962.98	14278.7	5554.4	6425.27	7163.1	3125.18
8.76_499.2958n	500.303	8.75685	pos	Taurodeoxycholic acid	HMDB0000896	Lipids and lipid-like molecules	Steroids and steroid derivatives	Bile acids, alcohols and derivatives	C05463	56.6	97.1	M+H, M+Na, M+H-H2O	C26H45NO6S	-1.97044	282.4	3471.97	110.966	7583.64	3.60903e-09	3.60903e-09	22921.7	39583.9	3.60903e-09	2201.52	40548.7	499.546
8.84_337.2365m/z	337.237	8.84095	pos	PGB1	408	Lipids and lipid-like molecules	Fatty Acyls	Eicosanoids	C00959	56.6	92.5	M+H	C20H32O4	-2.35798	108353	29305.9	210765	100156	147708	140111	78803.7	38313.4	149530	88025.2	68185.5	89698.4
10.83_564.3306m/z	564.331	10.8252	neg	PC(18:2(2E,4E)/0:0)	LMGP01050034	Lipids and lipid-like molecules	Glycerophospholipids	Glycerophosphocholines		56.5	83.2	M+FA-H	C26H50NO7P	-0.126415	634454	580533	29317	255547	80109.7	632195	259258	30345.3	27930.6	132850	94217.7	23040.5
11.04_330.3358m/z	330.336	11.0427	pos	N,N-dimethyl-Safingol	53956	Lipids and lipid-like molecules	Sphingolipids	Sphingoid bases		56.5	91.1	M+H	C20H43NO2	-2.46664	147074	1193.89	4343.08	4031	1077.28	5803.19	17447.4	4454.17	2325.51	4973.04	24216.7	5584.41
11.24_495.3317n	496.339	11.2371	pos	LysoPC(0:0/16:0)	HMDB0240262	Lipids and lipid-like molecules	Glycerophospholipids	Glycerophosphocholines		56.5	85.5	M+H, M+K, M+Na, M+H-H2O	C24H50NO7P	-1.49659	3.84987e+07	3.23733e+07	4.59887e+06	4.13441e+07	1.60307e+07	3.34469e+07	2.01705e+07	5.23063e+06	6.74477e+06	1.19765e+07	1.16584e+07	5.72881e+06
11.90_311.2014m/z	311.201	11.896	neg	Ethisterone	1923	Lipids and lipid-like molecules	Steroids and steroid derivatives	Androstane steroids		56.5	87.8	M-H	C21H28O2	-0.747997	13642.4	18239.4	13465.1	14760.5	12860.5	14850	9165.88	5313.59	11488.1	15961.2	14924.7	17724.1
14.00_338.3410m/z	338.341	14.0006	pos	13Z-Docosenamide	64926	Unclassified	Unclassified	Unclassified		56.5	91.8	M+H	C22H43NO	-2.34466	240452	326762	240837	286485	311408	285106	217002	100918	283091	289270	263028	307167
7.61_298.1203n	297.113	7.6089	neg	(±)-Enterolactone	64734	Unclassified	Unclassified	Unclassified		56.5	87.4	M-H, M+FA-H	C18H18O4	-0.753542	15415.4	4456.76	1985.64	7715.12	3.60903e-09	3.60903e-09	26396.1	6199.93	265.918	324.947	29813.3	4144.43
8.46_352.2243n	335.221	8.45508	pos	5-trans Prostaglandin D2	45419	Unclassified	Unclassified	Unclassified		56.5	88.5	M+NH4, M+Na, M+K, M+H-H2O	C20H32O5	-1.97921	701347	383084	460507	568545	615594	896348	622238	128563	251848	449831	392741	283132
9.02_942.5163n	943.524	9.02495	pos	Soyasaponin I	HMDB0034649	Lipids and lipid-like molecules	Prenol lipids	Terpene glycosides	C08983	56.5	89.1	M+H, M+Na	C48H78O18	-2.67526	3.60903e-09	1369.35	48724.6	3.60903e-09	481.528	760.756	1175.58	701670	9763.93	359.405	3520.62	745.448
0.76_118.0863m/z	118.086	0.7554	pos	L-Valine	35	Organic acids and derivatives	Carboxylic acids and derivatives	Amino acids, peptides, and analogues	C00183	56.4	88.2	M+H	C5H11NO2	0.239479	2.58155e+06	2.31387e+06	3.5521e+06	3.33976e+06	4.00898e+06	3.79762e+06	2.87593e+06	3.55824e+06	3.64537e+06	2.68147e+06	2.56154e+06	3.08494e+06
1.63_299.0632m/z	299.063	1.6338	neg	beta-D-3-Ribofuranosyluric acid	HMDB0029920	Organoheterocyclic compounds	Imidazopyrimidines	Purines and purine derivatives	C05513	56.4	86.6	M-H	C10H12N4O7	-0.457565	8806.48	4566.23	29188.9	14891	15764.3	10065.6	4499.71	4265.7	39560.2	19164.9	10273.4	18904.5
11.17_453.2848n	454.292	11.1723	pos	PE(16:0/0:0)	LMGP02050002	Lipids and lipid-like molecules	Glycerophospholipids	Glycerophosphoethanolamines		56.4	85.1	M+H, M+Na, M+K, M+H-H2O	C21H44NO7P	-1.63197	9.00856e+06	6.45721e+06	1.21087e+06	7.59566e+06	2.78748e+06	4.97222e+06	3.81409e+06	1.00826e+06	1.29798e+06	2.28865e+06	1.94325e+06	1.16931e+06
4.64_457.1114m/z	457.111	4.63513	pos	Flavin Mononucleotide	HMDB0001520	Nucleosides, nucleotides, and analogues	Flavin nucleotides	Unclassified	C00061	56.4	87.4	M+H	C17H21N4O9P	-1.08631	54224.9	92694.8	64037.2	129878	117430	135155	63951.5	15528.5	79766.6	95349.3	65652.7	73194.5
8.84_319.2261m/z	319.226	8.84095	pos	CAY10410	45631	Unclassified	Unclassified	Unclassified		56.4	89.9	M+H	C20H30O3	-2.11164	65840.2	17381.8	162193	72670.2	102125	105726	58520	25713.2	121152	60138.1	46396.4	67316.7
0.73_322.0444m/z	322.044	0.734617	neg	3'-CMP	HMDB0000095	Nucleosides, nucleotides, and analogues	Pyrimidine nucleotides	Pyrimidine ribonucleotides	C00055	56.3	88.8	M-H	C9H14N3O8P	-0.455974	304012	219933	441059	197784	250631	153901	178360	4713.88	442322	338711	162275	391747
1.82_247.1283m/z	247.128	1.81678	pos	gamma-Glutamylvaline	HMDB0011172	Organic acids and derivatives	Carboxylic acids and derivatives	Amino acids, peptides, and analogues		56.3	85.7	M+H	C10H18N2O5	-2.1456	30832	10541.8	111006	29907.6	37635.7	180006	262868	564037	33335.2	45347.1	490832	27847.1
11.12_546.3545m/z	546.355	11.1234	pos	LysoPC(20:3(8Z,11Z,14Z))	HMDB0010394	Lipids and lipid-like molecules	Glycerophospholipids	Glycerophosphocholines	C04230	56.3	86.3	M+H	C28H52NO7P	-1.64319	819192	601670	64035.5	509500	129961	377196	239897	78802.5	69559.3	214584	131591	56272.6
11.78_494.3233m/z	494.323	11.7758	pos	PE(19:1(9Z)/0:0)	77685	Lipids and lipid-like molecules	Glycerophospholipids	Glycerophosphoethanolamines		56.3	89.9	M+H	C24H48NO7P	-1.64372	34221.4	74748.9	1700.46	91613.3	23461.5	52772.6	29309.4	4029.1	2832.08	10055.8	9171.49	3.60903e-09
7.80_227.1283m/z	227.128	7.79793	neg	Traumatic acid	HMDB0000933	Lipids and lipid-like molecules	Fatty Acyls	Fatty acids and conjugates	C16308	56.3	91.3	M-H	C12H20O4	-2.63394	8141.86	7543.4	5684.49	5096.22	5983.23	4808.88	5632.23	2290.5	7702.64	4813.13	5760.08	4784.09
8.06_473.2578m/z	473.258	8.0564	neg	3alpha,7alpha,12alpha-trihydroxy-5alpha-cholan-24-yl sulfate	LMST05020018	Lipids and lipid-like molecules	Sterol Lipids	Steroid conjugates	C16259	56.3	91	M-H	C24H42O7S	-0.194218	482.308	1872.87	113.499	239.864	3.60903e-09	3.60903e-09	5837.39	72631.2	3587.31	430.272	8161.88	910.795
10.79_439.2691n	440.276	10.7945	pos	LysoPE(15:0/0:0)	62289	Lipids and lipid-like molecules	Glycerophospholipids	Glycerophosphoethanolamines		56.2	88.6	M+H, M+Na	C20H42NO7P	-1.8384	61794.5	97399.2	14794.3	85781.8	20293.9	35453.7	32090.1	9277.06	2887.73	11660.5	27473.2	3776.92
11.66_592.3621m/z	592.362	11.6631	neg	LysoPC(20:2(11Z,14Z))	HMDB0010392	Lipids and lipid-like molecules	Glycerophospholipids	Glycerophosphocholines	C04230	56.2	83.9	M+FA-H	C28H54NO7P	0.187291	101459	137482	6468.86	171909	46493.5	112537	48949.3	12065.2	8502.18	22974.9	24457.5	6365.39
2.56_245.1139m/z	245.114	2.5583	neg	L-beta-aspartyl-L-leucine	HMDB0011166	Unclassified	Unclassified	Unclassified		56.2	87.4	M-H	C10H18N2O5	-1.69725	277.51	13985.5	153.106	214.488	182.939	399.38	154.006	1530.65	158.609	76.6746	399.594	213.211
4.57_341.0878m/z	341.088	4.56642	neg	3,4,5-trihydroxy-6-{[3-(3-hydroxyphenyl)propanoyl]oxy}oxane-2-carboxylic acid	HMDB0124983	Organic oxygen compounds	Organooxygen compounds	Carbohydrates and carbohydrate conjugates		56.2	83.9	M-H	C15H18O9	-0.0498448	1041.1	283.444	37.8754	13004.7	156.908	250.562	129.523	475.026	3.60903e-09	3.60903e-09	3.60903e-09	470.132
7.99_336.2292n	337.237	7.98512	pos	PGF2α 1,11-lactone	36142	Unclassified	Unclassified	Unclassified		56.2	88.3	M+H, M+NH4, M+H-H2O	C20H32O4	-2.41154	725085	115306	681114	603038	379579	415748	552173	167536	296376	284820	481167	291427
1.12_364.0643m/z	364.064	1.11817	pos	Guanidylic acid (guanosine monophosphate)	98	Unclassified	Unclassified	Unclassified		56.1	91.8	M+H	C10H14N5O8P	-2.66959	237980	194764	305263	199927	241696	162437	277066	3.60903e-09	431191	321151	343313	421415
10.50_451.2691n	452.276	10.5015	pos	LysoPE(0:0/16:1(9Z))	HMDB0011474	Lipids and lipid-like molecules	Glycerophospholipids	Glycerophosphoethanolamines		56.1	86.5	M+H, M+Na	C21H42NO7P	-1.79284	79548.2	78138.9	14150.9	80574.5	46186.2	35014.7	24761.5	8116.4	12848.9	29263.5	12380.5	12113.3
11.50_294.2189n	295.226	11.4962	pos	9(S)-HOTrE	36030	Unclassified	Unclassified	Unclassified		56.1	88.6	M+H, M+Na	C18H30O3	-1.936	70530.8	40981.7	68121.3	45241.7	72886	131602	106833	37576.3	106913	89090.8	113455	51875.7
11.50_526.3515m/z	526.352	11.4961	neg	PC(O-16:0/0:0)	LMGP01060010	Lipids and lipid-like molecules	Glycerophospholipids	Glycerophosphocholines		56.1	81.3	M+FA-H	C24H52NO6P	0.234183	1.96414e+06	359287	1.4067e+06	519131	981246	63238.3	82573.9	391988	1.86365e+06	762586	365390	1.51754e+06
12.13_568.3620m/z	568.362	12.1319	neg	PC(0:0/18:0)	LMGP01050076	Lipids and lipid-like molecules	Glycerophospholipids	Glycerophosphocholines		56.1	80.9	M+FA-H	C26H54NO7P	-0.0499789	3.38592e+06	2.18625e+06	292250	2.36599e+06	879988	2.26538e+06	1.40431e+06	330648	538100	654952	822714	383294
5.41_283.1187m/z	283.119	5.40758	neg	2-Phenylethyl beta-D-glucopyranoside	HMDB0029819	Organic oxygen compounds	Organooxygen compounds	Carbohydrates and carbohydrate conjugates		56.1	85.7	M-H	C14H20O6	-0.143544	10578.8	16014	8632.48	19144.9	14108.5	16595.5	8911.16	4634.78	10987	16813.6	10675.3	12411.8
0.69_184.0730m/z	184.073	0.686183	pos	Phosphocholine	3318	Organic nitrogen compounds	Organonitrogen compounds	Quaternary ammonium salts	C00588	56	85	M+H	C5H14NO4P	-1.6075	2.50146e+06	2.369e+06	1.79145e+06	3.59917e+06	2.72521e+06	4.388e+06	2.47419e+06	299988	1.85333e+06	2.20269e+06	2.19006e+06	2.004e+06
0.70_132.0766m/z	132.077	0.700017	pos	Creatine	7	Organic acids and derivatives	Carboxylic acids and derivatives	Amino acids, peptides, and analogues	C00300	56	85.4	M+H	C4H9N3O2	-0.84541	8.82374e+06	1.48649e+07	1.33827e+07	1.30805e+07	1.4814e+07	1.19047e+07	1.04276e+07	5.91039e+06	1.57923e+07	1.42661e+07	9.17403e+06	1.18522e+07
1.08_130.0498m/z	130.05	1.07665	pos	(R)-(+)-2-Pyrrolidone-5-carboxylic acid	63632	Organic acids and derivatives	Carboxylic acids and derivatives	Amino acids, peptides, and analogues	C02237	56	83.6	M+H	C5H7NO3	-0.702856	137126	91165.4	239833	235365	237087	357405	184592	156603	195629	216730	241453	170618
1.58_297.1071n	296.1	1.58322	neg	2-Methylguanosine	58332	Nucleosides, nucleotides, and analogues	Purine nucleosides	Unclassified		56	85.3	M-H, M+FA-H	C11H15N5O5	-0.755197	38569.2	4270.04	74445.8	42506.2	52967.6	30258.1	17488	16644.8	80311.9	59726.9	13875.8	82661.6
1.59_298.1140m/z	298.114	1.59057	pos	Nelarabine	85183	Nucleosides, nucleotides, and analogues	Purine nucleosides	Unclassified		56	86.3	M+H	C11H15N5O5	-1.92574	198119	24063.2	446865	229864	308458	188322	112160	82234	406937	316287	90652.8	442843
10.74_285.2071m/z	285.207	10.743	neg	Hexadecanedioic acid	5642	Lipids and lipid-like molecules	Fatty Acyls	Fatty acids and conjugates	C19615	56	83.5	M-H	C16H30O4	-0.264508	4185.22	3914.85	3265.16	7060.57	6313.77	3571.93	8966.28	38580.8	5589.42	9862.53	8224.8	4134.52
11.40_343.2276m/z	343.228	11.4019	neg	(+/-)-14-HDoHE	LMFA04000030	Lipids and lipid-like molecules	Fatty Acyls	Docosanoids		56	84.9	M-H	C22H32O3	-0.84178	278115	206299	676768	264783	501919	348915	221392	155772	750624	361939	202318	407291
11.45_566.3462m/z	566.346	11.4494	neg	PC(18:1(9E)/0:0)	LMGP01050030	Lipids and lipid-like molecules	Glycerophospholipids	Glycerophosphocholines		56	80.6	M+FA-H	C26H52NO7P	-0.304282	1.17374e+06	2.08581e+06	72963.7	2.41909e+06	813675	1.5776e+06	895957	147050	152820	370333	353447	88968.4
11.53_277.1793m/z	277.179	11.5262	pos	Tanacetol A	HMDB0035722	Lipids and lipid-like molecules	Prenol lipids	Sesquiterpenoids		56	87.2	M+H-H2O	C17H26O4	-1.69992	33033.5	37520.4	26729.3	37699.4	48542.1	56437	25487.6	11627.5	25022.7	36631.7	30321.1	35013.9
11.73_390.2649m/z	390.265	11.7289	neg	N-Arachidonoyl-L-Serine	44904	Unclassified	Unclassified	Unclassified		56	84.7	M-H	C23H37NO4	-0.0902074	13544.9	3192.06	18497.1	9345.62	15208.5	3409.84	3640.62	17930.8	7978.09	10762.7	3334.54	6958.93
8.52_431.3150m/z	431.315	8.52072	pos	Asperagenin	HMDB0034293	Lipids and lipid-like molecules	Prenol lipids	Triterpenoids		56	88.5	M+H-H2O	C27H44O5	-1.40641	471.196	614.525	3.60903e-09	745.133	3.60903e-09	3.60903e-09	7001.02	32717.6	1350.01	162.601	12331.1	562.602
1.17_283.0915n	282.084	1.1739	neg	Guanosine	87	Nucleosides, nucleotides, and analogues	Purine nucleosides	Unclassified	C00387	55.9	83.3	M-H, M+FA-H	C10H13N5O5	-0.659681	113624	161524	133593	116435	96233.5	135342	113115	93938.5	134589	70772.1	102147	130946
11.39_428.3729m/z	428.373	11.3912	pos	Stearoylcarnitine	HMDB0000848	Lipids and lipid-like molecules	Fatty Acyls	Fatty acid esters		55.9	86.7	M+H	C25H49NO4	-1.35787	1.1976e+06	231402	317147	364985	242045	235886	65935.2	159005	272017	252480	92826.7	134017
11.39_522.2832m/z	522.283	11.3865	neg	1-Oleoylglycerophosphoserine	HMDB0061694	Lipids and lipid-like molecules	Glycerophospholipids	Glycerophosphoserines		55.9	86.1	M-H	C24H46NO9P	-0.965394	263464	138442	29292	125757	67202.8	97488.8	70248	12561.9	28535.4	103364	48992.8	21212.9
11.71_552.3672m/z	552.367	11.7124	neg	LysoPC(P-18:0)	HMDB0013122	Lipids and lipid-like molecules	Glycerophospholipids	Glycerophosphocholines	C04230	55.9	80.3	M+FA-H	C26H54NO6P	0.297748	2.34949e+06	498820	2.06345e+06	641158	1.08415e+06	80805.5	116180	646412	2.67494e+06	899604	453330	2.09666e+06
4.81_332.1252m/z	332.125	4.80605	neg	gamma-Glutamyltryptophan	HMDB0029160	Organic acids and derivatives	Carboxylic acids and derivatives	Amino acids, peptides, and analogues		55.9	83.3	M-H	C16H19N3O5	0.0879148	17631.7	5855.23	28716.4	22834.1	28998.2	44538	28543.7	68332.3	15562.2	19826.5	39155.5	8742.86
7.35_271.0596m/z	271.06	7.34538	pos	Genistein	HMDB0003217	Phenylpropanoids and polyketides	Isoflavonoids	Isoflav-2-enes	C06563	55.9	84.8	M+H	C15H10O5	-1.91507	7539.44	1647.83	3440.39	2252.32	2914.5	2152.96	23723.7	134513	1693.96	1175.58	3504.67	4034.32
8.00_347.2210m/z	347.221	8.00085	pos	Corticosterone	HMDB0001547	Lipids and lipid-like molecules	Steroids and steroid derivatives	Hydroxysteroids	C02140	55.9	85.7	M+H	C21H30O4	-2.11386	2324.78	6313.18	21187.1	17205.7	64111.7	4578.88	12475.2	80980.4	44336.1	42745.2	5241.53	27672.3
8.27_373.2730m/z	373.273	8.26867	pos	1alpha-Hydroxy-3-oxo-5beta-cholan-24-oic Acid	LMST04010258	Unclassified	Unclassified	Unclassified		55.9	85.6	M+H-H2O	C24H38O4	-1.94097	70407.2	709836	205791	1.34018e+06	7369.57	8601.9	797463	192819	14457.3	5852.35	1.49026e+06	117920
8.47_301.2156m/z	301.216	8.47097	pos	12-HEPE	HMDB0010202	Lipids and lipid-like molecules	Fatty Acyls	Eicosanoids		55.9	88.5	M+H-H2O	C20H30O3	-2.00028	19317.4	16992.4	15276.3	19127.7	17547.5	20055.7	26893.3	44848.6	13233.5	13214.4	19725	11851.7
0.60_132.0900n	133.097	0.603067	pos	L-Ornithine	45121	Organic acids and derivatives	Carboxylic acids and derivatives	Amino acids, peptides, and analogues	C00077	55.8	86	M+H-H2O, M+H	C5H12N2O2	0.832619	61678.3	24326.8	63399.7	56642.9	86369	170602	71517.9	53598.1	27198	55405.5	57072.1	29163.5
1.08_248.1486m/z	248.149	1.07665	pos	(R)-3-hydroxybutyrylcarnitine	HMDB0062735	Lipids and lipid-like molecules	Fatty Acyls	Fatty acid esters		55.8	84.7	M+H	C11H21NO5	-2.47068	596408	331864	377660	818323	338044	561620	379135	253897	440822	691019	432729	599220
12.48_378.2763n	379.283	12.4838	pos	1-AG	62360	Unclassified	Unclassified	Unclassified		55.8	85.6	M+H-H2O, M+H	C23H38O4	-1.86466	315204	60374.2	57916.2	62731.6	53195	13671.8	77991.5	224060	119948	50917.6	72833	80197.3
14.02_406.3283m/z	406.328	14.0174	pos	N-stearoyl valine	LMFA08020122	Lipids and lipid-like molecules	Fatty Acyls	Fatty amides		55.8	85.4	M+Na	C23H45NO3	-2.3619	96743.9	123708	91172.4	115311	121690	90494.4	63609.3	29248.8	109137	96788.5	91175.1	141001
5.70_289.1656m/z	289.166	5.6992	neg	Brassylic acid	LMFA01170014	Lipids and lipid-like molecules	Fatty Acyls	Fatty acids and conjugates		55.8	82.7	M+FA-H	C13H24O4	-0.131593	245.506	596.746	974.41	992.371	33.5451	53.9964	6951.52	3.60903e-09	463.323	234.741	2803.52	2807.42
0.69_119.0585n	120.066	0.686183	pos	L-Threonine	HMDB0000167	Organic acids and derivatives	Carboxylic acids and derivatives	Amino acids, peptides, and analogues	C00188	55.7	83.2	M+H-H2O, M+H	C4H9NO3	2.07806	580383	426742	589912	759893	747530	879275	515767	580054	562082	563832	519076	513292
11.01_568.2679m/z	568.268	11.0084	neg	PS(22:6(4Z,7Z,10Z,13Z,16Z,19Z)/0:0)	LMGP03050013	Lipids and lipid-like molecules	Glycerophospholipids	Glycerophosphoserines		55.7	81.3	M-H	C28H44NO9P	-0.249808	450758	80771.8	281662	124090	217221	122910	79611	105836	194673	232184	99158.7	132634
11.75_321.2418m/z	321.242	11.7451	pos	11-deoxy-PGE1	LMFA03010054	Lipids and lipid-like molecules	Fatty Acyls	Eicosanoids		55.7	86.4	M+H-H2O	C20H34O4	-1.8846	45873.4	21052.7	62239.9	48886.4	75379.7	60526.8	29724.4	16948.3	55751.2	51748.8	24621.9	43583.7
12.52_300.2891m/z	300.289	12.5164	pos	Palmitoyl Ethanolamide	43210	Organic acids and derivatives	Carboximidic acids and derivatives	Carboximidic acids	C16512	55.7	84.5	M+H	C18H37NO2	-2.03665	149434	17083.9	29738.6	30887	16272.5	123227	62815	22174.4	16492.5	18889.1	21657.8	23009.4
4.26_222.0765m/z	222.077	4.2577	neg	Acetyl-L-tyrosine	5827	Organic acids and derivatives	Carboxylic acids and derivatives	Amino acids, peptides, and analogues	C01657	55.7	86.3	M-H	C11H13NO4	-2.85792	1359.81	651.767	1618	1873.27	1307.96	1478.25	2198.42	2688.69	1327.34	1108.97	1213.18	2414.16
7.68_345.2053m/z	345.205	7.68318	pos	1alpha,17alpha,21-trihydroxy-20-oxo-22,23,24,25,26,27-hexanorvitamin D3	LMST03020005	Unclassified	Unclassified	Unclassified		55.7	85.1	M+H-H2O	C21H30O5	-1.93517	2618.57	6798.69	24644.9	10884.4	68329	2268.92	7186.95	42255.3	61819.7	55178.6	603.785	28999
8.47_336.2294n	337.237	8.47097	pos	8-iso-PGA1	36382	Lipids and lipid-like molecules	Fatty Acyls	Eicosanoids		55.7	86	M+H-H2O, M+H	C20H32O4	-2.07953	132653	104338	145174	171943	168555	193160	150646	74901.8	104382	124041	131690	98382.7
9.07_321.2416m/z	321.242	9.07478	pos	14-hydroxy-5E,8Z,11Z,15Z-eicosatetraenoic acid	36317	Lipids and lipid-like molecules	Fatty Acyls	Eicosanoids		55.7	90.6	M+H	C20H32O3	-2.53878	9872.14	5174.74	27419.6	14400.8	19146.4	22887.4	10720.6	4739.33	20084.9	11626.9	8016.19	8478.99
1.20_268.0806n	267.073	1.20383	neg	Inosine	84	Nucleosides, nucleotides, and analogues	Purine nucleosides	Unclassified	C00294	55.6	79.4	M-H, 2M-H	C10H12N4O5	-0.462828	1.535e+06	8.04477e+06	2.49066e+06	1.88292e+06	2.22602e+06	1.02922e+06	1.29835e+06	719156	3.29722e+06	1.91521e+06	1.98626e+06	3.42698e+06
10.34_135.0803m/z	135.08	10.3446	pos	2,5-Dimethylbenzaldehyde	265044	Benzenoids	Benzene and substituted derivatives	Benzoyl derivatives		55.6	83	M+H	C9H10O	-1.00105	16986.9	21435.7	14663.6	15777.6	19399.7	12837.7	15603.2	5966.66	20939.9	26011.2	12234.7	19279.5
11.06_512.3359m/z	512.336	11.0577	neg	PC(O-15:0/0:0)	LMGP01060009	Lipids and lipid-like molecules	Glycerophospholipids	Glycerophosphocholines		55.6	80	M+FA-H	C23H50NO6P	0.346244	136737	24411.4	125885	43013.6	61552.1	1911.59	2849.68	27122.4	160538	46175.6	18592.5	127153
12.29_368.2803m/z	368.28	12.2852	neg	N-Oleoyl-L-Serine	45444	Unclassified	Unclassified	Unclassified		55.6	85.5	M-H	C21H39NO4	-0.902784	6513.37	798.344	5630.93	2629.96	4285.43	2342.85	1292.49	5664.15	2261.84	3764.23	809.657	2036.28
13.15_322.2502n	305.247	13.1456	pos	12(S)-HETrE	HMDB0062747	Lipids and lipid-like molecules	Fatty Acyls	Eicosanoids		55.6	83.1	M+H-H2O, M+H	C20H34O3	-1.8923	3.04093e+06	782203	2.03662e+06	901468	1.24207e+06	432319	613946	1.15346e+06	2.3081e+06	1.49477e+06	846377	2.21421e+06
4.08_118.0651m/z	118.065	4.07938	pos	Indole	HMDB0000738	Organoheterocyclic compounds	Indoles and derivatives	Indoles	C00463	55.6	80.8	M+H	C8H7N	0.202793	378105	456385	371352	448850	422251	479489	381533	154639	392429	456166	369219	476074
9.17_318.2996m/z	318.3	9.1746	pos	17-hydroxy stearic acid	LMFA02000135	Lipids and lipid-like molecules	Fatty Acyls	Octadecanoids		55.6	83.5	M+NH4	C18H36O3	-2.184	276348	210929	66113.1	144641	87001.8	88106.7	87152.4	25730	104697	106439	38980.7	115998
9.76_276.1721n	277.179	9.75642	pos	Buddledin A	67850	Unclassified	Unclassified	Unclassified		55.6	82.6	M+H-H2O, M+H	C17H24O3	-1.53924	156849	140100	141889	166559	135956	135820	112479	53501.1	110428	129860	105355	169414
11.73_507.3683n	508.376	11.7295	pos	PC(O-18:1(11Z)/0:0)	LMGP01060034	Lipids and lipid-like molecules	Glycerophospholipids	Glycerophosphocholines		55.5	80.4	M+H, M+Na, M+K	C26H54NO6P	-1.13325	1.65916e+07	3.56886e+06	1.53219e+07	5.73345e+06	8.42732e+06	729223	956613	5.34411e+06	1.96352e+07	7.95599e+06	3.515e+06	1.63945e+07
12.08_559.3232m/z	559.323	12.082	pos	PI(O-16:0/0:0)	LMGP06060003	Lipids and lipid-like molecules	Glycerophospholipids	Glycerophosphoinositols		55.5	84.7	M+H	C25H51O11P	-1.76891	28439.4	3158.66	113285	4311.84	71689	3.60903e-09	3.60903e-09	9541.53	210880	38565	10694.4	199441
12.40_467.3373n	468.345	12.4026	pos	PE(O-18:0/0:0)	LMGP02060003	Lipids and lipid-like molecules	Glycerophospholipids	Glycerophosphoethanolamines		55.5	79.8	M+H, M+Na	C23H50NO6P	-0.634932	2.69596e+06	933486	1.42534e+06	906807	934133	260591	216997	441068	1.54732e+06	800378	442633	1.53327e+06
12.61_554.3824m/z	554.382	12.6072	neg	PC(O-18:0/0:0)	LMGP01060014	Lipids and lipid-like molecules	Glycerophospholipids	Glycerophosphocholines	C04317	55.5	82.3	M+FA-H	C26H56NO6P	-0.619448	163918	16739	86775.2	26712.2	42208.8	5529.79	6293.94	28087	108871	40977.5	22608.3	99505.8
4.15_180.1016m/z	180.102	4.15258	pos	alpha-methylphenylalanine	86102	Phenylpropanoids and polyketides	Phenylpropanoic acids	Unclassified		55.5	83.5	M+H	C10H13NO2	-1.94961	45077.6	57615.4	46525.9	53030	55975.5	52815.6	52834.1	16507.2	53171.5	57555.5	46155.6	57849.1
5.60_447.0933m/z	447.093	5.5967	neg	Quercitrin	43747	Phenylpropanoids and polyketides	Flavonoids	Flavonoid glycosides	C01750	55.5	82.8	M-H	C21H20O11	-0.0573584	84.6222	147.782	649.163	381.444	3.60903e-09	340.25	3092.15	3.60903e-09	175.848	3.60903e-09	3.60903e-09	3.60903e-09
7.21_334.2138n	335.221	7.21088	pos	12-epi-12-A2-IsoP	LMFA03110247	Lipids and lipid-like molecules	Fatty Acyls	Eicosanoids		55.5	83.5	M+H-H2O, M+H	C20H30O4	-1.84724	400149	80358.3	487812	298698	356633	383674	508285	139047	457312	326323	435384	391221
7.82_307.1434m/z	307.143	7.8161	pos	Nb-p-Coumaroyltryptamine	HMDB0041518	Phenylpropanoids and polyketides	Cinnamic acids and derivatives	Hydroxycinnamic acids and derivatives		55.5	83.4	M+H	C19H18N2O2	-2.23861	39.538	3.60903e-09	26.7092	3.60903e-09	7.67441	3.60903e-09	3.60903e-09	136.568	3.60903e-09	7.85462	29.5431	3.60903e-09
8.30_283.1914m/z	283.191	8.29813	neg	(3S,4S,6R,7S)-1,10-Bisaboladiene-3,4-diol	HMDB0031383	Lipids and lipid-like molecules	Prenol lipids	Sesquiterpenoids		55.5	81.1	M+FA-H	C15H26O2	-0.201696	727.718	606.461	666.099	717.831	565.273	669.026	906.882	5561.68	885.108	730.381	594.745	559.939
8.46_316.2033n	317.21	8.45508	pos	4-Hydroxyretinoic acid	HMDB0006254	Lipids and lipid-like molecules	Prenol lipids	Retinoids	C16677	55.5	83.9	M+H-H2O, M+H	C20H28O3	-1.84825	157559	83809.9	108148	130608	140814	202844	146654	40749.2	67935.6	109945	103913	69439.8
1.22_284.0755n	283.068	1.21793	neg	Xanthosine	HMDB0000299	Nucleosides, nucleotides, and analogues	Purine nucleosides	Unclassified	C01762	55.4	80.5	M-H, 2M-H	C10H12N4O6	-0.684035	11106.3	2989.56	11147.3	5994.8	7701.32	22671.1	113405	5795.36	16266.2	10157.1	409778	11423.8
10.98_527.3005n	528.308	10.9784	pos	LysoPE(0:0/22:5(7Z,10Z,13Z,16Z,19Z))	HMDB0011495	Lipids and lipid-like molecules	Glycerophospholipids	Glycerophosphoethanolamines		55.4	85.1	M+H, M+Na	C27H46NO7P	-1.39841	668578	193877	122926	202567	121145	163127	145034	47403.2	84632.8	148689	76341.1	71235.5
11.03_361.2729m/z	361.273	11.0267	pos	O-Arachidonoyl Glycidol	44872	Unclassified	Unclassified	Unclassified		55.4	84.1	M+H	C23H36O3	-2.24114	115285	46824.4	25825.4	72857.4	41247.2	133293	75236.1	6332.11	16816.2	55658.7	58230	14366.5
6.14_345.2054m/z	345.205	6.14462	pos	11beta,20-Dihydroxy-3-oxopregn-4-en-21-oic acid	LMST02030223	Lipids and lipid-like molecules	Steroids and steroid derivatives	Oxosteroids		55.4	82.9	M+H-H2O	C21H30O5	-1.63156	311.309	2052.78	2099.32	201.687	78.2631	3.60903e-09	66306.8	34885	7144.82	1333.96	9651.46	9973.23
9.32_451.2702m/z	451.27	9.31738	neg	7-Ketodeoxycholic acid	HMDB0000391	Lipids and lipid-like molecules	Steroids and steroid derivatives	Bile acids, alcohols and derivatives		55.4	79	M+FA-H	C24H38O5	0.0879076	24344.1	66593.5	5687.57	410297	2570.49	1289.81	156777	49003.9	3570.01	1383.56	293569	26011.5
0.76_189.1230m/z	189.123	0.7554	pos	Nε-Acetyl-L-lysine	63103	Unclassified	Unclassified	Unclassified		55.3	84.6	M+H	C8H16N2O3	-2.03161	24879.9	30820.2	39854.9	56605.4	39942.9	29881.1	27471.8	156591	45762.3	25374.2	39360.2	29542.6
1.63_251.1034m/z	251.103	1.6338	neg	Serylphenylalanine	HMDB0029046	Organic acids and derivatives	Carboxylic acids and derivatives	Amino acids, peptides, and analogues		55.3	83.2	M-H	C12H16N2O4	-1.2301	3394.64	4180.09	1895.98	3521.55	2787.02	1757.65	2228.99	6549.8	4641.71	3013.75	4942.9	4020.62
10.81_525.2848n	526.292	10.8098	pos	PE(0:0/22:6(4Z,7Z,10Z,13Z,16Z,19Z))	LMGP02050060	Lipids and lipid-like molecules	Glycerophospholipids	Glycerophosphoethanolamines		55.3	80.9	M+H, M+Na	C27H44NO7P	-1.44611	5.60253e+06	1.6152e+06	1.57103e+06	1.60985e+06	1.12311e+06	1.3012e+06	1.56809e+06	576006	1.26842e+06	1.22091e+06	972940	1.2583e+06
11.22_540.3307m/z	540.331	11.2232	neg	PC(16:0/0:0)	LMGP01050018	Lipids and lipid-like molecules	Glycerophospholipids	Glycerophosphocholines	C04230	55.3	78	M+FA-H	C24H50NO7P	-0.0256767	8.97125e+06	7.51424e+06	836274	8.09117e+06	3.11064e+06	7.01182e+06	4.02449e+06	1.00171e+06	1.32021e+06	2.40283e+06	2.31228e+06	1.00724e+06
4.81_334.1393m/z	334.139	4.80822	pos	Glutamyltryptophan	HMDB0028830	Organic acids and derivatives	Carboxylic acids and derivatives	Amino acids, peptides, and analogues		55.3	82.2	M+H	C16H19N3O5	-1.35637	34496	11193.9	68178.9	58707.1	68010.1	101731	72721.6	173295	34822.7	45799.9	94000	21162.3
7.80_390.2763n	373.273	7.79977	pos	3alpha,12alpha-Dihydroxy-5beta-chol-6-en-24-oic Acid	LMST04010220	Unclassified	Unclassified	Unclassified		55.3	83	M+H-H2O, M+Na, M+NH4	C24H38O4	-1.8235	118593	448698	218914	241734	57975.6	31156.2	1.02763e+06	1.51137e+06	333392	11099.2	39150.9	289366
7.95_312.2295n	295.226	7.95117	pos	(±)-(E)-13-Hydroxy-10-oxo-11-octadecenoic acid	HMDB0040900	Lipids and lipid-like molecules	Fatty Acyls	Lineolic acids and derivatives		55.3	83.7	M+H-H2O, M+H	C18H32O4	-1.63286	34744.4	20864.2	32127.9	30762.4	30737.4	47284.8	36126.8	14924.4	70843.3	33834.4	35173.4	20192.1
8.19_315.1965m/z	315.197	8.19475	neg	15-deoxy-δ-12,14-PGJ2	36099	Lipids and lipid-like molecules	Fatty Acyls	Eicosanoids	C14717	55.3	80.4	M-H	C20H28O3	-0.0811262	36461.8	27317.6	21488.7	40434.3	31929.4	31358.7	30920.1	6168.98	16297.8	21360.6	23254.6	16787.5
8.20_297.2418m/z	297.242	8.2029	pos	9,10-epoxy-12-octadecenoic acid	35866	Unclassified	Unclassified	Unclassified		55.3	85.4	M+H	C18H32O3	-2.09091	38550.4	39475.8	32753.5	55610	28262.9	29209.7	77822.7	15008.7	30736.1	30281	87191.4	31031.9
1.06_118.0863m/z	118.086	1.06282	pos	N-Methyl-a-aminoisobutyric acid	6508	Organic acids and derivatives	Carboxylic acids and derivatives	Amino acids, peptides, and analogues		55.2	82.6	M+H	C5H11NO2	0.29145	747570	567788	1.24503e+06	1.02248e+06	1.05534e+06	1.1996e+06	785882	1.16466e+06	1.16786e+06	952553	812314	1.01499e+06
1.06_169.0352m/z	169.035	1.06282	pos	Uric acid	HMDB0000289	Organoheterocyclic compounds	Imidazopyrimidines	Purines and purine derivatives	C00366	55.2	85.6	M+H	C5H4N4O3	-2.34961	165165	31309.9	295704	261057	309786	385226	154781	74108	221661	348398	107041	204822
1.13_268.1035m/z	268.103	1.13202	pos	Adenosine	86	Nucleosides, nucleotides, and analogues	Purine nucleosides	Unclassified	C00212	55.2	91.3	M+H	C10H13N5O4	-2.1367	530678	613515	217964	577643	547258	1.00247e+06	640044	893063	254284	469117	655147	171513
1.14_257.0777m/z	257.078	1.14258	neg	Pyrroline hydroxycarboxylic acid	HMDB0001369	Organic acids and derivatives	Carboxylic acids and derivatives	Amino acids, peptides, and analogues	C04281	55.2	78.5	2M-H	C5H7NO3	-0.735068	16430.6	2555.41	25049.9	12867.7	17175.3	20098.4	4264.11	30502.9	13857	24811.9	6739.33	13864.2
11.34_496.2681m/z	496.268	11.3385	neg	PS(16:0/0:0)	LMGP03050002	Lipids and lipid-like molecules	Glycerophospholipids	Glycerophosphoserines		55.2	79.2	M-H	C22H44NO9P	0.111443	221509	207319	26016.4	216354	82001.2	62755.8	72623.4	30597	30971.8	63289.1	43149.6	20888
11.46_319.2276m/z	319.228	11.4648	neg	5,6-Epoxy-8,11,14-eicosatrienoic acid	HMDB0002190	Lipids and lipid-like molecules	Fatty Acyls	Fatty acids and conjugates	C14768	55.2	80.1	M-H	C20H32O3	-0.803739	1.19964e+06	499725	1.68286e+06	1.07321e+06	1.57751e+06	1.17661e+06	806354	379499	1.64247e+06	1.08269e+06	710509	1.17052e+06
12.36_549.3786n	550.386	12.3554	pos	PC(20:1(9Z)/0:0)	LMGP01050047	Lipids and lipid-like molecules	Glycerophospholipids	Glycerophosphocholines		55.2	80.5	M+H, M+Na, M+K	C28H56NO7P	-1.51786	1.31205e+06	1.76156e+06	82386.6	2.55164e+06	730976	1.09725e+06	653566	142770	153303	292053	283987	108856
12.55_302.2240n	303.231	12.5473	pos	Eicosapentaenoic acid	HMDB0001999	Lipids and lipid-like molecules	Fatty Acyls	Fatty acids and conjugates	C06428	55.2	81.5	M+H-H2O, M+H	C20H30O2	-1.91989	805680	221813	502507	318190	325273	130624	95424.1	231683	506431	287900	140392	369857
4.41_786.1630m/z	786.163	4.40572	pos	Flavin adenine dinucleotide (FAD)	2302	Unclassified	Unclassified	Unclassified		55.2	82.4	M+H	C27H33N9O15P2	-1.75014	199830	311730	219267	334182	343267	467230	168137	42066	272613	327136	147745	252311
5.67_375.1810m/z	375.181	5.66548	neg	Yucalexin P15	HMDB0036753	Lipids and lipid-like molecules	Prenol lipids	Diterpenoids		55.2	80.6	M+FA-H	C20H26O4	-0.891724	470.318	456.976	363.154	402.956	3.60903e-09	3.60903e-09	10440	660184	22847.2	1432.38	2056.51	2979.13
7.01_367.2124m/z	367.212	7.00615	neg	6-keto PGE1	3812	Lipids and lipid-like molecules	Fatty Acyls	Eicosanoids	C05962	55.2	82.5	M-H	C20H32O6	-0.450776	25884	5655.3	31720.3	23271.8	23389.1	29833.8	15046.7	8102.13	21045.7	22359.6	16712	10729
7.58_335.2209m/z	335.221	7.58168	pos	bicyclo-PGE2	3824	Lipids and lipid-like molecules	Fatty Acyls	Eicosanoids		55.2	83.6	M+H	C20H30O4	-2.21312	250339	74972.3	268238	285464	271339	321493	241343	94360	259199	292883	194718	199629
7.99_354.2405n	353.233	7.98733	neg	ent-Prostaglandin F2α	44829	Unclassified	Unclassified	Unclassified		55.2	79.4	M-H, 2M-H, M+FA-H	C20H34O5	-0.303903	1.29286e+06	190128	1.00782e+06	820652	518313	597335	697995	247417	468536	392327	644678	435680
8.84_377.2292m/z	377.229	8.84095	pos	PGF2alpha	LMFA03010002	Lipids and lipid-like molecules	Fatty Acyls	Eicosanoids	C00639	55.2	84.5	M+Na	C20H34O5	-1.74908	39102.1	5205.13	123107	46727.9	75404.4	80479.8	33581.5	15334.6	81448.1	38540	31261.2	45798.4
9.16_253.1443m/z	253.144	9.16195	neg	C75	44901	Unclassified	Unclassified	Unclassified		55.2	81.1	M-H	C14H22O4	-0.932772	27282.4	34191.4	24216.1	26424.2	28789.3	26858	24310.6	11408.8	28881.6	29527.4	23816.2	28875.2
9.79_338.2450n	321.242	9.78987	pos	11-deoxy PGF2α	36149	Unclassified	Unclassified	Unclassified		55.2	85.5	M+H-H2O, M+H	C20H34O4	-2.09023	5643.49	2668.58	16861.4	7242.32	9530.14	10363.7	6285.41	2492.46	15701.4	5371.41	3110.42	5729.66
10.81_374.2813n	357.278	10.8098	pos	15-hydroxy-tetracosa-6,9,12,16,18-pentaenoic acid	LMFA01050438	Lipids and lipid-like molecules	Fatty Acyls	Fatty Acids and Conjugates		55.1	81.7	M+H-H2O, M+H	C24H38O3	-2.08577	507870	818951	101402	5.1732e+06	67512.1	18088.1	1.95365e+06	610645	17666.4	86219.8	4.60014e+06	804780
11.09_464.3133m/z	464.313	11.0913	pos	LysoPE(0:0/18:0)	HMDB0011129	Lipids and lipid-like molecules	Glycerophospholipids	Glycerophosphoethanolamines		55.1	81.7	M+H-H2O	C23H48NO7P	-0.548438	331863	115367	218030	139201	127402	35963.8	23943.5	82942.9	274169	102945	50080.6	204240
11.60_505.3164n	506.324	11.6042	pos	LysoPE(20:2(11Z,14Z)/0:0)	HMDB0011513	Lipids and lipid-like molecules	Glycerophospholipids	Glycerophosphoethanolamines		55.1	83	M+H, M+Na	C25H48NO7P	-0.916445	172497	278734	15163.3	340860	104429	178722	114866	20146.7	13515.7	61299.6	39325.7	14744.2
14.97_295.2626m/z	295.263	14.9713	pos	Methyl linoleate	89890	Lipids and lipid-like molecules	Fatty Acyls	Lineolic acids and derivatives		55.1	87.6	M+H	C19H34O2	-2.04052	4888.8	1000.18	4698.52	1531.05	2258.93	1178.69	1815.98	5222.21	6705.12	1607.37	1621.1	3750.61
6.36_347.2210m/z	347.221	6.36117	pos	13,14-dehydro-15-cyclohexyl Carbaprostacyclin	45624	Unclassified	Unclassified	Unclassified		55.1	82	M+H	C21H30O4	-1.87116	1915.98	10061.7	3491.47	3484.49	439.343	3.60903e-09	31610.3	124192	57652.9	11270.7	5256.49	24407.6
6.79_370.2348n	353.232	6.79495	pos	19(R)-hydroxy-PGE1	36196	Unclassified	Unclassified	Unclassified		55.1	81.4	M+H-H2O, M+K, M+NH4, M+Na	C20H34O6	-1.87409	2.79214e+06	1.2432e+06	3.03529e+06	2.89715e+06	2.95624e+06	4.02943e+06	2.57132e+06	1.01243e+06	2.32023e+06	2.61288e+06	2.08564e+06	2.46517e+06
8.46_373.2731m/z	373.273	8.45508	pos	3α-Hydroxy-5β-chola-7,9(11)-dien-24-oic Acid	42909	Unclassified	Unclassified	Unclassified		55.1	82.3	M+H	C24H36O3	-1.55134	10829.6	133099	10025	239209	6250.51	7659.81	138779	67070	2679.63	3286.87	159623	26423.3
0.71_308.0985m/z	308.099	0.706717	neg	N-Acetylneuraminic acid	HMDB0000230	Organic oxygen compounds	Organooxygen compounds	Carbohydrates and carbohydrate conjugates	C19910	55	79.2	M-H	C11H19NO9	-0.541128	741060	1.14227e+06	870717	776833	847822	552326	1.74791e+06	916493	1.01024e+06	859666	1.86447e+06	901931
1.19_247.1283m/z	247.128	1.18743	pos	Glutamylvaline	HMDB0028832	Organic acids and derivatives	Carboxylic acids and derivatives	Amino acids, peptides, and analogues		55	83.4	M+H	C10H18N2O5	-2.15765	3893	7135.88	2435.03	10729.6	3930.06	5961.17	5952.64	76416	20636.1	1954.99	11633.6	14116.7
10.62_263.2001m/z	263.2	10.618	pos	12S-HHT	HMDB0012535	Lipids and lipid-like molecules	Fatty Acyls	Fatty acids and conjugates	C20388	55	79.5	M+H-H2O	C17H28O3	-1.69247	1.69938e+06	417731	1.75907e+06	1.53964e+06	1.49171e+06	1.41451e+06	1.74674e+06	591964	1.7754e+06	1.62806e+06	1.36933e+06	1.62308e+06
10.81_501.2847n	502.292	10.8098	pos	PE(0:0/20:4(8Z,11Z,14Z,17Z))	LMGP02050052	Lipids and lipid-like molecules	Glycerophospholipids	Glycerophosphoethanolamines		55	78.8	M+Na, M+K, M+H	C25H44NO7P	-1.68389	7.14075e+06	3.15948e+06	1.51575e+06	3.1274e+06	1.75305e+06	2.43313e+06	2.84727e+06	981686	1.28535e+06	1.98088e+06	1.4875e+06	1.44386e+06
11.02_544.2681m/z	544.268	11.0239	neg	PS(20:4(5Z,8Z,11Z,14Z)/0:0)	LMGP03050007	Lipids and lipid-like molecules	Glycerophospholipids	Glycerophosphoserines		55	78.1	M-H	C26H44NO9P	-0.0575967	164398	57963.8	55400	86623	68414.6	67328	46986.3	33997.3	53292.7	100706	47732.2	34218
11.65_554.3463m/z	554.346	11.6466	neg	1-O-(2-methoxy-4Z-hexadecenyl)-sn-glycero-3-phosphocholine	LMGP01060043	Lipids and lipid-like molecules	Glycerophospholipids	Glycerophosphocholines		55	76.6	M+FA-H	C25H52NO7P	-0.173463	499681	313890	90130	324439	125458	267661	194280	57963.4	106538	116967	122999	109034
11.68_550.3515m/z	550.352	11.6796	neg	PC(P-18:1(9Z)/0:0)	LMGP01070012	Lipids and lipid-like molecules	Glycerophospholipids	Glycerophosphocholines	C04230	55	80.1	M+FA-H	C26H52NO6P	0.21303	302873	104138	251004	129816	150345	22029.1	30075.1	98865.2	340177	111291	61444.2	220065
5.16_383.2425m/z	383.243	5.16143	pos	Sarcostin	71890	Unclassified	Unclassified	Unclassified		55	81.2	M+H	C21H34O6	-0.718941	3.60903e-09	3.60903e-09	3.60903e-09	3.60903e-09	3.60903e-09	3.60903e-09	838.882	13964.2	1689.9	3.60903e-09	2416.21	137.805
8.00_356.2559n	355.249	8.00468	neg	8-iso Prostaglandin F1α	45614	Unclassified	Unclassified	Unclassified		55	80.4	M-H, M+FA-H	C20H36O5	-0.969103	60713.1	14836.8	49571.4	67976.8	42918.7	59668.9	43063	17415.8	24456.8	32634.3	30170.3	21455.5
1.87_277.0863m/z	277.086	1.87483	neg	Glutamylmethionine	HMDB0028825	Organic acids and derivatives	Carboxylic acids and derivatives	Amino acids, peptides, and analogues		54.9	79.7	M-H	C10H18N2O5S	-0.361205	4714.04	4908.47	5894.79	4759.08	6946.89	11590.7	10353.8	101888	7599.89	3357.1	41305.3	2812.21
11.03_456.3596n	457.367	11.0267	pos	3alpha-3-Hydroxytirucalla-7,24-dien-21-oic acid	HMDB0034962	Lipids and lipid-like molecules	Prenol lipids	Triterpenoids		54.9	84.6	M+H-H2O, M+H	C30H48O3	-1.56585	32651.5	45913.7	3.60903e-09	11131.9	2741.93	3.60903e-09	62799.9	6510.04	3.60903e-09	3.60903e-09	24645	10917.4
11.08_312.2295n	295.226	11.0755	pos	10-oxo-13-hydroxy-11-octadecenoic acid	LMFA02000249	Lipids and lipid-like molecules	Fatty Acyls	Octadecanoids		54.9	83.3	M+H-H2O, M+H	C18H32O4	-1.6702	7690.4	10976	8644.37	10981.7	9093.1	8064.41	16339.3	11525.4	10879	11600.1	16149.4	8412.89
11.29_760.5582m/z	760.558	11.2895	neg	AS 1-5	HMDB0032843	Lipids and lipid-like molecules	Sphingolipids	Glycosphingolipids		54.9	85.8	M+FA-H	C40H77NO9	0.237571	3.60903e-09	285797	3.60903e-09	68547.3	259236	125260	607838	46002.7	123367	114429	91382.5	342.001
11.35_266.1877n	249.184	11.3461	pos	5-Hexyl-2-furanhexanoic acid	HMDB0112088	Lipids and lipid-like molecules	Fatty Acyls	Fatty acids and conjugates		54.9	81.3	M+H-H2O, M+H	C16H26O3	-1.97742	39104.8	54678.9	44884.9	48005.5	53852.3	51803.8	44531.3	20417.4	42738.8	50279	43874.8	48568.2
11.56_305.2468m/z	305.247	11.5576	pos	(-)-Cladielline	LMPR0104210003	Lipids and lipid-like molecules	Prenol lipids	Isoprenoids		54.9	80.3	M+H	C20H32O2	-2.23192	163786	109473	212291	231737	244713	233605	134956	58043.4	175677	218441	100371	144029
13.96_481.3321m/z	481.332	13.9645	neg	Ganoderal A	HMDB0035983	Lipids and lipid-like molecules	Prenol lipids	Triterpenoids		54.9	84.8	M+FA-H	C30H44O2	-0.445502	8847.59	2923.68	4032.17	3891.95	1111.21	740.56	1225.49	765.855	754.82	1870.95	860.745	3397.98
4.65_318.1094m/z	318.109	4.65168	neg	Aspartyl-Tryptophan	HMDB0028764	Organic acids and derivatives	Carboxylic acids and derivatives	Amino acids, peptides, and analogues		54.9	79.2	M-H	C15H17N3O5	-0.361388	314.811	13059.3	375.007	298.727	217.029	327.117	952.848	2115.4	640.24	254.167	474.614	815.209
6.28_306.2633m/z	306.263	6.2775	pos	Ustilic acid A	LMFA01050084	Lipids and lipid-like molecules	Fatty Acyls	Fatty Acids and Conjugates		54.9	80.6	M+NH4	C16H32O4	-2.04172	1155.94	59961.4	1099.53	4234.44	3539.2	1883.07	40620.8	9958.14	37525.1	53537.2	21707	50891.6
8.17_417.3356m/z	417.336	8.16935	pos	1α,25-Dihydroxy-previtamin D3	42586	Unclassified	Unclassified	Unclassified		54.9	82.7	M+H	C27H44O3	-1.78591	981.902	2398.93	412.583	537.322	3.60903e-09	3.60903e-09	11452.5	61353.4	2101.78	447.637	15188	854.133
9.72_361.2366m/z	361.237	9.72368	pos	8-iso-16-cyclohexyl-tetranor Prostaglandin E2	45175	Unclassified	Unclassified	Unclassified		54.9	83.2	M+H-H2O	C22H34O5	-2.0358	7059.23	1699.68	56062.7	7412	18919.7	15230.1	8286.27	3831.51	42700.4	7903.56	4385.77	15065
9.83_257.1756m/z	257.176	9.83293	neg	Tetradecanedioic acid	5833	Lipids and lipid-like molecules	Fatty Acyls	Fatty acids and conjugates	C11002	54.9	79.5	M-H	C14H26O4	-0.797972	4220.37	3834.38	3473.94	4754.12	5205.59	4550.88	7661.99	23996.5	4702.33	5125.74	5582.96	4705.37
11.14_569.3471n	570.354	11.1398	pos	LysoPC(22:5(4Z,7Z,10Z,13Z,16Z))	HMDB0010402	Unclassified	Unclassified	Unclassified	C04230	54.8	82.3	M+H, M+Na	C30H52NO7P	-1.864	212734	108912	42207.6	140082	52213.3	131177	66213.3	33121.8	38235.7	53776	43508.1	24456
11.48_303.2312m/z	303.231	11.4807	pos	20-Hydroxyeicosatetraenoic acid	HMDB0005998	Lipids and lipid-like molecules	Fatty Acyls	Fatty acids and conjugates	C14748	54.8	79.8	M+H-H2O	C20H32O3	-1.98758	1.29307e+06	535530	2.05363e+06	1.25932e+06	1.72473e+06	1.46321e+06	901470	458376	1.90184e+06	1.19531e+06	775419	1.33487e+06
12.45_262.2291n	280.263	12.4517	pos	2-(5,8-Tetradecadienyl)cyclobutanone	HMDB0037519	Organooxygen compounds	Carbonyl compounds	Ketones		54.8	79.1	M+H, M+NH4, M+H-H2O	C18H30O	-1.9812	1.68916e+06	613124	822187	573043	300032	242839	334091	274182	768589	582081	359776	754823
13.29_330.2553n	331.262	13.2944	pos	Ethyl icosapentate	HMDB0039530	Lipids and lipid-like molecules	Fatty Acyls	Fatty acid esters	C16184	54.8	79.1	M+H-H2O, M+H	C22H34O2	-1.73068	307915	147572	258264	115262	126143	70824	51195.1	84235.2	213457	112846	73298.8	135702
13.85_495.3683n	496.376	13.8496	pos	PE(O-20:0/0:0)	LMGP02060005	Lipids and lipid-like molecules	Glycerophospholipids	Glycerophosphoethanolamines		54.8	83.1	M+H, M+Na	C25H54NO6P	-1.22789	127112	32221.3	47117	33073.4	21935.2	10857.7	5369.03	13098.2	67036.6	19924.7	14541.9	52190.9
2.17_394.1268m/z	394.127	2.16788	pos	(gamma-Glutamyl-gamma-glutamyl)-S-methylcysteine	HMDB0039424	Organic acids and derivatives	Carboxylic acids and derivatives	Amino acids, peptides, and analogues		54.8	86.8	M+H	C14H23N3O8S	-2.62488	114937	53354.5	62275.8	166085	74939.8	128140	64673.5	2017.01	68868.1	70464.5	72793.2	137206
4.62_246.1697m/z	246.17	4.61973	pos	2-Methylbutyroylcarnitine	HMDB0000378	Lipids and lipid-like molecules	Fatty Acyls	Fatty acid esters		54.8	78.5	M+H	C12H23NO4	-1.19698	382802	257568	202830	253622	114456	183541	194077	400021	170057	128844	67374	240135
5.36_134.0600m/z	134.06	5.35662	pos	Oxindole	34541	Organoheterocyclic compounds	Indoles and derivatives	Indolines	C12312	54.8	78.7	M+H	C8H7NO	0.0163858	10679	7291.07	4989.01	16326.6	4513.72	11624	20843.2	4348.77	6049.51	4595.04	50798.4	12852.2
8.69_390.2762n	391.283	8.68993	pos	3alpha-Hydroxy-6-oxo-5beta-cholan-24-oic Acid	LMST04010146	Unclassified	Unclassified	Unclassified		54.8	81.2	M+H-H2O, M+H	C24H38O4	-1.96564	123734	452884	41192.8	1.93266e+06	39895.8	39647	689800	284403	39083	32322.7	1.48185e+06	100640
9.56_432.3232n	433.33	9.56295	pos	calcitetrol	LMST03020686	Lipids and lipid-like molecules	Steroids and steroid derivatives	Vitamin D and derivatives		54.8	82.5	M+H-H2O, M+H	C27H44O4	-1.64979	3.60903e-09	3.60903e-09	3.60903e-09	3.60903e-09	3.60903e-09	3.60903e-09	828.998	169129	1198.56	3.60903e-09	2648.86	3.60903e-09
9.64_334.2144n	333.207	9.6446	neg	8-iso Prostaglandin A2	45403	Unclassified	Unclassified	Unclassified		54.8	77.9	M-H2O-H, M-H	C20H30O4	0.0916298	177816	64730	176454	144059	140386	146886	116807	42854.2	116205	134114	111373	123041
9.96_363.2522m/z	363.252	9.95952	pos	16,16-dimethyl-PGA2	36154	Lipids and lipid-like molecules	Fatty Acyls	Eicosanoids		54.8	84.1	M+H	C22H34O4	-2.11713	7406.16	2689.2	29207.3	6158.56	13958.5	10575.5	8148.35	2382.85	14868.4	6982.38	4387.73	8632.9
1.36_290.0882m/z	290.088	1.36255	neg	N-Acetyl-a-neuraminic acid	HMDB0000773	Organic oxygen compounds	Organooxygen compounds	Carbohydrates and carbohydrate conjugates	C19909	54.7	83.2	M-H2O-H	C11H19NO9	0.0588474	14823.2	18982.2	23015.6	20585.9	16816.4	15388.2	22059	10509.5	28451.2	17608.3	30282.5	24016.7
10.23_395.3262m/z	395.326	10.2271	pos	N-arachidonoyl dihydroxypropylamine	LMFA08020072	Lipids and lipid-like molecules	Fatty Acyls	Fatty amides		54.7	79.3	M+NH4	C23H39NO3	-1.68596	194.104	3.60903e-09	3.60903e-09	3.60903e-09	3.60903e-09	3.60903e-09	3.60903e-09	25530.1	238.495	3.60903e-09	3.60903e-09	3.60903e-09
10.84_482.3235m/z	482.324	10.8402	pos	LysoPC(15:0)	HMDB0010381	Lipids and lipid-like molecules	Glycerophospholipids	Glycerophosphocholines	C04230	54.7	77.1	M+H	C23H48NO7P	-1.19577	636768	1.2072e+06	41783.4	2.09085e+06	359386	670655	433552	63575.1	71268.3	160111	176160	61585.4
11.06_510.3199m/z	510.32	11.0577	neg	PC(P-15:0/0:0)	LMGP01070003	Lipids and lipid-like molecules	Glycerophospholipids	Glycerophosphocholines		54.7	78.5	M+FA-H	C23H48NO6P	-0.493454	114391	22925.2	79908.8	35218.7	33744.1	5560.18	5492.77	26238.9	97408.3	29656.4	15356.4	73055.9
12.13_254.2473m/z	254.247	12.1308	pos	4E,6E,10Z-Hexadecatrien-1-ol	LMFA05000198	Lipids and lipid-like molecules	Fatty Acyls	Fatty alcohols		54.7	81.6	M+NH4	C16H28O	-2.36446	18290.6	10081.7	12705.5	6311.33	6782.49	6186.64	11479.7	12206.8	11801.9	10732.6	8808.31	19247.9
12.74_326.3047m/z	326.305	12.7412	pos	Oleoyl Ethanolamide	24103	Unclassified	Unclassified	Unclassified		54.7	79.5	M+H	C20H39NO2	-2.0923	93557.5	19697.5	27633.2	32069.4	19146	55658.8	32255.4	21850.7	23763.8	19342.9	19931.5	22870.9
13.66_141.1132m/z	141.113	13.6644	pos	Methenamine	43250	Organoheterocyclic compounds	Triazinanes	1,3,5-triazinanes		54.7	82.2	M+H	C6H12N4	-1.6798	156361	242642	221881	260169	307399	270866	151639	80846	251699	302033	243674	297436
4.47_265.1432m/z	265.143	4.46658	pos	Cynaratriol	HMDB0034983	Lipids and lipid-like molecules	Prenol lipids	Terpene lactones		54.7	79.4	M+H-H2O	C15H22O5	-0.761114	594.927	243.694	93.1032	427.595	108.929	268.155	5352.18	17126.1	1256.38	120.814	96.2898	1348.65
7.16_220.1824n	203.179	7.16048	pos	Caryophyllene epoxide	71423	Lipids and lipid-like molecules	Prenol lipids	Sesquiterpenoids	C16908	54.7	78.4	M+H-H2O, M+H	C15H24O	-1.46976	4048.36	3822.85	3787.39	3791.18	3693.88	3569.8	24635.1	116718	7305.97	4502.46	11304	13256.6
7.92_397.3092m/z	397.309	7.91732	pos	alpha-Micropteroxanthin B	HMDB0038504	Lipids and lipid-like molecules	Prenol lipids	Sesterterpenoids		54.7	83.2	M+H	C27H40O2	-2.25693	1045.76	3019.77	742.563	640.379	3000.46	629.44	10285.7	76895	1262.72	243.016	9852.05	2026.65
9.61_121.0648m/z	121.065	9.61112	pos	p-Tolualdehyde	66526	Benzenoids	Benzene and substituted derivatives	Benzoyl derivatives	C06758	54.7	76.5	M+H	C8H8O	0.169216	14158.1	20815.3	17506	18803.2	18919.5	20519	15483.4	7954.03	16876.2	20669.4	17528.8	18824.9
9.69_594.3406n	595.348	9.6901	pos	L-Urobilin	HMDB0004159	Organoheterocyclic compounds	Tetrapyrroles and derivatives	Bilirubins	C05793	54.7	80	M+H, M+K, M+Na	C33H46N4O6	-1.97516	28739.8	916753	495.294	66867.1	3.60903e-09	3.60903e-09	571409	2254.28	2870.4	685.019	1.0272e+06	276005
1.05_277.1024m/z	277.102	1.04898	pos	Glutamylglutamic acid	HMDB0028818	Organic acids and derivatives	Carboxylic acids and derivatives	Amino acids, peptides, and analogues	C01425	54.6	79.1	M+H	C10H16N2O7	-2.11111	147953	21146.4	200151	65663.4	87691.2	392047	183332	166246	38566.2	101258	220784	32011.5
1.12_164.0471n	182.081	1.11817	pos	2-Hydroxycinnamic acid	HMDB0002641	Phenylpropanoids and polyketides	Cinnamic acids and derivatives	Hydroxycinnamic acids and derivatives	C01772	54.6	84.2	M+H, M+NH4, M+H-H2O	C9H8O3	-1.48914	8.18797e+06	4.19159e+06	1.20961e+07	9.27245e+06	1.04108e+07	1.13684e+07	7.2457e+06	8.08312e+06	9.98318e+06	8.52096e+06	7.6562e+06	9.22934e+06
10.09_472.3179n	455.315	10.0937	pos	(3beta,17alpha,23R)-17,23-Epoxy-3,29-dihydroxy-27-norlanost-8-ene-15,24-dione	HMDB0035112	Lipids and lipid-like molecules	Prenol lipids	Triterpenoids		54.6	83.6	M+H-H2O, M+H	C29H44O5	-2.08601	20596.8	9267.54	1079.4	28681.4	162.74	1143.85	10260	17802.7	50.7315	1689.65	69956.1	1415.54
10.37_297.2418m/z	297.242	10.3734	pos	6-hydroxy-9Z,12Z-octadecadienoic acid	35570	Unclassified	Unclassified	Unclassified		54.6	80.9	M+H	C18H32O3	-1.94645	59953.5	52834.5	42419.4	42436.5	47927	49492.6	45363.6	27662.2	69751.6	46663.5	59662.2	41091.8
10.37_299.2819n	300.289	10.3734	pos	Sphingosine	392	Organic nitrogen compounds	Organonitrogen compounds	Amines	C00319	54.6	78.3	M+H-H2O, M+H	C18H37NO2	-1.84272	629162	109388	151928	253931	97302.5	190641	219256	554829	186392	130956	160281	193122
10.55_373.2731m/z	373.273	10.5515	pos	3β-Hydroxychola-5,7-dien-24-oic Acid	43006	Unclassified	Unclassified	Unclassified		54.6	81.2	M+H	C24H36O3	-1.74267	3276.16	4717.9	159.561	16972.6	7.27757	4.66013	18576.4	4913.82	242.856	3.60903e-09	54785.1	2346.77
11.38_457.3304m/z	457.33	11.3765	pos	3beta,12alpha-Dihydroxy-5beta-cholestan-26-oic acid	LMST04030055	Unclassified	Unclassified	Unclassified		54.6	81.9	M+Na	C27H46O4	3.52997	15575.2	14996.9	2523.15	3892.86	1686.4	11858.4	37025.9	12930.2	3.60903e-09	4820.4	125313	15678.6
5.22_172.0969m/z	172.097	5.21908	neg	N-Acetylleucine	HMDB0011756	Organic acids and derivatives	Carboxylic acids and derivatives	Amino acids, peptides, and analogues	C02710	54.6	84	M-H	C8H15NO3	-6.08781	11561.9	5778.72	7194.54	14311.6	6075.42	6686.82	20402.1	9847.37	6817.68	6151.28	21364.5	16113.8
5.75_343.1397m/z	343.14	5.7507	neg	8-Epiiridotrial glucoside	LMPR0102070023	Lipids and lipid-like molecules	Prenol lipids	Isoprenoids	C11652	54.6	76.8	M-H	C16H24O8	-0.477513	15567.3	137450	12561.5	20194.2	25318.3	14669.6	168624	80459.9	279762	318493	107215	305610
7.95_395.2897m/z	395.29	7.95117	pos	15-HETE-Gly	LMFA08020143	Lipids and lipid-like molecules	Fatty Acyls	Fatty amides		54.6	81.9	M+NH4	C22H35NO4	-1.90585	171.453	3.60903e-09	3.60903e-09	3.60903e-09	3.60903e-09	3.60903e-09	3627.68	1829.95	3.60903e-09	3.60903e-09	5822.25	3.60903e-09
9.66_317.2105m/z	317.21	9.65693	pos	15-deoxy-Δ12,14-Prostaglandin A2	45404	Unclassified	Unclassified	Unclassified		54.6	80.2	M+H	C20H28O3	-2.09375	120428	42564.4	132143	110936	102433	117240	96491.2	42196.1	75150.3	96770.2	83847	89725.8
1.31_132.1018m/z	132.102	1.31235	pos	L-Isoleucine	23	Organic acids and derivatives	Carboxylic acids and derivatives	Amino acids, peptides, and analogues	C00407	54.5	79.6	M+H	C6H13NO2	-0.833567	1.2449e+07	7.48827e+06	1.72939e+07	1.38905e+07	1.55759e+07	1.64297e+07	1.11465e+07	1.6554e+07	1.535e+07	1.31415e+07	1.17897e+07	1.33883e+07
1.50_169.0131m/z	169.013	1.49917	neg	Gallic acid	HMDB0005807	Benzenoids	Benzene and substituted derivatives	Benzoic acids and derivatives	C01424	54.5	82.8	M-H	C7H6O5	-6.68438	473.61	369.823	250.216	65.3097	3.60903e-09	60.2903	18266.7	83.1255	127.849	63.1593	33.2397	3669.65
10.39_426.2607m/z	426.261	10.3882	pos	LysoPE(14:0/0:0)	HMDB0011500	Lipids and lipid-like molecules	Glycerophospholipids	Glycerophosphoethanolamines		54.5	80.4	M+H	C19H40NO7P	-2.00657	23481	28493.1	7140.27	36490.3	11181.8	13492.7	11713.9	2675.59	2003.25	6600.56	6622.32	2288.84
10.42_512.2991m/z	512.299	10.4193	neg	PC(0:0/14:0)	LMGP01050073	Lipids and lipid-like molecules	Glycerophospholipids	Glycerophosphocholines		54.5	73.7	M+FA-H	C22H46NO7P	-0.532501	193341	405729	12190.7	549548	139244	152332	98854.9	18568.2	20844.4	49582.1	41645.1	17640.4
11.03_301.2156m/z	301.216	11.0267	pos	Yucalexin P17	HMDB0036752	Lipids and lipid-like molecules	Prenol lipids	Diterpenoids		54.5	79.3	M+H-H2O	C20H30O3	-1.90079	134774	57728.6	213327	119279	192800	142062	64302.7	47647.2	164272	117472	57423.4	94522.6
12.53_533.3473n	534.355	12.532	pos	LysoPE(22:2(13Z,16Z)/0:0)	HMDB0011522	Lipids and lipid-like molecules	Glycerophospholipids	Glycerophosphoethanolamines		54.5	80.7	M+H, M+Na	C27H52NO7P	-1.58804	36501.1	83335.4	3.60903e-09	105633	30842.4	35831.4	24227.5	4626.17	758.668	12569.7	8696.26	3.60903e-09
13.16_510.3548m/z	510.355	13.1616	pos	LysoPE(20:0/0:0)	HMDB0011511	Lipids and lipid-like molecules	Glycerophospholipids	Glycerophosphoethanolamines		54.5	77.8	M+H	C25H52NO7P	-1.24841	328417	126394	3426.48	164645	38779.8	147532	103889	16634.2	7486.18	53087.8	44895.7	10589.5
13.29_534.3564m/z	534.356	13.2876	neg	LysoPE(0:0/22:1(13Z))	HMDB0011491	Lipids and lipid-like molecules	Glycerophospholipids	Glycerophosphoethanolamines		54.5	78.3	M-H	C27H54NO7P	-0.264707	65427.6	57160.8	404.63	75014	22845.5	37074.3	25790.6	4212.28	1772.2	15168.6	9417.52	1295.57
15.50_535.4956n	536.503	15.503	pos	N-[(4E,8E)-1,3-dihydroxyoctadeca-4,8-dien-2-yl]hexadecanamide	HMDB0035480	Lipids and lipid-like molecules	Sphingolipids	Ceramides		54.5	80.7	M+H-H2O, M+H	C34H65NO3	-1.64179	3.60903e-09	36238.4	3.60903e-09	21007.2	3.60903e-09	29277.1	88037.9	4065.74	32435.1	14167.4	12815.2	3.60903e-09
8.34_333.2054m/z	333.205	8.33612	pos	5,6-epoxy-18R-HEPE	36357	Unclassified	Unclassified	Unclassified		54.5	78.6	M+H	C20H28O4	-1.94108	5469.07	3242.32	5104.98	5516.78	5747.85	5983.71	5117.07	210062	7077.29	4195.71	5665.39	2983.43
9.33_440.3645n	441.372	9.32733	pos	3beta-3-Hydroxy-18-lupen-21-one	HMDB0035355	Lipids and lipid-like molecules	Prenol lipids	Triterpenoids		54.5	81.4	M+H-H2O, M+H	C30H48O2	-2.05314	744.36	623.342	5757.99	153.766	399.663	3.60903e-09	224.582	96159.2	1505.53	3.60903e-09	317.31	260.029
9.37_380.2562n	379.249	9.3693	neg	20-ethyl-PGE2	36221	Lipids and lipid-like molecules	Fatty Acyls	Eicosanoids		54.5	78.3	M-H2O-H, M-H	C22H36O5	-0.106207	60463.8	35006.8	142765	67711.1	102418	101360	68952.5	15873.2	98868.3	55365.1	41851	52536.1
9.53_372.2656n	373.273	9.53057	pos	3alpha-Hydroxy-5beta-chola-7,9(11)-dien-24-oic Acid	LMST04010330	Unclassified	Unclassified	Unclassified		54.5	78.8	M+H-H2O, M+H	C24H36O3	-2.17834	27384.8	410959	11812.3	1.44877e+06	20296.4	25044.5	311910	956318	15452.2	9141.06	173441	77789.5
0.79_350.1090m/z	350.109	0.790383	neg	N-Acetyl-7-O-acetylneuraminic acid	HMDB0000785	Organic oxygen compounds	Organooxygen compounds	Carbohydrates and carbohydrate conjugates	C04016	54.4	84.7	M-H	C13H21NO10	-0.661493	194569	267774	204938	205073	239148	194937	248763	90180.2	223939	237459	332570	267357
1.16_313.1156n	314.123	1.15972	pos	Tyramine glucuronide	HMDB0010328	Organic oxygen compounds	Organooxygen compounds	Carbohydrates and carbohydrate conjugates	C03033	54.4	79.4	M+H-H2O, M+H	C14H19NO7	-1.8268	49583.5	7333.59	53032.7	89185.8	48903.7	49500.6	84123.2	262927	72292.9	71283.4	104662	62791.1
10.44_499.2690n	500.276	10.4371	pos	LysoPE(0:0/20:5(5Z,8Z,11Z,14Z,17Z))	HMDB0011489	Lipids and lipid-like molecules	Glycerophospholipids	Glycerophosphoethanolamines		54.4	79.9	M+H, M+Na	C25H42NO7P	-1.75001	453997	155303	28130.4	101095	50286	192239	83604.7	19940.7	15770.2	74354.5	35923.3	14278.7
10.47_586.3152m/z	586.315	10.4706	neg	LysoPC(20:5(5Z,8Z,11Z,14Z,17Z))	HMDB0010397	Lipids and lipid-like molecules	Glycerophospholipids	Glycerophosphocholines	C04230	54.4	78.6	M+FA-H	C28H48NO7P	0.362395	35884.9	48366.9	1031.46	18499.6	5702.87	25038.7	12004	1640.35	193.65	7870.03	5899.47	474.733
11.24_620.2953n	603.292	11.2371	pos	PI(20:4(5Z,8Z,11Z,14Z)/0:0)	LMGP06050006	Lipids and lipid-like molecules	Glycerophospholipids	Glycerophosphoinositols		54.4	81.9	M+H-H2O, M+H	C29H49O12P	-1.33561	217294	54182.5	106629	86473.6	109214	180369	133409	20431.7	70510.1	177284	118228	52583.4
11.46_524.3356m/z	524.336	11.4648	neg	LysoPC(P-16:0)	HMDB0010407	Lipids and lipid-like molecules	Glycerophospholipids	Glycerophosphocholines		54.4	76.7	M+FA-H	C24H50NO6P	-0.289497	2.04398e+06	405661	1.20319e+06	650401	851371	135429	191781	530401	1.73198e+06	656087	445378	1.26664e+06
11.54_571.3628n	572.37	11.5419	pos	PC(22:4(7Z,10Z,13Z,16Z)/0:0)	LMGP01050124	Lipids and lipid-like molecules	Glycerophospholipids	Glycerophosphocholines		54.4	79.3	M+H, M+Na	C30H54NO7P	-1.77895	273805	142442	49715.6	284369	75535.3	160706	125673	38088	57480.8	66185.9	76455.9	37776.4
12.23_262.2293n	263.236	12.2259	pos	6-[3]-ladderane-1-hexanol	LMFA05000065	Lipids and lipid-like molecules	Fatty Acyls	Fatty alcohols		54.4	79.7	M+H-H2O, M+H	C18H30O	-1.26447	679.447	709.244	615.224	496.281	1108.09	368.377	341.383	22922.2	972.798	386.193	523.284	953.79
12.32_417.3357m/z	417.336	12.3238	pos	7alpha,25,27-trihydroxycholesterol	LMST04030083	Lipids and lipid-like molecules	Sterol Lipids	Bile acids and derivatives		54.4	81.3	M+H-H2O	C27H46O4	-1.31987	558.365	3.60903e-09	576.353	3.60903e-09	1609.4	717.795	1546.99	21294.2	2127.45	1026.83	215.31	1036.51
12.42_293.2469m/z	293.247	12.419	pos	Methyl linolenate	44776	Unclassified	Unclassified	Unclassified		54.4	79.4	M+H	C19H32O2	-2.19554	42692.2	8014.15	24911.4	12330.4	10405.2	25055.2	18245.4	11167.5	25139.1	10432.6	23672.2	15541.2
15.87_572.5236m/z	572.524	15.8677	pos	Cer(t18:0/16:0(2OH))	103029	Lipids and lipid-like molecules	Sphingolipids	Ceramides		54.4	87.1	M+H	C34H69NO5	-2.1331	19112.9	10466.2	8009.8	13206.3	6783.46	3061.71	3478.64	3925.86	11591.4	6774.27	3846.11	8739.42
2.71_372.1427m/z	372.143	2.71297	neg	PC(4:0/0:0)	LMGP01050061	Lipids and lipid-like molecules	Glycerophospholipids	Glycerophosphocholines		54.4	74.9	M+FA-H	C12H26NO7P	-0.462495	46956.1	13289.6	5022.31	7678.25	1669.11	1279.79	18868.3	11026.2	4869.67	2464.21	39447.4	28055.1
5.15_565.1201m/z	565.12	5.15053	neg	5,2'-Dihydroxy-7,8,6'-trimethoxyflavone 2'-glucuronide	LMPK12111297	Unclassified	Unclassified	Unclassified		54.4	76.6	M+FA-H	C24H24O13	0.334394	2510.32	3.60903e-09	3.60903e-09	3.60903e-09	3.60903e-09	3.60903e-09	9566.27	75751	340.315	3.60903e-09	3.60903e-09	2682.6
6.79_334.2138n	335.221	6.79495	pos	12-A2-IsoP	LMFA03110248	Lipids and lipid-like molecules	Fatty Acyls	Eicosanoids		54.4	78.2	M+H-H2O, M+H	C20H30O4	-1.92087	598358	245813	657707	576841	610355	837098	556951	220997	497450	552827	455215	513949
10.48_423.3217m/z	423.322	10.4847	pos	12-HETE-GABA	LMFA08020147	Lipids and lipid-like molecules	Fatty Acyls	Fatty amides		54.3	78	M+NH4	C24H39NO4	-0.0224348	1026.34	2697.55	3.60903e-09	538.584	3.60903e-09	3.60903e-09	2076.69	1165.41	3.60903e-09	779.34	7948.58	3.60903e-09
10.95_457.3304m/z	457.33	10.947	pos	3alpha,12alpha-Dihydroxy-5beta-cholestan-26-oic acid	LMST04030056	Unclassified	Unclassified	Unclassified		54.3	83.1	M+Na	C27H46O4	3.70025	9372.81	6680.15	4042.22	6652.71	1216.35	1462.89	22290.3	7376.29	1087.01	6182.84	48688.6	11060.7
11.93_380.2805m/z	380.28	11.9296	neg	PGF2alpha dimethyl amide	LMFA03010074	Lipids and lipid-like molecules	Fatty Acyls	Eicosanoids		54.3	78.6	M-H	C22H39NO4	-0.354982	2556.75	3.60903e-09	1119.85	553.839	793.461	2254.65	742.792	7639.37	333.682	988.973	231.561	272.796
15.21_321.2781m/z	321.278	15.2115	pos	5(Z),8(Z),11(Z)-Eicosatrienoic Acid methyl ester	65503	Unclassified	Unclassified	Unclassified		54.3	77.7	M+H	C21H36O2	-2.1771	4593.2	1904.67	11810.2	2609.08	3346.81	445.063	1865.03	10063.2	18053.1	1694.35	1784.32	12257.2
6.43_440.1941n	441.201	6.42745	pos	Diferuloylputrescine	HMDB0033468	Phenylpropanoids and polyketides	Cinnamic acids and derivatives	Hydroxycinnamic acids and derivatives		54.3	79.7	M+H, M+Na	C24H28N2O6	-1.47491	525.718	803.304	109.681	3.60903e-09	3.60903e-09	3.60903e-09	641.521	19290.7	3.60903e-09	3.60903e-09	3528.18	3.60903e-09
9.71_288.2891m/z	288.289	9.70675	pos	C17 Sphinganine	41558	Lipids and lipid-like molecules	Sphingolipids	Sphingoid bases		54.3	76.7	M+H	C17H37NO2	-1.96435	620650	130241	107523	146786	92410.3	91232.5	77110.7	56180.8	143695	90776.4	57152	132082
10.64_498.3204m/z	498.32	10.6423	neg	PC(O-14:0/0:0)	LMGP01060007	Lipids and lipid-like molecules	Glycerophospholipids	Glycerophosphocholines		54.2	72.7	M+FA-H	C22H48NO6P	0.665933	191124	46946.7	275531	80608.9	158018	4192.96	4677.13	43499.7	302042	75192.4	29545.5	242222
11.08_495.3317n	518.321	11.0755	pos	PC(16:0/0:0)[rac]	LMGP01050113	Lipids and lipid-like molecules	Glycerophospholipids	Glycerophosphocholines		54.2	79	M+Na, M+K	C24H50NO7P	-1.6935	226210	137398	28154.1	166297	62631	144747	90751.2	30663.5	37900.4	65734.3	52722.8	25747.9
11.41_440.3131m/z	440.313	11.4056	pos	PE(O-16:0/0:0)	46716	Lipids and lipid-like molecules	Glycerophospholipids	Glycerophosphoethanolamines		54.2	73.4	M+H	C21H46NO6P	-0.970536	3.24188e+06	1.86854e+06	2.76664e+06	1.60679e+06	2.16815e+06	257929	219556	748081	3.40533e+06	1.41613e+06	721164	3.46574e+06
11.68_547.3627n	548.37	11.6816	pos	PC(20:2(11Z,14Z)/0:0)	LMGP01050132	Lipids and lipid-like molecules	Glycerophospholipids	Glycerophosphocholines		54.2	76.1	M+H, M+Na	C28H54NO7P	-1.91774	914218	1.10849e+06	76942.9	1.76039e+06	432372	971829	449363	120004	107414	246599	211497	82207
12.59_493.3529n	494.36	12.5938	pos	PE(P-20:0/0:0)	LMGP02070004	Lipids and lipid-like molecules	Glycerophospholipids	Glycerophosphoethanolamines		54.2	79.2	M+H, M+Na	C25H52NO6P	-0.605245	87628	48591.5	99195.1	45379	47598.8	6744.36	5508.39	19071.4	129322	38505.5	12763.8	78151.6
4.72_241.1190m/z	241.119	4.72018	neg	Glutamylisoleucine	HMDB0028822	Organic acids and derivatives	Carboxylic acids and derivatives	Amino acids, peptides, and analogues		54.2	75.5	M-H2O-H	C11H20N2O5	-1.28326	86.0426	234.985	344.202	198.291	341.464	788.579	1836.94	313.256	154.257	42.7999	3998	482.488
5.78_273.1344m/z	273.134	5.7846	neg	(-)-11-hydroxy-9,10-dihydrojasmonic acid	LMFA02020012	Lipids and lipid-like molecules	Fatty Acyls	Octadecanoids		54.2	73.6	M+FA-H	C12H20O4	0.215196	5421.1	382.02	3172.67	1027.23	1436.42	1627.11	1280.22	764.48	18670.6	5477.54	2733.15	802.001
7.63_290.2684m/z	290.268	7.63247	pos	16-Hydroxy hexadecanoic acid	HMDB0006294	Lipids and lipid-like molecules	Fatty Acyls	Fatty acids and conjugates	C18218	54.2	77.1	M+NH4	C16H32O3	-2.13804	11353.1	38681.7	3125.84	8304.89	3920.09	4856.77	17466.3	2875.85	14532.5	20467	5122.92	22457.7
8.20_334.2137n	335.221	8.2029	pos	8-J2-IsoP	LMFA03110059	Unclassified	Unclassified	Unclassified		54.2	78	M+H, M+NH4, M+H-H2O	C20H30O4	-2.23715	598476	393417	475953	734682	591347	642360	596433	128940	384424	467649	434717	354769
8.45_315.1966m/z	315.197	8.45345	neg	PGE2 1,15-lactone	LMFA03010198	Lipids and lipid-like molecules	Fatty Acyls	Eicosanoids		54.2	75.1	M-H2O-H	C20H30O4	0.00559075	25710.4	13746.4	11391.9	15562.6	16315.4	25779.3	19362.1	2116.47	6085.04	12375.5	9507.49	6718.83
8.86_381.3104m/z	381.31	8.85775	pos	20-HETE ethanolamide	HMDB0013630	Organic nitrogen compounds	Organonitrogen compounds	Amines		54.2	78.9	M+NH4	C22H37NO3	-2.07477	290.244	3.60903e-09	3.60903e-09	3.60903e-09	3.60903e-09	3.60903e-09	3302.46	1884.36	199.935	3.60903e-09	4648.08	185.115
9.66_357.2029m/z	357.203	9.65693	pos	5S-HpEPE	LMFA03070001	Lipids and lipid-like molecules	Fatty Acyls	Eicosanoids		54.2	78.4	M+Na	C20H30O4	-2.23068	28859.5	6912.83	36856.3	28501.1	21040	28879.7	27012.2	7137.32	22489.5	25911.5	20944	23541.1
10.28_467.3005n	468.308	10.2782	pos	PC(14:0/0:0)	40278	Lipids and lipid-like molecules	Glycerophospholipids	Glycerophosphocholines		54.1	76.1	M+H, M+Na	C22H46NO7P	-1.41726	38510.3	47247.9	4377.93	65201.8	20623.6	29096.1	21426.5	3881.02	5046.4	14444.2	11598.6	5592.13
11.06_281.2106m/z	281.211	11.0593	pos	12S-HHTrE	3831	Lipids and lipid-like molecules	Fatty Acyls	Eicosanoids		54.1	75.8	M+H	C17H28O3	-1.84951	28793.7	7036.25	25317.4	28095.4	43229.4	139893	21695.9	8662.72	12654.5	24447	19764.3	10156.5
11.06_468.3444m/z	468.344	11.0593	pos	PA(P-20:0/0:0)	LMGP10070001	Lipids and lipid-like molecules	Glycerophospholipids	Glycerophosphates		54.1	73.8	M+NH4	C23H47O6P	-1.01286	609935	111430	559032	219380	285451	13245.7	18710.3	131447	669348	202484	88305	556455
2.34_293.1144m/z	293.114	2.33508	neg	gamma-Glutamylphenylalanine	HMDB0000594	Organic acids and derivatives	Carboxylic acids and derivatives	Amino acids, peptides, and analogues		54.1	74.7	M-H	C14H18N2O5	0.23296	2651.14	5348.64	2646.37	2426.88	2097.56	1495.1	2508.44	12105.8	3928.75	2638.16	7509.57	4633.6
4.12_280.1056n	279.098	4.1209	neg	Asp-Phe	64957	Unclassified	Unclassified	Unclassified		54.1	78.8	M-H2O-H, M-H	C13H16N2O5	-1.05909	909.125	68007.4	1377.12	626.871	805.775	658.034	1800.63	5069.34	2866.42	1078.02	1907.82	2619.68
0.69_126.0219m/z	126.022	0.686183	pos	Taurine	31	Organic acids and derivatives	Organic sulfonic acids and derivatives	Organosulfonic acids and derivatives	C00245	54	77.3	M+H	C2H7NO3S	-0.403695	736193	1.21826e+06	579359	740817	805875	1.1945e+06	757907	145976	625069	738641	656492	746760
0.76_156.0533n	139.05	0.7554	pos	4-Imidazolone-5-propionic acid	HMDB0001014	Organoheterocyclic compounds	Azoles	Imidazoles	C03680	54	75.6	M+H-H2O, M+NH4	C6H8N2O3	-1.55135	18615.6	20680.8	22070.9	18794.8	24654.7	30316.3	151527	58003.3	19363.6	18346.1	172508	19549.2
1.04_275.0884m/z	275.088	1.04302	neg	(2S,3'S)-alpha-Amino-2-carboxy-5-oxo-1-pyrrolidinebutanoic acid	HMDB0039110	Organic acids and derivatives	Carboxylic acids and derivatives	Amino acids, peptides, and analogues		54	72.1	M+FA-H	C9H14N2O5	-0.36874	47797.3	8056.95	56592.2	18091.6	23532.6	98755	51619.2	74504	12446	25158.5	66866.2	10983.9
10.68_538.3150m/z	538.315	10.676	neg	PC(16:1(9E)/0:0)	LMGP01050021	Lipids and lipid-like molecules	Glycerophospholipids	Glycerophosphocholines		54	74.5	M+FA-H	C24H48NO7P	-0.0273927	393018	1.48328e+06	33583.9	1.65484e+06	526132	494746	267885	56340.1	52616.8	144902	100536	40877.8
11.68_572.2952n	555.292	11.6816	pos	1-Palmitoylglycerophosphoinositol	HMDB0061695	Lipids and lipid-like molecules	Glycerophospholipids	Glycerophosphoinositols		54	77.1	M+H-H2O, M+Na, M+H	C25H49O12P	-1.74019	718730	445170	31255	675103	206242	279660	230619	46380.5	46675.7	277660	161818	45008
12.72_354.2763n	355.283	12.7245	pos	2-Linoleoyl Glycerol	63032	Unclassified	Unclassified	Unclassified		54	77.6	M+H-H2O, M+H	C21H38O4	-2.10083	34890.2	6288.12	21152.6	7765.76	13446.5	7990.34	7025.63	17723.9	46444	8008.14	13481.7	11715.6
12.94_256.2630m/z	256.263	12.944	pos	1,3-Hexadecadien-1-ol	LMFA05000209	Lipids and lipid-like molecules	Fatty Acyls	Fatty alcohols		54	74.6	M+NH4	C16H30O	-2.26367	1.52927e+06	677923	475857	490126	285200	306092	352599	194827	567704	469332	280993	523236
13.66_328.3203m/z	328.32	13.6644	pos	Stearoylethanolamide	3720	Organic nitrogen compounds	Organonitrogen compounds	Amines		54	77.1	M+H	C20H41NO2	-2.19362	87233.4	8534.36	11378.4	10752.7	5439.24	65130	32593.6	6217.42	8467.8	8279.96	9467.35	9262.74
15.73_297.2781m/z	297.278	15.7326	pos	19-hydroxy-nonadecanoic acid	LMFA01050072	Lipids and lipid-like molecules	Fatty Acyls	Fatty Acids and Conjugates		54	91.9	M+H-H2O	C19H38O3	-2.0962	2832.69	797.965	7183.37	1145.7	1628.93	353.822	870.981	5329.05	10380.3	1309.66	1532.46	8055.95
2.28_310.1161n	309.109	2.2835	neg	gamma-Glutamyltyrosine	HMDB0011741	Organic acids and derivatives	Carboxylic acids and derivatives	Amino acids, peptides, and analogues		54	74.6	M-H, 2M-H	C14H18N2O6	-1.09896	35165.2	10234	74263.1	40723.9	53322.3	101374	95252.9	199323	28444.4	36146.3	163628	18928.9
3.88_275.1038m/z	275.104	3.88162	neg	(1xi,3xi)-1,2,3,4-Tetrahydro-1-methyl-beta-carboline-3-carboxylic acid	HMDB0037942	Alkaloids and derivatives	Harmala alkaloids	Unclassified		54	75	M+FA-H	C13H14N2O2	0.162513	1174.19	247.023	2092.03	1808.11	1625.23	1044.43	496.603	5950.41	1508.23	1144.37	470.434	1187.91
5.22_283.0823m/z	283.082	5.21908	neg	p-Cresol glucuronide	HMDB0011686	Organic oxygen compounds	Organooxygen compounds	Carbohydrates and carbohydrate conjugates		54	72.5	M-H	C13H16O7	-0.0874554	32754.3	22617.7	8021.9	37657.5	2280.87	37590.2	6757.88	11018.1	9511.85	16234.4	17330.5	53593.8
6.38_350.2894m/z	350.289	6.37792	pos	Phloionolic acid	LMFA02000147	Lipids and lipid-like molecules	Fatty Acyls	Fatty acids and conjugates	C19621	54	77.1	M+NH4	C18H36O5	-2.05437	204.888	14202.9	75.0478	434.615	449.368	334.783	7248.81	2365.28	10399.1	10204.9	4141.63	10440.5
9.09_422.2670n	421.26	9.09282	neg	3alpha,7beta,12alpha-Trihydroxy-6-oxo-5alpha-cholan-24-oic Acid	LMST04010262	Unclassified	Unclassified	Unclassified		54	75.7	M-H, M+FA-H	C24H38O6	0.285917	6082.99	13048.4	15206.8	15154.7	81.9247	311.566	32399.9	20155.6	1373.59	1531.91	66345.3	6518.52
0.76_306.0763m/z	306.076	0.762533	neg	Glutathione	44	Organic acids and derivatives	Carboxylic acids and derivatives	Amino acids, peptides, and analogues	C02471	53.9	79.8	M-H	C10H17N3O6S	-0.731373	70645.8	622390	37926.5	55173.5	30712.4	75331.8	125462	44.7667	77039.3	40179.6	50984.3	101164
10.88_265.2157m/z	265.216	10.8846	pos	12-hydroxy-8E,10E-heptadecadienoic acid	LMFA01050194	Lipids and lipid-like molecules	Fatty Acyls	Fatty Acids and Conjugates		53.9	74.8	M+H-H2O	C17H30O3	-1.86193	92314.4	46293.3	90489.5	150256	125801	179891	78797.3	42532.3	90481.1	138916	56846.1	69469.2
12.07_362.2682m/z	362.268	12.0657	pos	NAGly	36676	Organic acids and derivatives	Carboxylic acids and derivatives	Amino acids, peptides, and analogues		53.9	78.9	M+H	C22H35NO3	-2.03009	12749.2	3154.51	24756.8	10865.8	23561.8	8443.96	6608.22	24455	10294.9	17004.2	6094.96	14156.2
12.10_324.2890m/z	324.289	12.0984	pos	Sagittariol	HMDB0036835	Lipids and lipid-like molecules	Prenol lipids	Diterpenoids		53.9	76.8	M+NH4	C20H34O2	-2.21384	99368.9	19773.5	27132.1	21433.2	16394	77700.6	45424.4	89252.8	19463.8	19589.6	74826.5	34472.2
13.15_234.1616n	235.169	13.1456	pos	(1alpha,4beta,5beta)-4-Hydroxy-7(11),10(14)-guaiadien-8-one	HMDB0036449	Lipids and lipid-like molecules	Prenol lipids	Sesquiterpenoids		53.9	77.6	M+H-H2O, M+H	C15H22O2	-1.82903	33525.1	13087.3	25145.7	12996.4	17997.7	9177.13	10119.1	12624.9	26580	20101	12619	26395.9
6.08_297.0767m/z	297.077	6.07595	neg	7-Methoxyflavone	LMPK12110021	Unclassified	Unclassified	Unclassified		53.9	74.3	M+FA-H	C16H12O3	-0.583388	2787.23	3060.16	1062.33	3977.4	3.60903e-09	3.60903e-09	4535.9	223.14	69.5623	35.8174	8527.58	873.632
8.59_350.2085n	351.216	8.58865	pos	8-iso-15-keto-PGE2	36383	Lipids and lipid-like molecules	Fatty Acyls	Eicosanoids		53.9	78	M+H, M+Na, M+H-H2O	C20H30O5	-2.38644	31159.7	9169.89	29878.1	52004.4	51126	196825	29483	14561.7	30785.2	30175.6	28543.2	15056.4
9.28_362.3256m/z	362.326	9.27628	pos	10,20-Dihydroxyeicosanoic acid	HMDB0031923	Lipids and lipid-like molecules	Fatty Acyls	Fatty acids and conjugates		53.9	76.5	M+NH4	C20H40O4	-2.44974	93423.8	75896.1	20632.8	45023.3	29423	24223.4	26143.8	5591.07	31876.5	37227.8	10202	36319.8
0.76_160.1329m/z	160.133	0.7554	pos	cis-epsilon-octenoic acid	LMFA01030024	Lipids and lipid-like molecules	Fatty Acyls	Fatty Acids and Conjugates		53.8	79.9	M+NH4	C8H14O2	-2.04126	869119	894272	836906	835855	3.02756e+06	1.71884e+06	862108	739279	1.05067e+06	737099	1.51785e+06	998925
1.40_218.1383m/z	218.138	1.39565	pos	(±)-Propionylcarnitine	85176	Unclassified	Unclassified	Unclassified		53.8	73.8	M+H	C10H19NO4	-1.84756	310231	364479	216648	288829	170751	224279	125119	117987	239906	167420	70923.6	219825
10.56_311.2227m/z	311.223	10.557	neg	(±)9-HpODE	64785	Unclassified	Unclassified	Unclassified		53.8	75.7	M-H	C18H32O4	-0.141094	28845.4	18754.1	19707.5	12479.6	24039.1	22429.7	13921.2	11770.6	35154.4	22667.2	20664.6	14810.9
11.09_317.2119m/z	317.212	11.0909	neg	(±)15-HEPE	36363	Unclassified	Unclassified	Unclassified		53.8	73.9	M-H	C20H30O3	-0.86719	144573	57358.2	180465	121247	184358	153964	50612.5	38651.2	146330	107177	42644.8	77699.1
11.14_309.2070m/z	309.207	11.1406	neg	trans-EKODE-(E)-Ib	35761	Unclassified	Unclassified	Unclassified		53.8	75.1	M-H	C18H30O4	-0.517238	3.60903e-09	3.60903e-09	3.60903e-09	3.60903e-09	3.60903e-09	3.60903e-09	3.60903e-09	3.60903e-09	144.762	3.60903e-09	3.60903e-09	3.60903e-09
11.24_546.3545m/z	546.354	11.2371	pos	PE(21:0/0:0)	LMGP02050026	Lipids and lipid-like molecules	Glycerophospholipids	Glycerophosphoethanolamines		53.8	74.7	M+Na	C26H54NO7P	2.78362	345661	295180	48982.3	451056	146918	244719	137491	65743.6	50617.7	156792	96633.6	42724.6
11.73_345.2433m/z	345.243	11.7289	neg	Allylestrenol	HMDB0015500	Lipids and lipid-like molecules	Steroids and steroid derivatives	Estrane steroids	C12811	53.8	73.3	M+FA-H	C21H32O	-0.679131	19808.3	13913.3	36762.6	19055.3	22794.3	21276.9	21714.6	7257.28	37895.3	22086.7	18017.4	27176
12.55_354.2762n	355.284	12.5473	pos	MG(18:2(9Z,12Z)/0:0/0:0)	HMDB0011568	Lipids and lipid-like molecules	Fatty Acyls	Lineolic acids and derivatives		53.8	76.2	M+H-H2O, M+H	C21H38O4	-2.33326	166157	30256.9	76370.4	23782.4	44994.6	28792.3	55638.6	85011	164125	29755.7	57207.1	25323.9
13.33_535.3631n	536.37	13.3274	pos	LysoPE(22:1(13Z)/0:0)	HMDB0011521	Lipids and lipid-like molecules	Glycerophospholipids	Glycerophosphoethanolamines		53.8	74.1	M+H, M+Na	C27H54NO7P	-1.34107	260316	262378	5990.83	368341	103219	176320	123303	25048.2	12356.8	76822.4	56740.8	11251.2
6.44_593.3349m/z	593.335	6.43682	neg	(-)-Stercobilin	HMDB0240259	Organoheterocyclic compounds	Tetrapyrroles and derivatives	Bilirubins		53.8	78	M-H	C33H46N4O6	0.684434	555.241	5158.93	3.60903e-09	87.8684	3.60903e-09	3.60903e-09	3740.85	3.60903e-09	3.60903e-09	3.60903e-09	18411.8	1788.02
7.23_367.2124m/z	367.212	7.2301	neg	20-hydroxy-PGE2	3814	Lipids and lipid-like molecules	Fatty Acyls	Eicosanoids		53.8	74.3	M-H	C20H32O6	-0.463678	20784.2	5365.17	26587.3	24800.8	28158.2	93758.3	18792	7054.9	27122.6	20455.3	16219.7	12560.4
0.74_277.1025m/z	277.103	0.74155	pos	gamma-Glutamylglutamic acid	HMDB0011737	Organic acids and derivatives	Carboxylic acids and derivatives	Amino acids, peptides, and analogues	C05282	53.7	74.8	M+H	C10H16N2O7	-1.84962	432290	96267.1	460653	208972	301813	1.14211e+06	495782	469393	111448	304723	627219	91580.3
1.50_364.1250m/z	364.125	1.49917	neg	2-(acetylamino)-1,5-anhydro-2-deoxy-3-O-b-D-galactopyranosyl-D-arabino-Hex-1-enitol	HMDB0002278	Organic oxygen compounds	Organooxygen compounds	Carbohydrates and carbohydrate conjugates		53.7	73.8	M-H	C14H23NO10	0.291682	1159.64	2653.8	2532.33	1184.34	1316.09	1026.95	53852.2	4073.64	1298.13	1136.53	57358.1	1309.09
1.94_207.0767m/z	207.077	1.9437	neg	Kynurenine	72	Organic oxygen compounds	Organooxygen compounds	Carbonyl compounds	C00328	53.7	75.2	M-H	C10H12N2O3	-3.93988	10121.5	1485.19	8773.71	1556.87	1951.65	20519.3	8083.94	1060.37	4419.72	4457.56	8770.49	5311.9
10.34_460.2684m/z	460.268	10.3446	pos	Pectachol	HMDB0039064	Phenylpropanoids and polyketides	Coumarins and derivatives	Unclassified		53.7	73.3	M+NH4	C26H34O6	-2.0972	619029	684185	561644	633285	741112	581108	535025	221089	705433	1.05391e+06	478240	796798
10.47_195.1013m/z	195.101	10.4686	pos	Butyl salicylate	HMDB0040730	Benzenoids	Benzene and substituted derivatives	Benzoic acids and derivatives		53.7	72.4	M+H	C11H14O3	-1.43869	233956	297868	234790	257744	287884	266970	224310	104728	257025	281745	233448	260817
10.96_460.2684m/z	460.268	10.9625	pos	3-O-Acetylepisamarcandin	HMDB0031958	Phenylpropanoids and polyketides	Coumarins and derivatives	Unclassified		53.7	78.3	M+NH4	C26H34O6	-2.18795	622.165	8091.4	6757.96	4409.75	15097.6	4030.97	1841.61	1056.77	6564.6	25225.5	7495.03	16540.5
11.68_414.2650m/z	414.265	11.6796	neg	Salmeterol	HMDB0015073	Benzenoids	Benzene and substituted derivatives	Benzyl alcohols	C07241	53.7	75.5	M-H	C25H37NO4	-0.0755699	4417.13	1793.99	5215.62	3878.6	5695.65	2201.05	1995.87	6735.02	2790.23	5844.59	882.341	2577.57
12.55_317.2468m/z	317.247	12.5473	pos	Eicosapentaenoic Acid methyl ester	96532	Unclassified	Unclassified	Unclassified		53.7	75.6	M+H	C21H32O2	-2.1661	81208.7	8122.89	59554.4	29437.9	20493.6	39982	16864.7	11470.3	33038.3	16024.4	12646.5	14200.8
13.85_599.3201m/z	599.32	13.8474	neg	1-Stearoylglycerophosphoinositol	HMDB0061696	Lipids and lipid-like molecules	Glycerophospholipids	Glycerophosphoinositols		53.7	72.5	M-H	C27H53O12P	-0.0729183	1.3078e+06	316563	71428.5	568913	89111.7	97984.3	119477	60582.3	99077.7	134525	67796.8	54987.1
4.04_259.1297m/z	259.13	4.0367	neg	gamma-Glutamylisoleucine	HMDB0011170	Organic acids and derivatives	Carboxylic acids and derivatives	Amino acids, peptides, and analogues		53.7	71.3	M-H	C11H20N2O5	-1.00205	7516.69	2485.67	24670.6	7925.3	9315.37	36372.2	55979.9	132742	8281.92	8555.29	128357	5144.01
6.51_348.2294n	331.226	6.51128	pos	11-deoxy-11-methylene-15-keto-PGD2	LMFA03010104	Lipids and lipid-like molecules	Fatty Acyls	Eicosanoids		53.7	76.5	M+H-H2O, M+H	C21H32O4	-1.78841	561.714	208.65	168.931	95.3558	3.60903e-09	3.60903e-09	4455.8	61791.4	1476.68	154.358	5650.13	766.861
7.28_271.0612m/z	271.061	7.28188	neg	Naringenin	LMPK12140001	Phenylpropanoids and polyketides	Flavonoids	Flavans	C00509	53.7	72.6	M-H	C15H12O5	-0.0642458	833.491	107.344	325.669	1108.66	213.215	86.4303	8413.23	4845.95	128.78	104.385	569.715	735.101
8.92_473.3254m/z	473.325	8.92427	pos	(23S,24S)-17,23-Epoxy-24,29-dihydroxy-27-norlanost-8-ene-3,15-dione	HMDB0035843	Lipids and lipid-like molecules	Prenol lipids	Triterpenoids		53.7	74.7	M+H	C29H44O5	-1.63759	4516.45	1635.96	290.94	6166.27	3.60903e-09	3.60903e-09	5471.8	9758.06	869.805	1403.73	107273	663.832
1.03_177.0391m/z	177.039	1.03487	pos	Ascorbic acid	HMDB0000044	Organoheterocyclic compounds	Dihydrofurans	Furanones	C01041	53.6	73.1	M+H	C6H8O6	-1.47286	997.081	93560.5	825.339	460.937	3.60903e-09	129.716	1545.51	3.60903e-09	5631.62	2492.44	3.60903e-09	5261.74
10.66_496.3046m/z	496.305	10.659	neg	PC(O-14:1(1E)/0:0)	LMGP01070001	Lipids and lipid-like molecules	Glycerophospholipids	Glycerophosphocholines		53.6	72.6	M+FA-H	C22H46NO6P	0.274559	71731.1	23154.7	83070.8	41134	45054.1	3577.61	4337.69	23189.4	82545.1	25351.1	13578.8	64136.8
10.83_526.3145m/z	526.315	10.8252	neg	PC(15:0/0:0)	LMGP01050016	Lipids and lipid-like molecules	Glycerophospholipids	Glycerophosphocholines		53.6	71.1	M+FA-H	C23H48NO7P	-1.02619	196937	378566	6420.99	479819	101535	176318	103681	15183.2	13451.6	37687.7	39717.2	11990.7
11.06_426.3569m/z	426.357	11.0593	pos	Oleoylcarnitine	HMDB0005065	Lipids and lipid-like molecules	Fatty Acyls	Fatty acid esters		53.6	75.1	M+H	C25H47NO4	-2.01338	168105	38392.3	102917	46567.2	26022.8	36660.8	13975.2	69038.4	64212.8	22718.7	15444.7	22816.2
13.06_381.2992m/z	381.299	13.061	pos	1-O-(2R-hydroxy-4Z-octadecenyl)-sn-glycerol	LMGL01020056	Lipids and lipid-like molecules	Glycerolipids	Monoradylglycerols		53.6	76.9	M+Na	C21H42O4	4.64937	40965.5	11678.9	12618.7	11660.2	14419.6	577.204	6280.52	39247.5	32420.9	12631.4	11009.8	23243.3
4.26_188.0344m/z	188.034	4.2577	neg	Kynurenic acid	HMDB0000715	Organoheterocyclic compounds	Quinolines and derivatives	Quinoline carboxylic acids	C01717	53.6	76.6	M-H	C10H7NO3	-4.75034	6939.3	13837.7	23912.2	8594.55	2180.98	3827.8	17335.1	1787.68	3116.45	5124.43	27248.8	7924.59
4.89_376.1379n	377.145	4.88785	pos	Riboflavin (Vitamin B2)	233	Unclassified	Unclassified	Unclassified		53.6	73.9	M+H, M+Na	C17H20N4O6	-1.11781	268652	189136	398497	426299	380168	466329	258356	179279	361635	318951	294342	306457
6.44_571.3042m/z	571.304	6.44407	pos	1alpha,25-dihydroxy-22-oxavitamin D3 3-hemiglutarate/ 1alpha,25-dihydroxy-22-oxacholecalciferol 3-hemiglutarate	LMST03020492	Lipids and lipid-like molecules	Sterol Lipids	Secosteroids		53.6	77.5	M+K	C31H48O7	2.02138	3.60903e-09	3.60903e-09	3.60903e-09	541.919	233.13	3.60903e-09	3.60903e-09	48295.3	2059.07	3.60903e-09	56.6327	3.60903e-09
8.54_316.2397n	299.236	8.53772	pos	6Z,9Z,12Z,15Z,18Z-heneicosapentaenoic acid	LMFA01030823	Lipids and lipid-like molecules	Fatty Acyls	Fatty Acids and Conjugates		53.6	74.7	M+H-H2O, M+H	C21H32O2	-1.65554	462.667	3.60903e-09	53.6704	85.3527	3.60903e-09	3.60903e-09	19040.6	21344.8	3.60903e-09	59.6589	1309.11	3486.33
9.32_405.2645m/z	405.265	9.31738	neg	6alpha,7alpha-Dihydroxy-3-oxo-5beta-cholan-24-oic Acid	LMST04010145	Unclassified	Unclassified	Unclassified		53.6	77.4	M-H	C24H38O5	-0.274022	1430.78	4067.32	57.4704	21702	3.60903e-09	3.60903e-09	11740	2857.09	3.60903e-09	3.60903e-09	26872.1	1287.7
0.78_191.0187m/z	191.019	0.776467	neg	Citric acid	HMDB0000094	Organic acids and derivatives	Carboxylic acids and derivatives	Tricarboxylic acids and derivatives	C00158	53.5	74.4	M-H	C6H8O7	-5.094	907090	692541	1.29542e+06	889482	1.00773e+06	1.16004e+06	714684	401713	835678	907898	357749	689476
1.38_263.0706m/z	263.071	1.37947	neg	Cysteinyl-Proline	HMDB0028783	Organic acids and derivatives	Carboxylic acids and derivatives	Amino acids, peptides, and analogues		53.5	77.1	M+FA-H	C8H14N2O3S	-0.568446	626.388	14087.2	601.096	1676.08	642.299	937.037	942.44	1928.79	1465.15	513.576	2411.13	1238.91
10.11_239.1285m/z	239.128	10.1088	neg	Cucujolide IV	LMFA07040036	Lipids and lipid-like molecules	Fatty Acyls	Fatty esters		53.5	71.5	M+FA-H	C12H18O2	-2.2054	89968.1	163659	109951	136219	115777	91401.1	103531	45745.2	121587	128633	100586	118569
10.59_541.3160n	542.323	10.5851	pos	PC(20:5(5Z,8Z,11Z,14Z,17Z)/0:0)	LMGP01050050	Lipids and lipid-like molecules	Glycerophospholipids	Glycerophosphocholines		53.5	77	M+H, M+Na	C28H48NO7P	-1.51463	62294.5	44701	4467.52	34847.4	14534.8	60970.1	26174.4	5679.82	3043.53	20911.3	16526.7	2099.07
11.02_361.2384m/z	361.238	11.0239	neg	1a,1b-dihomo-PGD2	LMFA03010156	Lipids and lipid-like molecules	Fatty Acyls	Eicosanoids		53.5	74.3	M-H2O-H	C22H36O5	-0.0567095	11540	4206.18	43332.6	6189.3	23590.9	5998.01	5805.65	7295.37	35383.8	8502.01	4900.4	15373.5
11.57_219.1739m/z	219.174	11.5734	pos	Tuberonone	HMDB0039688	Lipids and lipid-like molecules	Prenol lipids	Sesquiterpenoids		53.5	75	M+H-H2O	C15H24O2	-1.87127	13218.4	17072	14180.2	17199.6	21219.3	19311.3	12860	6322.61	16500.6	20159.2	17889.2	19449.9
12.23_507.3320n	508.339	12.2259	pos	LysoPE(20:1(11Z)/0:0)	HMDB0011512	Lipids and lipid-like molecules	Glycerophospholipids	Glycerophosphoethanolamines		53.5	71.5	M+H, M+Na	C25H50NO7P	-1.05961	339711	601230	26956.2	732435	232556	342314	234873	42056.3	42968.7	130950	89376.8	29097.5
12.99_254.2241n	255.231	12.9929	pos	11Z-hexadecenoic acid	34926	Unclassified	Unclassified	Unclassified		53.5	84.9	M+H-H2O, M+H	C16H30O2	-2.00986	59749	57573.1	69296.2	48376.1	64068.6	35046.4	35031.8	24714.8	75167.1	49805.9	30213.5	68794.5
13.26_330.2763n	331.283	13.2608	pos	MG(0:0/16:0/0:0)	HMDB0011533	Lipids and lipid-like molecules	Glycerolipids	Monoradylglycerols		53.5	75	M+H-H2O, M+H	C19H38O4	-2.07546	47997.6	15411.4	14971	16247.2	11775.4	12274.4	12568.9	6909.36	19716.6	11993.8	14341.3	14411
13.46_552.4016m/z	552.402	13.4624	pos	PC(20:0/0:0)	LMGP01050045	Lipids and lipid-like molecules	Glycerophospholipids	Glycerophosphocholines	C04230	53.5	73.5	M+H	C28H58NO7P	-1.38267	308756	158594	4223.93	193608	40254	171221	111036	16711.3	12578.3	42633.9	53050.9	11247.7
13.48_297.2783m/z	297.278	13.4794	pos	cis-12-Octadecenoic Acid methyl ester	45222	Unclassified	Unclassified	Unclassified		53.5	88.9	M+H	C19H36O2	-1.8044	643.132	577.205	75.1973	95.5185	45.2612	109.218	2383.28	14892.1	631.835	3.60903e-09	2043.34	64.205
2.41_297.1207n	298.128	2.41163	pos	Phenethylamine glucuronide	HMDB0010323	Organic oxygen compounds	Organooxygen compounds	Carbohydrates and carbohydrate conjugates	C03033	53.5	73.3	M+H-H2O, M+H	C14H19NO6	-1.81309	60581.8	21544.2	79732.1	141483	64083	69990.1	126191	497595	108969	96266.2	188162	99383.1
2.94_247.1283m/z	247.128	2.94488	pos	Aspartyl-Isoleucine	HMDB0028756	Organic acids and derivatives	Carboxylic acids and derivatives	Amino acids, peptides, and analogues		53.5	77	M+H	C10H18N2O5	-2.40956	10831.6	241165	5206.47	12289.4	7421.52	8096.71	5242.94	26353.4	23432.2	7747.08	13245.6	19901.8
5.53_391.1763m/z	391.176	5.52792	neg	3-Epinobilin	HMDB0036690	Lipids and lipid-like molecules	Prenol lipids	Terpene lactones		53.5	76.4	M+FA-H	C20H26O5	0.333524	3.60903e-09	218.014	3.60903e-09	3.60903e-09	3.60903e-09	40.9401	778.383	29746.8	1487.56	3.60903e-09	131.216	94.3862
5.70_203.1792m/z	203.179	5.7028	pos	Preisocalamendiol	HMDB0035391	Lipids and lipid-like molecules	Prenol lipids	Sesquiterpenoids		53.5	71.5	M+H-H2O	C15H24O	-1.18196	417.325	440.744	384.752	551.144	689.035	439.03	521.981	32760.5	674.17	621.74	542.819	636.006
6.98_347.2210m/z	347.221	6.97528	pos	algestone	LMST02030171	Lipids and lipid-like molecules	Steroids and steroid derivatives	Pregnane steroids	C04042	53.5	74.2	M+H	C21H30O4	-2.01397	260.822	155.759	4459.67	1255.92	16325.9	389.327	1890.91	10610.9	13537.3	17897.4	867.813	5127.08
9.46_277.2158m/z	277.216	9.46342	pos	17-hydroxy-linolenic acid	LMFA02000239	Lipids and lipid-like molecules	Fatty Acyls	Octadecanoids		53.5	75.6	M+H-H2O	C18H30O3	-1.52382	4298.1	3351.23	2875.23	2401.38	2070.24	1968.05	7134.97	1838.99	3543.94	3014.56	3917.17	2509.54
9.63_432.2372m/z	432.237	9.6257	pos	Clausarinol	HMDB0041407	Phenylpropanoids and polyketides	Coumarins and derivatives	Pyranocoumarins		53.5	74.7	M+NH4	C24H30O6	-1.9673	131092	199378	209783	199897	241242	270802	135171	71351.3	194397	249595	239059	239410
9.94_352.2242n	335.221	9.9425	pos	8-iso-PGE2	36377	Lipids and lipid-like molecules	Fatty Acyls	Eicosanoids		53.5	76.1	M+H, M+Na, M+H-H2O	C20H32O5	-2.30582	235808	53744.9	260516	184380	215750	205026	194322	71486.9	208831	183806	183460	192698
9.98_460.2685m/z	460.269	9.97663	pos	Scillirosidin	LMST01130002	Lipids and lipid-like molecules	Sterol Lipids	Sterols		53.5	72.5	M+NH4	C26H34O6	-1.94915	9503.54	174762	35830.9	45890.2	56636.5	29723	77522.2	22918.2	135478	258922	29564.3	115217
1.19_295.0933m/z	295.093	1.18915	neg	Aspartyl-Tyrosine	HMDB0028765	Organic acids and derivatives	Carboxylic acids and derivatives	Amino acids, peptides, and analogues		53.4	73.4	M-H	C13H16N2O6	-0.995778	18060.3	3418.23	25907.7	14728.9	18198.8	20298.2	18975	9404.63	16217.4	11817.9	14363.5	13660.3
1.37_352.1231m/z	352.123	1.36795	pos	N-Acetyl-9-O-acetylneuraminic acid	HMDB0000794	Organic oxygen compounds	Organooxygen compounds	Carbohydrates and carbohydrate conjugates		53.4	78.4	M+H	C13H21NO10	-1.95945	92789	148431	166020	148517	116321	136811	183801	62171.5	217668	127476	302807	203173
1.38_182.0449m/z	182.045	1.37947	neg	4-Pyridoxic acid	HMDB0000017	Organoheterocyclic compounds	Pyridines and derivatives	Pyridinecarboxylic acids and derivatives	C00847	53.4	78.1	M-H	C8H9NO4	-5.42386	2728.45	2431.62	5438.02	3842.52	1545.84	1505.44	4466.59	3769.59	1127.63	1828.48	8465.62	3366.25
11.59_467.3004n	468.308	11.5888	pos	PE(17:0/0:0)	77696	Lipids and lipid-like molecules	Glycerophospholipids	Glycerophosphoethanolamines		53.4	71.5	M+H, M+Na	C22H46NO7P	-1.66037	494173	503482	22524.1	611942	115687	426346	300789	49192	31941.5	121938	111891	24561.3
11.90_319.2261m/z	319.226	11.9022	pos	5(S),12(S)-DiHETE	43391	Unclassified	Unclassified	Unclassified		53.4	77.4	M+H-H2O	C20H32O4	-1.86169	15944.8	5990.05	21098	11249.2	20244.2	7780.51	5022.68	6018.35	21908.3	16526.1	7733.78	18137.6
12.61_271.2278m/z	271.228	12.6072	neg	2-hydroxyhexadecanoic acid	34495	Lipids and lipid-like molecules	Fatty Acyls	Fatty acids and conjugates		53.4	70.3	M-H	C16H32O3	-0.390862	54441.8	22335.7	33374.8	20274	23687.6	12315.8	14906.6	71284	56642	29488.3	19389	46331.6
13.13_220.1460n	221.153	13.129	pos	Tetradecan-7,9-diynoic acid	LMFA01031094	Lipids and lipid-like molecules	Fatty Acyls	Fatty Acids and Conjugates		53.4	72.3	M+H-H2O, M+H	C14H20O2	-1.45325	36096.2	10388.9	23856.1	10812.3	15376.2	6204.2	7643.96	13354.6	27629	18691.1	11256.9	27209.6
13.83_430.3309m/z	430.331	13.8327	pos	N-oleoyl phenylalanine	LMFA08020092	Organic acids and derivatives	Carboxylic acids and derivatives	Amino acids, peptides, and analogues		53.4	75.7	M+H	C27H43NO3	-1.55336	7705.63	255.987	3842.9	3485.67	3559.75	1853.99	1771.72	18577.6	1720.14	2503.08	601.32	782.715
14.70_319.2625m/z	319.262	14.6975	pos	Arachidonic Acid methyl ester	62953	Lipids and lipid-like molecules	Fatty Acyls	Fatty acid esters		53.4	73	M+H	C21H34O2	-2.17707	60471.9	11919.2	31574.7	26395.7	12204.5	7501.22	13843	20067.9	27640.1	16698.4	12618.9	15851.7
5.89_285.1132m/z	285.113	5.88767	neg	(2E)-1-(4-methoxyphenyl)-3-phenylprop-2-en-1-ol	HMDB0135612	Phenylpropanoids and polyketides	Linear 1,3-diarylpropanoids	Unclassified		53.4	70.1	M+FA-H	C16H16O2	-0.178768	2433.39	10461	6719.57	3977.99	628.331	125.08	5736.22	951.133	3.60903e-09	3821.39	14172.2	1809.92
7.02_371.2437m/z	371.244	7.02338	neg	19R-hydroxy-PGF1alpha	LMFA03010038	Lipids and lipid-like molecules	Fatty Acyls	Eicosanoids		53.4	73.2	M-H	C20H36O6	-0.493406	19393	3131.07	16513.7	9605.56	8555.65	7778.52	42248.1	6068.46	6629.56	7689.66	47667.9	5306.99
7.23_368.2192n	351.216	7.22762	pos	Δ17-6-keto PGF1α	36198	Unclassified	Unclassified	Unclassified		53.4	76.2	M+H-H2O, M+NH4, M+Na	C20H32O6	-1.99831	34515	8128.38	52561.1	46956	55441.6	182923	36080.1	16742.2	45178.8	37118.9	32576.3	24777
7.50_246.2423m/z	246.242	7.49738	pos	Myristic acid	HMDB0000806	Lipids and lipid-like molecules	Fatty Acyls	Fatty acids and conjugates	C06424	53.4	72	M+NH4	C14H28O2	-2.14023	30488.1	81678.5	9331.48	26481.6	12064.8	16717	40386.8	9049.13	35748	45760.8	15985.1	54738.8
8.62_249.1845m/z	249.184	8.62263	pos	7,10-Hexadecadiynoic acid	74149	Lipids and lipid-like molecules	Fatty Acyls	Fatty Acids and Conjugates		53.4	74.4	M+H	C16H24O2	-1.80815	2658.81	3190.99	2412.14	2574.3	2954.16	2305.16	2929.11	9190.68	2935.76	2750.23	2214.33	2634.45
9.01_440.3645n	441.372	9.00812	pos	Myricolal	HMDB0033257	Lipids and lipid-like molecules	Prenol lipids	Sesterterpenoids		53.4	76.1	M+H-H2O, M+H	C30H48O2	-2.10081	3.60903e-09	3.60903e-09	11366	3.60903e-09	3.60903e-09	3.60903e-09	3.60903e-09	74361.4	631.426	3.60903e-09	77.2594	3.60903e-09
1.08_123.0553m/z	123.055	1.07665	pos	Niacinamide	HMDB0001406	Organoheterocyclic compounds	Pyridines and derivatives	Pyridinecarboxylic acids and derivatives	C00153	53.3	73.3	M+H	C6H6N2O	-0.195571	1.63123e+06	2.46859e+06	2.60261e+06	2.22228e+06	2.50424e+06	3.18041e+06	96949	507411	2.70165e+06	2.20798e+06	92526.8	2.28212e+06
1.08_153.0403m/z	153.04	1.07665	pos	Xanthine	82	Organoheterocyclic compounds	Imidazopyrimidines	Purines and purine derivatives	C00385	53.3	75.1	M+H	C5H4N4O2	-2.54691	1.57657e+06	1.1606e+06	2.08552e+06	2.23933e+06	2.32944e+06	2.3748e+06	1.62113e+06	609514	2.24266e+06	2.2819e+06	1.50141e+06	2.35547e+06
10.55_517.3161n	518.323	10.5515	pos	LysoPC(18:3(6Z,9Z,12Z))	HMDB0010387	Lipids and lipid-like molecules	Glycerophospholipids	Glycerophosphocholines	C04230	53.3	73.7	M+H, M+Na	C26H48NO7P	-1.43648	98873.2	106772	6468.44	121548	31226.2	167369	58380.6	15530.8	5362.35	44782.5	29257.5	4900.76
11.27_538.3515m/z	538.352	11.2726	neg	PC(P-17:0/0:0)	LMGP01070007	Lipids and lipid-like molecules	Glycerophospholipids	Glycerophosphocholines		53.3	73	M+FA-H	C25H52NO6P	0.244798	51974.2	8369.02	51647.9	13499.9	22847.3	452.185	627.765	14567.8	74394	22176.2	8675.27	57586.3
11.98_264.2448n	265.252	11.9846	pos	3E,13Z-Octadecadienal	LMFA06000235	Lipids and lipid-like molecules	Fatty Acyls	Fatty aldehydes		53.3	72.7	M+H-H2O, M+H	C18H32O	-1.7848	1768.29	3286.5	2436.61	1412.06	1699.05	1491.59	11939.4	83008.7	4147.4	1706.99	11460.1	2607.08
4.55_226.1191m/z	226.119	4.54923	neg	Asparaginyl-Isoleucine	HMDB0028734	Organic acids and derivatives	Carboxylic acids and derivatives	Amino acids, peptides, and analogues		53.3	74.4	M-H2O-H	C10H19N3O4	-2.3146	257.35	26.6312	587.293	192.527	248.805	206.547	3.60903e-09	3.60903e-09	1261.87	1677.46	3.60903e-09	1214.32
5.06_303.1337m/z	303.134	5.06422	pos	Formylfusarochromanone	HMDB0038970	Organoheterocyclic compounds	Benzopyrans	1-benzopyrans		53.3	72.8	M+H-H2O	C16H20N2O5	-0.876665	3.60903e-09	3.60903e-09	102.578	3.60903e-09	3.60903e-09	3.60903e-09	707.309	19472.2	910.53	3.60903e-09	672.071	128.04
6.44_302.1517n	301.144	6.43682	neg	Enterodiol	58292	Lignans, neolignans and related compounds	Dibenzylbutane lignans	Dibenzylbutanediol lignans	C18166	53.3	72.5	M-H, M+FA-H	C18H22O4	-0.433463	7633.33	2165	3.60903e-09	6598.1	3.60903e-09	66.011	10995.7	3.60903e-09	3.60903e-09	3.60903e-09	13064.8	1822.66
8.33_336.2299n	335.223	8.3326	neg	15H-11,12-EETA	HMDB0005050	Organic acids and derivatives	Hydroxy acids and derivatives	Medium-chain hydroxy acids and derivatives	C14781	53.3	72.4	M-H2O-H, M-H	C20H32O4	-0.543628	6963.65	9902.63	4943.21	17064.6	11122.6	13017.3	7360.96	1241.77	5747.17	8501.31	5318.92	4946.39
8.57_368.2198n	349.202	8.5744	neg	11-dehydro-TXB2	LMFA03030004	Lipids and lipid-like molecules	Fatty Acyls	Eicosanoids	C05964	53.3	71.8	M-H2O-H, M-H	C20H32O6	-0.279956	48581.6	12353.2	41867.3	72182.4	75589.7	287660	38049.2	16362.1	41484.4	40771.1	32291.5	22200.8
9.46_312.2295n	295.226	9.46342	pos	8,13-dihydroxy-9,11-octadecadienoic acid	35506	Unclassified	Unclassified	Unclassified		53.3	77.3	M+H-H2O, M+H	C18H32O4	-1.84707	14804	11231.8	9547.47	10783.6	9416.52	8425.57	16456.9	5913.53	14727.7	9931.25	14304.3	8907.46
9.72_281.2469m/z	281.247	9.72368	pos	13R-HOME(11E)	LMFA02000093	Lipids and lipid-like molecules	Fatty Acyls	Octadecanoids		53.3	79.9	M+H-H2O	C18H34O3	-1.87307	3974.48	4337.43	3414.46	3845.61	3305.14	3144.99	8544.89	1982.3	3617.18	2488.73	4203.26	3089.14
10.55_616.1755m/z	616.176	10.5515	pos	Pelargonidin 3-sophoroside	HMDB0033679	Phenylpropanoids and polyketides	Flavonoids	Flavonoid glycosides	C16305	53.2	73.7	M+Na	C28H33O14+	-1.2583	139239	1.22797e+06	91595.1	50207.4	2381.34	311130	152742	64097.8	24057.6	145299	56021	7060.69
11.31_301.2171m/z	301.217	11.3059	neg	20-hydroxy-eicosatetraenoic acid	LMFA03060094	Lipids and lipid-like molecules	Fatty Acyls	Eicosanoids		53.2	72.2	M-H2O-H	C20H32O3	-0.574791	7387.16	1921.69	9873	5693.02	7557.71	5810.43	4838.72	1975.22	7345.62	5242.16	4102.4	6782.31
13.28_828.5493m/z	828.549	13.2777	pos	PC(18:2(9Z,12Z)/20:4(5Z,8Z,11Z,14Z))	HMDB0008147	Lipids and lipid-like molecules	Glycerophospholipids	Glycerophosphocholines	C00157	53.2	93.5	M+Na	C46H80NO8P	-2.51989	773489	170601	60453	46095.6	236831	36492	113220	74831.7	74069.4	173396	63478.8	204869
2.49_686.1420m/z	686.142	2.48965	neg	Dephospho-CoA	3689	Nucleosides, nucleotides, and analogues	Purine nucleotides	Purine ribonucleotides	C00882	53.2	77.1	M-H	C21H35N7O13P2S	0.526699	3643.17	136138	2270.47	7385.71	6063.35	4997.51	2539.62	1134.45	8173.63	3256.89	4110.37	8932.55
3.54_368.1195m/z	368.119	3.54487	pos	3,4,5-trihydroxy-6-(3,4,5-trihydroxycyclohex-1-ene-1-carbonyloxy)oxane-2-carboxylic acid	HMDB0130161	Organic oxygen compounds	Organooxygen compounds	Carbohydrates and carbohydrate conjugates		53.2	74.3	M+NH4	C13H18O11	2.13018	4660.42	3.60903e-09	6123.49	18147	12838.5	10158.4	25806.9	84408.9	7395.49	4803.36	11873	5566.88
4.38_191.0581n	192.065	4.37542	pos	1H-Indole-4-acetic acid, 2,3-dihydro-2-oxo-	2373	Unclassified	Unclassified	Unclassified		53.2	69.4	M+H-H2O, M+H	C10H9NO3	-0.801205	6689.22	22780.5	11142.6	13585.8	13720.9	5660	19239.9	3391.69	17048.3	7158.62	14113	33943
4.54_254.1019m/z	254.102	4.54333	pos	Austdiol	HMDB0030858	Organoheterocyclic compounds	Azaphilones	Unclassified		53.2	71.9	M+NH4	C12H12O5	-1.62165	8364.77	1656.87	29125.8	11444.4	10797.5	15721.6	8441.14	8238.09	14496.8	8783.92	4043.41	12149.6
4.68_190.1072m/z	190.107	4.68207	pos	(2S)-2-{[1-(R)-Carboxyethyl]amino}pentanoate	66366	Unclassified	Unclassified	Unclassified		53.2	71.6	M+H	C8H15NO4	-1.00108	5474.91	2513.89	18193	8418.1	7704.46	10884.8	6870.1	8805.34	8239.67	6718.21	2979.75	6034.48
6.14_262.2372m/z	262.237	6.14462	pos	omega-hydroxy myristic acid	LMFA01050044	Lipids and lipid-like molecules	Fatty Acyls	Fatty Acids and Conjugates		53.2	70.7	M+NH4	C14H28O3	-1.96023	3121.06	157843	3425.85	12851.5	10175	7685.06	117001	21623.3	76938.1	133762	54710.3	124286
6.71_329.1029m/z	329.103	6.71293	neg	5-Hydroxy-7-methoxy-8-C-methylflavanone	LMPK12140191	Unclassified	Unclassified	Unclassified		53.2	69.4	M+FA-H	C17H16O4	-0.442148	49318.3	70027.7	174099	206936	4075.02	1919.64	141035	21349.6	4138.97	12389.4	19110	43694.1
9.88_379.2490m/z	379.249	9.88463	neg	Lycopersiconol	HMDB0029583	Lipids and lipid-like molecules	Steroids and steroid derivatives	Pregnane steroids		53.2	71.3	M+FA-H	C21H34O3	-0.113168	27256.7	11727.8	170376	24857.2	71524.9	44022.4	29871.4	8973.87	98911.5	28719.7	17271.8	43066.5
0.76_162.0757m/z	162.076	0.7554	pos	Glucosamine	HMDB0001514	Organic oxygen compounds	Organooxygen compounds	Carbohydrates and carbohydrate conjugates	C00329	53.1	70	M+H-H2O	C6H13NO5	-1.91381	591303	648593	498830	866392	604123	479424	269757	187506	858831	801024	295686	1.02316e+06
10.81_520.2680m/z	520.268	10.8101	neg	PS(18:2(9Z,12Z)/0:0)	LMGP03050011	Lipids and lipid-like molecules	Glycerophospholipids	Glycerophosphoserines		53.1	72.2	M-H	C24H44NO9P	-0.190124	72447.2	37869.5	8958.09	36985.6	17944	37347.9	25350.2	6947.65	7772.03	29263.2	18329.8	6037.28
11.09_462.2995m/z	462.3	11.0909	neg	1-(2-methoxy-6Z-heptadecenyl)-sn-glycero-3-phosphoethanolamine	LMGP02060019	Lipids and lipid-like molecules	Glycerophospholipids	Glycerophosphoethanolamines		53.1	69.2	M-H2O-H	C23H48NO7P	1.08566	174075	52021.6	92179.3	64506.1	51024.6	13032.2	9859.05	31486.8	117601	45662.5	20944.7	91071.9
13.15_286.2290n	287.236	13.1456	pos	Retinol	LMPR01090001	Lipids and lipid-like molecules	Prenol lipids	Retinoids	C19962	53.1	71.7	M+H-H2O, M+H	C20H30O	-2.21061	203460	51855.4	134217	58964.1	80824	28499.4	38532.2	76209.1	155501	98265	54644.7	155203
1.24_380.1113m/z	380.111	1.2429	pos	S-Lactoylglutathione	HMDB0001066	Organic acids and derivatives	Carboxylic acids and derivatives	Amino acids, peptides, and analogues	C03451	53	74.6	M+H	C13H21N3O8S	-2.31676	168507	1.66181e+06	259016	199236	564260	143454	33191	3.60903e-09	369291	371551	76600.8	192690
10.47_494.2525m/z	494.253	10.4706	neg	PS(16:1(9Z)/0:0)	LMGP03050010	Lipids and lipid-like molecules	Glycerophospholipids	Glycerophosphoserines		53	73.6	M-H	C22H42NO9P	0.118205	7186.5	15832.3	2821.26	14142.7	9533.04	3010.17	3327.93	2049.02	2510.49	9613.22	2955.68	1433.21
10.92_327.3130n	328.32	10.9163	pos	N,N-Dimethylsphingosine	34487	Organic nitrogen compounds	Organonitrogen compounds	Amines	C13914	53	74.1	M+H, M+Na, M+H-H2O	C20H41NO2	-2.30139	121248	8373.86	12588.6	8624.08	6329.97	33663.1	24479.4	12101.7	10092.2	13996.7	26501.8	18299.9
11.89_307.2625m/z	307.263	11.8863	pos	15R-HEDE	LMFA03000008	Lipids and lipid-like molecules	Fatty Acyls	Eicosanoids		53	73.1	M+H-H2O	C20H36O3	-1.92489	20421.4	5684.35	16273	9769.97	13303.4	20033.7	15542.5	3797.95	10725.8	15430	11814.8	9361.36
12.63_509.3839n	510.391	12.6264	pos	1-octadecylglycero-3-phosphocholine	HMDB0062689	Lipids and lipid-like molecules	Glycerophospholipids	Glycerophosphocholines		53	68.8	M+H, M+Na	C26H56NO6P	-1.14144	2.94443e+06	310232	1.44009e+06	548276	711909	145094	128533	434794	1.7936e+06	713957	378208	1.5027e+06
12.72_279.2314m/z	279.231	12.7245	pos	12-hydroxy-9-octadecynoic acid	LMFA02000217	Lipids and lipid-like molecules	Fatty Acyls	Octadecanoids		53	70.6	M+H-H2O	C18H32O3	-1.6346	87228.7	42957.6	74981.7	49563.4	56448.8	47318.2	27008	28148	96027.2	47726.3	35943.4	99147.9
3.17_232.1539m/z	232.154	3.17007	pos	Isobutyryl-L-carnitine	HMDB0000736	Lipids and lipid-like molecules	Fatty Acyls	Fatty acid esters		53	69	M+H	C11H21NO4	-1.92462	435239	589703	89987.4	458155	38390.1	85806.1	431809	706217	170113	110272	237306	672066
6.04_375.1812m/z	375.181	6.04217	neg	Yucalexin P8	HMDB0036755	Organic oxygen compounds	Organooxygen compounds	Carbonyl compounds		53	69	M+FA-H	C20H26O4	-0.482027	3.60903e-09	3.60903e-09	3.60903e-09	3.60903e-09	3.60903e-09	3.60903e-09	43.2647	75570.1	1760.08	48.5704	3.60903e-09	3.60903e-09
6.41_346.2583m/z	346.258	6.41105	pos	11-hydroperoxy-12,13-epoxy-9-octadecenoic acid	LMFA02000106	Lipids and lipid-like molecules	Fatty Acyls	Octadecanoids		53	72.7	M+NH4	C18H32O5	-1.666	788.239	1403.17	2587.58	2890.27	404.003	309.876	8477.99	788.456	1356.7	562.119	4640.01	2778.81
9.13_445.2209m/z	445.221	9.12745	neg	Testosterone glucuronide	LMST05010012	Lipids and lipid-like molecules	Steroids and steroid derivatives	Steroidal glycosides	C11134	53	80.6	M-H2O-H	C25H36O8	-4.95388	3865.58	333.12	27449.2	4336.17	12141.9	12755.3	4320.67	1159.63	21804.5	3874.67	862.915	6800.22
9.14_360.2294n	343.226	9.14132	pos	15(R)-Iloprost	45373	Unclassified	Unclassified	Unclassified		53	74.5	M+H-H2O, M+H	C22H32O4	-1.79455	47773	24105	148504	44362.6	78963.1	74495.6	53618.2	21831.3	116869	39567.7	26676.2	45452.2
0.30_152.1199n	153.127	0.295933	pos	Limonene-1,2-epoxide	41092	Organoheterocyclic compounds	Oxepanes	Unclassified	C07271	52.9	67.5	M+H-H2O, M+H, M+NH4	C10H16O	-1.15854	788224	975098	859459	840002	1.05973e+06	952173	827336	363376	900915	1.08632e+06	794168	897653
0.77_113.0347m/z	113.035	0.76925	pos	Uracil	258	Organoheterocyclic compounds	Diazines	Pyrimidines and pyrimidine derivatives	C00106	52.9	71	M+H	C4H4N2O2	1.12187	530517	355723	804890	609907	673742	712773	560853	302030	741535	648899	552667	697999
1.93_191.0580n	209.092	1.93143	pos	Desmethyldeschlorobenzoyl Indomethacin	828	Unclassified	Unclassified	Unclassified		52.9	67.2	M+H-H2O, M+H, M+NH4	C10H9NO3	-1.3505	341695	53094.1	356969	71973.9	76745.3	767769	342037	46506.1	155498	148926	369010	183098
10.21_317.2105m/z	317.211	10.2102	pos	15(S)-HpEPE	36348	Unclassified	Unclassified	Unclassified		52.9	72.8	M+H-H2O	C20H30O4	-1.85183	27012.3	5860.94	33812.7	23620.7	26422.5	28550.1	31973.1	7491.25	26464.3	24875.7	29760.9	26572.7
11.64_277.2157m/z	277.216	11.6355	pos	Sterebin D	HMDB0036832	Lipids and lipid-like molecules	Prenol lipids	Sesquiterpenoids		52.9	70.5	M+H-H2O	C18H30O3	-1.67284	127315	19675.5	110481	81678.4	81876.9	80804.7	117401	29417.3	64085	96636.3	138489	50350.1
12.61_583.3252m/z	583.325	12.6072	neg	PI(P-18:0/0:0)	LMGP06070002	Lipids and lipid-like molecules	Glycerophospholipids	Glycerophosphoinositols		52.9	69.4	M-H	C27H53O11P	-0.0847953	53918.2	6248.78	112772	10135.8	49369.3	10.2866	371.571	14531.6	191415	30905.9	9986.27	157656
13.92_332.2708n	333.278	13.9171	pos	Adrenic acid	LMFA04000050	Lipids and lipid-like molecules	Fatty Acyls	Fatty acids and conjugates	C16527	52.9	70.8	M+H-H2O, M+H	C22H36O2	-2.06355	103872	33263.6	75605.5	51033.7	36874.4	23594.2	29131.3	33806.5	106342	42216.8	29960.7	92465.9
2.89_384.1142m/z	384.114	2.8862	pos	Succinyladenosine	HMDB0000912	Nucleosides, nucleotides, and analogues	Purine nucleosides	Unclassified		52.9	72.1	M+H	C14H17N5O8	-2.10956	381042	1.29166e+06	417363	741091	398931	620198	521928	1.62574e+06	572187	407756	215578	641519
3.95_204.0890n	203.082	3.95048	neg	L-Tryptophan	33	Organoheterocyclic compounds	Indoles and derivatives	Indolyl carboxylic acids and derivatives	C00078	52.9	77.9	M-H, 2M-H	C11H12N2O2	-4.14054	33130.7	14929.3	53097.2	38885.9	32561.2	38454.1	23672.6	59010.8	41778.6	31363.3	24374	29317.5
5.25_400.1741m/z	400.174	5.2532	neg	lysoPC(6:0)	HMDB0029207	Lipids and lipid-like molecules	Glycerophospholipids	Glycerophosphocholines		52.9	66.6	M+FA-H	C14H30NO7P	-0.348018	20545	5808.16	990.932	4444.71	759.352	1169.79	8552.75	2343.71	583.026	1847.79	10052.1	3675.44
5.30_329.1241m/z	329.124	5.30498	neg	karalicin	LMFA05000671	Lipids and lipid-like molecules	Fatty Acyls	Fatty alcohols		52.9	71.1	M+FA-H	C14H20O6	-0.271126	39360.3	62995.7	36643.1	71573.7	60282.7	68967.8	44968.5	38690.6	45781.2	66951.1	65510.1	55889.3
6.21_332.2347n	315.231	6.21082	pos	(20S)-17,20-dihydroxypregn-4-en-3-one	LMST02030183	Lipids and lipid-like molecules	Steroids and steroid derivatives	Pregnane steroids	C04518	52.9	73.6	M+H-H2O, M+H	C21H32O3	-1.42892	1739.11	1474.64	514.532	938.948	631.037	387.743	5807.7	37763.5	7868.76	1027.37	7425.83	3060.2
6.61_377.1969m/z	377.197	6.60938	neg	Isopetasoside	HMDB0029622	Lipids and lipid-like molecules	Prenol lipids	Terpene glycosides		52.9	70.6	M-H2O-H	C21H32O7	-0.251435	3.60903e-09	3.60903e-09	112.124	3.60903e-09	3.60903e-09	3.60903e-09	952.709	17857.9	769.53	3.60903e-09	1652.94	104.129
7.04_361.2003m/z	361.2	7.04285	pos	6-beta-hydrocortisol	HMDB0061033	Lipids and lipid-like molecules	Steroids and steroid derivatives	Hydroxysteroids		52.9	72	M+H-H2O	C21H30O6	-1.81137	3.60903e-09	3.60903e-09	3.60903e-09	3.60903e-09	3.60903e-09	3.60903e-09	923.418	28865.9	927.22	3.60903e-09	619.657	92.0729
9.08_381.2646m/z	381.265	9.07552	neg	1a,1b-dihomo PGF2α	36206	Unclassified	Unclassified	Unclassified		52.9	69.4	M-H	C22H38O5	-0.0989004	35213.1	9230.04	32158.1	21512.2	18380.5	37591.7	42239.9	7493.05	20124.9	17043.3	28102.8	16951.6
9.44_311.1863m/z	311.186	9.43838	neg	Tetranor 12-HETE	HMDB0060055	Lipids and lipid-like molecules	Fatty Acyls	Fatty acids and conjugates		52.9	67.4	M+FA-H	C16H26O3	-0.2577	20118.1	15160.9	16841.6	9999.12	9880.51	9644.23	7120.07	13521.7	10845.6	9218.3	11181.1	8190.7
11.06_502.2939m/z	502.294	11.0577	neg	LysoPE(20:3(11Z,14Z,17Z)/0:0)	HMDB0011514	Lipids and lipid-like molecules	Glycerophospholipids	Glycerophosphoethanolamines		52.8	69.5	M-H	C25H46NO7P	-0.108993	270614	94148	33357.6	89826.1	49948.4	63669.3	43360.7	22610.4	25697.8	75148.1	27291.7	17706.6
11.06_552.3308m/z	552.331	11.0577	neg	PC(17:1(10Z)/0:0)	LMGP01050002	Lipids and lipid-like molecules	Glycerophospholipids	Glycerophosphocholines		52.8	69.1	M+FA-H	C25H50NO7P	0.1247	24646.6	79957	352.293	94126.5	26256.4	48960.4	29886.6	4505.15	1353.52	8416.62	15544.1	469.144
13.19_394.3311m/z	394.331	13.1941	pos	3beta-Hydroxy-5alpha-cholan-24-oic Acid	LMST04010006	Unclassified	Unclassified	Unclassified		52.8	73.8	M+NH4	C24H40O3	-1.34019	533.169	3.60903e-09	417.429	2.65822	2159.97	2486.96	220.933	23946.4	5.10542	1149.37	277.144	12.0167
13.38_270.2786m/z	270.279	13.3773	pos	9Z-Heptadecenal	LMFA06000228	Lipids and lipid-like molecules	Fatty Acyls	Fatty aldehydes		52.8	70.3	M+NH4	C17H32O	-2.01829	22580.2	23209.1	16782.6	21034.9	21232.6	20042.4	18903.5	7699.35	20801	24408.2	17968.1	23330.4
3.98_229.1542m/z	229.154	3.98065	pos	Leucylproline	HMDB0011175	Organic acids and derivatives	Carboxylic acids and derivatives	Amino acids, peptides, and analogues		52.8	71.7	M+H	C11H20N2O3	-2.25561	26836.5	30865.1	29285.9	42919.7	31957.3	23872	34928	166641	29284.9	29576	155445	71081.4
5.01_341.1029m/z	341.103	5.01277	neg	8-(1,2-dihydroxypropan-2-yl)-2-oxo-2H,8H,9H-furo[2,3-h]chromen-9-yl (2E)-2-methylbut-2-enoate	HMDB0129095	Phenylpropanoids and polyketides	Coumarins and derivatives	Furanocoumarins		52.8	68.5	M-H2O-H	C19H20O7	-0.509299	28.8162	3.60903e-09	12.1581	3.60903e-09	3.60903e-09	3.60903e-09	1346.1	71.373	124.847	3.60903e-09	45107.4	41.0259
6.49_347.2210m/z	347.221	6.49445	pos	6beta,11alpha-Dihydroxyprogesterone	70835	Unclassified	Unclassified	Unclassified		52.8	71.5	M+H	C21H30O4	-1.92699	3.60903e-09	3.60903e-09	3.60903e-09	3.60903e-09	3.60903e-09	3.60903e-09	1275.25	57974.9	1369.71	3.60903e-09	1100.95	368.924
7.99_300.2083n	301.216	7.98512	pos	4-Oxoretinol	HMDB0012329	Lipids and lipid-like molecules	Prenol lipids	Retinoids	C16683	52.8	71.7	M+H-H2O, M+H	C20H28O2	-1.97683	150011	29325.7	134242	124658	74310.7	78956	107503	35455	57983.3	53354.9	90223.7	57595.1
9.92_435.2756m/z	435.276	9.91908	neg	12alpha-hydroxy-3-oxo-5beta-cholan-24-oic Acid	HMDB0062742	Lipids and lipid-like molecules	Steroids and steroid derivatives	Bile acids, alcohols and derivatives		52.8	69.6	M+FA-H	C24H38O4	0.920369	2164.06	3315.8	920.829	8476.25	100.897	813.951	19145.4	2586.77	172.722	1311.24	35936.6	2708.49
9.94_310.1774n	311.185	9.9425	pos	Botrydial	LMPR0103640001	Lipids and lipid-like molecules	Prenol lipids	Isoprenoids		52.8	71	M+H, M+Na	C17H26O5	-2.14651	14880.2	16777.6	13621.3	14737.5	16336.3	13993.8	13549.7	6365.12	13899.7	16960.4	14408.3	15917.4
10.16_346.3309m/z	346.331	10.1597	pos	20-hydroxy-eicosanoic acid	LMFA01050075	Lipids and lipid-like molecules	Fatty Acyls	Fatty Acids and Conjugates		52.7	70.1	M+NH4	C20H40O3	-2.15731	60952.6	39387.4	14973.8	22313.6	16402.7	17998.6	14690.8	3580.91	18558.7	16246.6	9524.82	19114.2
10.45_617.2735m/z	617.273	10.4533	neg	PI(20:5(5Z,8Z,11Z,14Z,17Z)/0:0)	LMGP06050026	Lipids and lipid-like molecules	Glycerophospholipids	Glycerophosphoinositols		52.7	71	M-H	C29H47O12P	0.386972	19307.8	17044.1	1156.79	11606.9	5091.28	36665.1	11745.1	461.034	719.099	9431.16	8055.85	783.427
11.25_291.2312m/z	291.231	11.2521	pos	10,13-nonadecadiynoic acid	LMFA01030501	Lipids and lipid-like molecules	Fatty Acyls	Fatty Acids and Conjugates		52.7	69.7	M+H	C19H30O2	-2.26564	44488.8	13846.9	59234.4	40398	47895.5	81483.2	79482.4	19150	55091	66705.4	55650.1	51321.7
12.89_380.2919n	381.299	12.8934	pos	MG(20:3(5Z,8Z,11Z)/0:0/0:0)	62358	Lipids and lipid-like molecules	Glycerolipids	Monoradylglycerols		52.7	70.9	M+H-H2O, M+H	C23H40O4	-1.98117	118706	33758.1	19233.6	34218.3	37908	2652.08	19665.7	79066.7	41455.2	24862.2	26647.3	32647.6
4.59_207.0529n	208.06	4.58963	pos	4-(2-Aminophenyl)-2,4-dioxobutanoic acid	HMDB0000978	Organic oxygen compounds	Organooxygen compounds	Carbonyl compounds	C01252	52.7	66.5	M+H, M+Na, M+H-H2O	C10H9NO4	-1.18183	107960	138037	293102	247782	19895.9	25401.7	265004	41053.2	15923.2	21397.2	318565	127485
4.81_237.0765m/z	237.077	4.80605	neg	(R)-Shinanolone	HMDB0030580	Benzenoids	Tetralins	Unclassified		52.7	71.6	M+FA-H	C11H12O3	-1.70617	720.326	796.364	751.994	855.329	890.666	1035.53	1445.45	11679.3	1111.92	870.419	945.183	1044.08
6.49_429.1935m/z	429.194	6.49445	pos	Ptilosteroid A	LMST02030212	Lipids and lipid-like molecules	Sterol Lipids	Steroids		52.7	71.7	M+H-H2O	C21H34O8S	-1.39836	3.60903e-09	3.60903e-09	3.60903e-09	3.60903e-09	3.60903e-09	3.60903e-09	233.321	326054	2762.18	114.255	3.60903e-09	3.60903e-09
6.98_448.3183n	449.325	6.97528	pos	Paniculogenin	LMST01080021	Lipids and lipid-like molecules	Sterol Lipids	Sterols		52.7	70.9	M+H-H2O, M+H	C27H44O5	-1.36142	102.04	576.793	125.008	356.667	3.60903e-09	3.60903e-09	39945.4	113463	3344.39	314.158	25392.7	5953.13
7.03_349.2367m/z	349.237	7.02595	pos	15-cyclohexyl pentanor PGF2α	63112	Unclassified	Unclassified	Unclassified		52.7	70.5	M+H-H2O	C21H34O5	-1.83072	436.63	3.60903e-09	2481.17	883.899	6916.83	548.54	2494.06	13755.1	5046.54	6214.36	2186.21	3073.99
7.23_416.3284n	417.335	7.22762	pos	3beta,23S,25-dihydroxyvitamin D3	LMST03020689	Unclassified	Unclassified	Unclassified		52.7	73.2	M+H-H2O, M+H	C27H44O3	-1.47677	1176.36	110.486	630.23	1020.13	3.60903e-09	3.60903e-09	18248.7	39103.8	560.543	3.60903e-09	9593.84	4601.48
7.31_362.2090n	363.216	7.31198	pos	Cortisol	HMDB0000063	Lipids and lipid-like molecules	Steroids and steroid derivatives	Hydroxysteroids	C00735	52.7	68	M+H-H2O, M+H	C21H30O5	-0.87851	229.366	3.60903e-09	491.93	181.825	907.952	3.60903e-09	2942.76	621656	8744.28	4004.85	3457.55	1044.67
7.57_456.2428m/z	456.243	7.57432	neg	10,11-Dihydro-12R-hydroxy-leukotriene E4	LMFA03020042	Lipids and lipid-like molecules	Fatty Acyls	Eicosanoids		52.7	74.4	M-H	C23H39NO6S	0.600381	5502.07	270.299	22565.8	3295.8	7509.79	4381.45	2082.47	2396.77	11441.8	2493.02	1853.42	4859.44
7.63_361.2002m/z	361.2	7.63247	pos	Aldosterone	HMDB0000037	Lipids and lipid-like molecules	Steroids and steroid derivatives	Hydroxysteroids	C01780	52.7	70.6	M+H	C21H28O5	-2.06137	3.60903e-09	3.60903e-09	3.60903e-09	3.60903e-09	3.60903e-09	3.60903e-09	160.913	31278.4	192.321	97.6672	3.60903e-09	3.60903e-09
9.40_374.2813n	357.278	9.39542	pos	3alpha-Hydroxy-5beta-chol-14-en-24-oic Acid	LMST04010211	Unclassified	Unclassified	Unclassified		52.7	72.2	M+H-H2O, M+NH4	C24H38O3	-2.17885	3069.76	14063.7	298.883	22949.7	580.187	288.345	40052.8	71886.3	559.923	3.60903e-09	42169.9	5086.23
1.20_228.0740n	273.073	1.20383	neg	2'-Deoxyuridine	91	Nucleosides, nucleotides, and analogues	Pyrimidine nucleosides	Pyrimidine 2'-deoxyribonucleosides	C00526	52.6	69.4	M-H, M+FA-H	C9H12N2O5	-2.92671	179419	14803.2	123751	360410	415195	191460	315469	176824	189851	177096	153549	189292
10.21_334.2145n	333.207	10.2124	neg	15-deoxy-δ-12,14-PGD2	36122	Unclassified	Unclassified	Unclassified		52.6	67.6	M-H2O-H, M-H	C20H30O4	0.135042	113337	28875.5	119799	71914	101336	92111.9	71878	25631.6	87822.2	71796	61926.4	68641.9
10.81_385.2729m/z	385.273	10.8098	pos	24-Nor-5beta-chol-22-ene-3alpha,7alpha,12alpha-triol	LMST04060012	Unclassified	Unclassified	Unclassified		52.6	74.1	M+Na	C23H38O3	4.36748	70985.3	15428.1	20538	19201	15416.2	14591.7	15922	6976.6	14972.2	17120.3	10682.2	12797.8
12.96_346.2501n	329.247	12.9602	pos	6-((Z)-pentadec-10-en-1-yl)salicylic acid	LMPK15040008	Lipids and lipid-like molecules	Polyketides	Phenolic lipids		52.6	68.6	M+H-H2O, M+H	C22H34O3	-1.95907	2.86324e+06	1.5031e+06	2.12497e+06	1.52892e+06	1.39519e+06	700428	634438	827471	2.32523e+06	1.17072e+06	620025	2.23167e+06
13.15_418.3307m/z	418.331	13.1456	pos	N-arachidonoyl isoleucine	75493	Lipids and lipid-like molecules	Fatty Acyls	Fatty amides		52.6	73.2	M+H	C26H43NO3	-2.12699	8360.33	445.569	6370.17	6219.11	5665.76	4011.8	2216.77	34803.6	3550.48	4385.53	1016.52	2693.4
13.71_299.2589m/z	299.259	13.7124	neg	DL-2-hydroxy stearic acid	35432	Lipids and lipid-like molecules	Fatty Acyls	Octadecanoids		52.6	68.4	M-H	C18H36O3	-0.999263	34483.9	4839.38	18720.9	8100.38	6610.63	2005.67	3184.65	7769.05	25095.3	7309.71	3325.63	22072.7
2.75_189.1232m/z	189.123	2.75255	pos	Glycylleucine	HMDB0000759	Organic acids and derivatives	Carboxylic acids and derivatives	Amino acids, peptides, and analogues	C02155	52.6	67.9	M+H	C8H16N2O3	-0.849109	8532.23	11030.7	7372.06	7969.32	6529.06	4718.39	6429.17	26971.1	25264.8	5652.41	22238.8	30429.8
3.93_221.0925m/z	221.092	3.93318	neg	Glycyl-Phenylalanine	HMDB0028848	Organic acids and derivatives	Carboxylic acids and derivatives	Amino acids, peptides, and analogues		52.6	70.3	M-H	C11H14N2O3	-3.13669	4490.12	3270.66	3460.97	3805.53	2828	2571.98	2413.74	5940.83	7392.87	2741.77	6925.77	6385.87
4.41_439.1008m/z	439.101	4.40572	pos	Riboflavin cyclic-4',5'-phosphate	HMDB0059614	Organoheterocyclic compounds	Pteridines and derivatives	Alloxazines and isoalloxazines	C16071	52.6	68.1	M+H	C17H19N4O8P	-1.17201	102247	154769	120724	184453	194001	267623	100612	25035	146453	171431	98457.6	140884
5.03_496.1260n	497.133	5.03278	pos	1-Nitro-5-hydroxy-6-glutathionyl-5,6-dihydronaphthalene	HMDB0060327	Organic acids and derivatives	Carboxylic acids and derivatives	Amino acids, peptides, and analogues	C14805	52.6	73.9	M+H, M+Na	C20H24N4O9S	-0.899616	172.799	192.061	209.555	952.886	3.60903e-09	889.969	139.783	149200	3507.54	2734.98	3.60903e-09	2766.81
8.70_251.0922m/z	251.092	8.69547	neg	2,3-Dihydro-6-methoxy-2,2-dimethyl-4H-1-benzopyran-4-one	HMDB0041410	Organoheterocyclic compounds	Benzopyrans	1-benzopyrans		52.6	66.5	M+FA-H	C12H14O3	-1.4089	48144.9	65333.4	45254.7	49674.2	52574.1	49371.3	41355.5	18851.1	50837.6	52183.1	43653.5	52124.8
0.65_225.0610m/z	225.061	0.651033	neg	D-Glucose	HMDB0000122	Organic oxygen compounds	Organooxygen compounds	Carbohydrates and carbohydrate conjugates	C00031	52.5	67.6	M+FA-H	C6H12O6	-3.4968	360660	799722	417613	721733	667398	421711	331266	233844	556129	504215	350367	365670
1.16_309.1086m/z	309.109	1.15875	neg	Glutamyltyrosine	HMDB0028831	Organic acids and derivatives	Carboxylic acids and derivatives	Amino acids, peptides, and analogues		52.5	73.6	M-H	C14H18N2O6	-1.83776	5552.36	8610.66	5785.75	5128.2	5791.26	4616.3	5722.71	30117	6821.56	4258.82	7964.95	6833.58
1.17_284.0984m/z	284.098	1.17358	pos	Isoguanosine	66971	Unclassified	Unclassified	Unclassified		52.5	68	M+H	C10H13N5O5	-2.0308	307251	441516	398627	379171	289542	447726	369506	215398	392066	220535	309175	404456
1.41_219.0774m/z	219.077	1.41368	neg	5-Hydroxy-L-tryptophan	HMDB0000472	Organoheterocyclic compounds	Indoles and derivatives	Tryptamines and derivatives	C00643	52.5	65.5	M-H	C11H12N2O3	-0.318293	7761.76	3900.68	6960.17	4969.21	5287.25	12439.7	5327.52	9955.77	5493.27	5205.53	6520.25	5612.3
1.89_279.1004m/z	279.1	1.88818	pos	gamma-Glutamylmethionine	HMDB0034367	Organic acids and derivatives	Carboxylic acids and derivatives	Amino acids, peptides, and analogues		52.5	71.2	M+H	C10H18N2O5S	-2.01301	10744	14244.5	15773.6	15191.7	21702.3	35939.5	31009.8	355182	20922.1	11457.2	137169	9040.33
10.54_562.3151m/z	562.315	10.5397	neg	PC(18:3(9Z,12Z,15Z)/0:0)	LMGP01050038	Lipids and lipid-like molecules	Glycerophospholipids	Glycerophosphocholines		52.5	68.1	M+FA-H	C26H48NO7P	0.0673147	43211	55648	1446.75	42591.3	9105.02	56699.6	19102.6	4565.39	1580.74	13406.7	8443.16	1579.05
11.14_550.3516m/z	550.352	11.1406	neg	CerP(d18:1/8:0)	LMSP02050012	Lipids and lipid-like molecules	Sphingolipids	Ceramides		52.5	65.5	M+FA-H	C26H52NO6P	0.354873	219077	24373.6	170900	37227.9	70455.3	6943.02	7021.31	53858.7	208750	65870	34824.3	165976
5.30_462.1916m/z	462.192	5.30498	neg	4-hydroxy Nonenal Glutathione	64775	Unclassified	Unclassified	Unclassified		52.5	72.3	M-H	C19H33N3O8S	0.185273	24961.3	55283.9	16650	19260	20880.7	24090.1	23635.7	3628.53	41868.4	21920.1	22269.7	32655.7
5.47_336.1660m/z	336.166	5.47215	pos	Isopentenyl adenosine	64086	Unclassified	Unclassified	Unclassified		52.5	70.8	M+H	C15H21N5O4	-1.90652	10819.6	996.58	24662.4	13747.7	15955.1	12382.1	6664.74	7787.44	15291	16182.9	7499.7	19727.4
5.49_301.1655m/z	301.166	5.4933	neg	(6R,8Z)-6-Hydroxy-3-oxotetradecenoic acid	HMDB0062363	Unclassified	Unclassified	Unclassified		52.5	65.3	M+FA-H	C14H24O4	-0.555346	197.92	77979.4	78816.5	5948.84	189.377	26.4928	68133.7	2212.38	1804.08	6321.63	1276.88	31930.5
6.14_515.2911n	498.288	6.14462	pos	Tauroursocholic acid	LMST05040014	Lipids and lipid-like molecules	Steroids and steroid derivatives	Bile acids, alcohols and derivatives		52.5	74	M+H-H2O, M+NH4, M+H	C26H45NO7S	-1.16353	1.37595	658.279	583.043	1310.76	627.285	4.41918	4466.87	134319	2106.67	153.28	2221.17	414.499
8.16_531.2996m/z	531.3	8.16008	neg	5beta-Cyprinolsulfate	LMST05020004	Lipids and lipid-like molecules	Steroids and steroid derivatives	Bile acids, alcohols and derivatives	C05468	52.5	69.9	M-H	C27H48O8S	-0.238046	19876.7	45994.9	12194.2	11914.4	1038.36	3.60903e-09	82622.6	728457	40380.8	11082.9	125888	15700.1
8.44_382.2581m/z	382.258	8.43802	pos	3-hydroxydodecanoyl carnitine	HMDB0061638	Lipids and lipid-like molecules	Fatty Acyls	Fatty acid esters		52.5	71	M+Na	C19H37NO5	4.63662	3.60903e-09	3.60903e-09	72.6113	3.60903e-09	3.60903e-09	64.4461	75.911	113630	900.381	3.60903e-09	3.60903e-09	183.195
9.49_581.2408m/z	581.241	9.49022	neg	Biliverdin	HMDB0001008	Organoheterocyclic compounds	Tetrapyrroles and derivatives	Bilirubins	C00500	52.5	70	M-H	C33H34N4O6	0.355511	2844.42	3552.28	2791.7	1228.17	1153.63	2078.8	3386.15	28256.9	4010.69	2088.81	8596.41	2081.83
9.72_592.3251n	593.332	9.72368	pos	Mesobilirubinogen	HMDB0001898	Organoheterocyclic compounds	Tetrapyrroles and derivatives	Bilirubins	C05790	52.5	72.4	M+H, M+Na	C33H44N4O6	-1.74681	39774.9	675526	251.881	103424	3.60903e-09	3.60903e-09	555711	8540.95	5772.97	208.202	342058	183396
12.58_446.3257m/z	446.326	12.5776	pos	N-oleoyl tyrosine	75481	Organic acids and derivatives	Carboxylic acids and derivatives	Amino acids, peptides, and analogues		52.4	70.9	M+H	C27H43NO4	-1.66998	30423.8	4843.02	20057.1	12402.6	21049.6	8210.73	7906.41	33329.3	10500.4	18993.2	3652.08	8458.55
2.55_247.1283m/z	247.128	2.54592	pos	Isoleucyl-Aspartate	HMDB0028903	Organic acids and derivatives	Carboxylic acids and derivatives	Amino acids, peptides, and analogues		52.4	68.2	M+H	C10H18N2O5	-2.2619	335.07	50009.3	336.54	297.503	225.966	944.337	187.855	4788.01	1503.09	269.168	698.191	1003.89
5.92_245.1391m/z	245.139	5.92185	neg	(S)-9-Hydroxy-10-undecenoic acid	LMFA01050436	Organic acids and derivatives	Hydroxy acids and derivatives	Medium-chain hydroxy acids and derivatives		52.4	65.7	M+FA-H	C11H20O3	-1.81947	4002.21	5021.96	12253.6	11062.7	952.31	1342	13435.9	1027.2	1517.03	1978.92	24083.4	5395.03
7.75_589.3034m/z	589.303	7.74652	neg	D-Urobilinogen	HMDB0004158	Organoheterocyclic compounds	Tetrapyrroles and derivatives	Bilirubins	C05791	52.4	71.8	M-H	C33H42N4O6	0.431682	591.972	1207.96	77.7612	589.321	3.60903e-09	3.60903e-09	6733.88	3.60903e-09	3.60903e-09	3.60903e-09	24774.8	571.135
0.74_112.0507m/z	112.051	0.74155	pos	Cytosine	HMDB0000630	Organoheterocyclic compounds	Diazines	Pyrimidines and pyrimidine derivatives	C00380	52.3	68.5	M+H	C4H5N3O	1.20549	47288.9	50669.2	69487.5	66471.2	70600	39426	64953.3	34062.9	55339	81084.7	63385.6	57294.1
10.83_277.1807m/z	277.181	10.8252	neg	10-Deoxymethynolide	LMPK04000034	Lipids and lipid-like molecules	Polyketides	Macrolides and lactone polyketides	C11993	52.3	67.2	M-H2O-H	C17H28O4	-0.739153	4293.09	661.408	4867.24	6611.66	5020.55	30032.6	11545.8	3253.4	6395.42	4531.67	8410.34	2793.63
10.92_477.2850n	478.292	10.9163	pos	PE(0:0/18:2(9Z,12Z))	LMGP02050041	Lipids and lipid-like molecules	Glycerophospholipids	Glycerophosphoethanolamines		52.3	66.3	M+H, M+Na	C23H44NO7P	-1.17121	844147	517277	92023.3	718339	244460	839495	413575	82321.5	90283	160868	175749	64619.2
10.95_400.3414m/z	400.341	10.947	pos	L-Palmitoylcarnitine	HMDB0000222	Lipids and lipid-like molecules	Fatty Acyls	Fatty acid esters	C02990	52.3	67.9	M+H	C23H45NO4	-1.8759	986619	248929	255779	216596	128580	234744	71493.9	171644	248397	154207	104171	94997.6
11.70_297.2663n	280.263	11.6972	pos	4E,14Z-Sphingadiene	LMSP01080002	Lipids and lipid-like molecules	Sphingolipids	Sphingoid bases		52.3	69.2	M+H-H2O, M+Na	C18H35NO2	-1.72298	39654.2	43809.1	23012.5	24420.1	24272.2	22142.9	29868.5	13857.7	28024.3	36244	22447	23502.4
12.23_252.2450n	253.252	12.2259	pos	2,6,8,12-Tetramethyl-2,4-tridecadien-1-ol	LMFA05000170	Lipids and lipid-like molecules	Fatty Acyls	Fatty alcohols		52.3	67.8	M+H-H2O, M+H	C17H32O	-1.27674	462.372	438.505	146.157	106.836	85.4552	3.60903e-09	826.403	33404.7	1114.4	181.76	328.297	250.963
5.30_241.1077m/z	241.108	5.30498	neg	5S,6S-epoxy-7-undecynoic acid	LMFA01070039	Lipids and lipid-like molecules	Fatty Acyls	Fatty Acids and Conjugates		52.3	65.1	M+FA-H	C11H16O3	-2.06039	9748.84	17888.6	49610.6	31740.4	4887.76	3220.17	26782.8	6015.59	4314.95	10485.1	92213.8	13130.5
1.06_160.1328m/z	160.133	1.06282	pos	METHACHOLINE	43545	Organic nitrogen compounds	Organonitrogen compounds	Quaternary ammonium salts	C07471	52.2	66.6	M+H	C8H17NO2	-2.36408	117834	138816	150758	126831	463475	296593	128350	121094	195777	118123	291975	194396
1.06_204.1226m/z	204.123	1.06282	pos	L-Acetylcarnitine	HMDB0000201	Lipids and lipid-like molecules	Fatty Acyls	Fatty acid esters		52.2	66.1	M+H	C9H17NO4	-2.20137	401301	786082	472400	374250	314430	313808	412467	323339	621780	387795	374751	556019
10.98_526.2940m/z	526.294	10.9752	neg	LysoPE(22:5(4Z,7Z,10Z,13Z,16Z)/0:0)	HMDB0011524	Lipids and lipid-like molecules	Glycerophospholipids	Glycerophosphoethanolamines		52.2	67.9	M-H	C27H46NO7P	0.10962	339871	81256.1	49829.8	82335.7	56288.6	66096	53011.6	18801.1	33075.7	68520	31516.5	25513
11.16_471.3114m/z	471.311	11.157	neg	(3beta,5alpha,6alpha,7alpha,22E,24R)-5,6-Epoxyergosta-8,14,22-triene-3,7-diol	HMDB0036304	Lipids and lipid-like molecules	Steroids and steroid derivatives	Ergostane steroids		52.2	65.9	M+FA-H	C28H42O3	-0.51601	4317.65	16094.8	1196.75	5930.81	3.60903e-09	3543.85	13806.1	5547.6	136.781	2235.32	69598.8	8195.55
11.35_528.3093m/z	528.309	11.3544	neg	PE(22:4(7Z,10Z,13Z,16Z)/0:0)	LMGP02050014	Lipids and lipid-like molecules	Glycerophospholipids	Glycerophosphoethanolamines		52.2	67.4	M-H	C27H48NO7P	-0.447107	524586	153898	89778.2	125315	79556.4	112280	144436	49543	76902.4	123752	80944.6	66987.9
12.47_403.2835m/z	403.284	12.4676	pos	MG(0:0/22:6(4Z,7Z,10Z,13Z,16Z,19Z)/0:0)	62340	Lipids and lipid-like molecules	Glycerolipids	Monoradylglycerols		52.2	68.6	M+H	C25H38O4	-1.9295	48654.5	8351.93	20348.9	11028.5	15310	2490.81	7534.56	33682.6	50832.3	12412.6	10509.4	37379.7
12.66_576.4013m/z	576.401	12.659	pos	LysoPC(22:2(13Z,16Z))	HMDB0010400	Lipids and lipid-like molecules	Glycerophospholipids	Glycerophosphocholines	C04230	52.2	70.4	M+H	C30H58NO7P	-1.77436	91164.7	125734	2418.11	187465	35906.6	68316.3	40553.9	9393.84	7615.37	17859.1	13962.3	4317.75
14.19_367.3352m/z	367.335	14.1857	pos	Zymosterol	LMST01010066	Lipids and lipid-like molecules	Steroids and steroid derivatives	Cholestane steroids	C05437	52.2	67.8	M+H-H2O	C27H44O	-1.83711	3.60903e-09	263039	3.60903e-09	123658	3.60903e-09	37849.8	216925	46908.1	147980	111888	17680.4	3.60903e-09
14.44_343.2625m/z	343.262	14.4415	pos	Docosahexaenoic Acid methyl ester	44958	Unclassified	Unclassified	Unclassified		52.2	66.6	M+H	C23H34O2	-1.96122	16263.6	5798.12	12333.5	8495.78	3832.82	5209.8	7719.36	12948	17646.2	5890.31	4845.65	9648.81
2.90_232.1539m/z	232.154	2.90095	pos	Isobutyryl carnitine	34492	Unclassified	Unclassified	Unclassified		52.2	66.1	M+H	C11H21NO4	-1.98317	112425	201736	92440.6	182661	49260.4	76355.2	66426.3	247257	60174.1	67139.9	24252.3	86481.2
4.13_362.0991m/z	362.099	4.1281	pos	Rutagravine	HMDB0033446	Organoheterocyclic compounds	Quinolines and derivatives	Benzoquinolines		52.2	78.3	M+Na	C19H17NO5	-2.24536	70267.5	7483.28	45914.9	136524	43937	103821	660144	84420.6	117262	118874	743064	204128
4.26_355.0671m/z	355.067	4.2577	neg	6-(1-benzofuran-4-yloxy)-3,4,5-trihydroxyoxane-2-carboxylic acid	HMDB0129414	Organic oxygen compounds	Organooxygen compounds	Carbohydrates and carbohydrate conjugates		52.2	64.6	M+FA-H	C14H14O8	-0.0184383	111.979	462.886	341.34	170.474	392.022	650.259	97.971	25563.6	179.995	320.848	3.60903e-09	318.351
8.27_408.2867n	391.283	8.26867	pos	3alpha,12alpha,16alpha-Trihydroxy-5beta-cholan-24-oic Acid	LMST04010111	Unclassified	Unclassified	Unclassified		52.2	70.1	M+H-H2O, M+H, M+Na	C24H40O5	-2.08245	85520.8	246443	115986	366907	70626.9	63358	269715	107017	73374	72023.7	382248	80898
9.33_406.2710n	389.268	9.32733	pos	3alpha,9alpha-Dihydroxy-11-oxo-5beta-cholan-24-oic Acid	LMST04010291	Unclassified	Unclassified	Unclassified		52.2	69.2	M+H-H2O, M+H	C24H38O5	-2.30103	8631.94	27690	448.736	190676	217.612	1.15416	78401.6	22244.6	517.499	339.71	137447	11687.4
9.42_529.2841m/z	529.284	9.42118	neg	5beta-scymnol sulfate	LMST05020017	Lipids and lipid-like molecules	Sterol Lipids	Steroid conjugates	C16261	52.2	72.7	M-H2O-H	C27H48O9S	0.0422926	161.357	1638.36	323.494	69.6781	3.60903e-09	3.60903e-09	2071.16	18054.8	95.9753	3.60903e-09	5827.83	3.60903e-09
9.91_345.2417m/z	345.242	9.90852	pos	16(17)-EpDPE	45395	Lipids and lipid-like molecules	Fatty Acyls	Fatty acids and conjugates		52.2	69.9	M+H	C22H32O3	-2.17221	5483.95	1591.33	33111.4	4232.8	14472.5	8447.13	6627.95	1946.06	17270.3	5231.86	3173.06	8110.01
0.71_143.0812m/z	143.081	0.71385	pos	Ectoine	43384	Unclassified	Unclassified	Unclassified		52.1	67.7	M+H	C6H10N2O2	-2.02929	1627.6	1701.95	1083.9	17973.2	412.728	316.284	81614.5	3.60903e-09	179308	3331.13	987.634	130579
1.06_132.0244n	150.058	1.06282	pos	THTC	68817	Unclassified	Unclassified	Unclassified		52.1	71.6	M+H, M+NH4	C5H8O2S	-0.970972	2.90759e+06	1.88667e+06	4.10657e+06	3.38164e+06	3.30155e+06	3.91291e+06	2.72865e+06	2.96934e+06	3.71094e+06	3.11746e+06	2.66749e+06	3.39096e+06
1.16_241.0349m/z	241.035	1.15875	neg	4-Hydroxy-benzenepropanedioate	HMDB0059809	Benzenoids	Phenol esters	Unclassified		52.1	65.1	M+FA-H	C9H8O5	-2.50509	3083.19	942.05	24782.5	7967.52	4389.51	6516.09	6344	500.412	39081.1	7400.21	5974.76	11765.6
10.68_220.1824n	221.19	10.68	pos	Spathulenol	91557	Lipids and lipid-like molecules	Prenol lipids	Sesquiterpenoids		52.1	66.5	M+H-H2O, M+H	C15H24O	-1.47247	1778.77	696.052	1590.35	809.604	1626.24	1657.36	17302.9	32322.8	2407.29	2342.96	10468.6	4521.62
11.08_277.2157m/z	277.216	11.0755	pos	alpha-kamlolenic acid	LMFA02000156	Lipids and lipid-like molecules	Fatty Acyls	Octadecanoids		52.1	68.1	M+H-H2O	C18H30O3	-1.64461	30541.6	26172.7	39743.1	31753.8	39049.7	36680.8	27196.6	17502.5	49292	34023.9	32608.6	34383
12.31_376.2836m/z	376.284	12.3076	pos	N-Arachidonoyl-L-Alanine	64920	Unclassified	Unclassified	Unclassified		52.1	69.4	M+H	C23H37NO3	-2.7285	16227.9	5143.8	21962.5	12098.9	18401	6118.18	4949.71	21462.8	9987.07	13534.1	3412.46	13789.3
13.28_322.2735m/z	322.273	13.2777	pos	Mesterolone	HMDB0006036	Lipids and lipid-like molecules	Steroids and steroid derivatives	Androstane steroids	D04947	52.1	67.9	M+NH4	C20H32O2	-1.95477	20007	3995.97	12177.5	5474.77	7644.99	7216.31	5583.8	5185.26	12515.2	8368.71	7008.53	6539.65
13.28_733.5615n	756.551	13.2777	pos	PC(16:0/16:0)	HMDB0000564	Lipids and lipid-like molecules	Glycerophospholipids	Glycerophosphocholines	C00157	52.1	76.4	M+Na, M+K, M+H-H2O	C40H80NO8P	-0.885431	341502	313657	367407	274705	356227	347752	112264	108360	348631	370609	294148	170396
6.00_250.1565n	251.164	5.99832	pos	Valerenolic acid	HMDB0036563	Lipids and lipid-like molecules	Prenol lipids	Sesquiterpenoids		52.1	70.9	M+H-H2O, M+H	C15H22O3	-1.39857	16071.4	18799.4	15977.3	17153.8	15808.4	13718.7	29784	29120.1	17476.2	15785.8	51674.2	19878.7
9.61_353.2333m/z	353.233	9.6103	neg	8,8a-Deoxyoleandolide	LMPK04000030	Lipids and lipid-like molecules	Polyketides	Macrolides and lactone polyketides	C11989	52.1	65.3	M-H2O-H	C20H36O6	-0.213227	154669	29556.7	533181	143214	296782	238523	96084.8	50048.5	437733	148074	67801.2	182088
9.80_471.3116m/z	471.312	9.79845	neg	Stoloniferone A	LMST01031071	Lipids and lipid-like molecules	Sterol Lipids	Sterols		52.1	65.3	M+FA-H	C28H42O3	0.00190592	6154.04	17399.2	2571.28	7091.25	3.60903e-09	83.2065	16235.6	5852.01	1083.08	1473	51743.6	3821.99
0.68_425.0806m/z	425.081	0.678833	neg	Cysteineglutathione disulfide	HMDB0000656	Organic acids and derivatives	Carboxylic acids and derivatives	Amino acids, peptides, and analogues		52	70.8	M-H	C13H22N4O8S2	-0.0649255	517372	320543	682519	601700	613353	897797	404299	1231.18	593858	356379	376553	508280
1.06_306.0762m/z	306.076	1.05737	neg	Glutathionate(1-)	HMDB0062697	Organic acids and derivatives	Carboxylic acids and derivatives	Amino acids, peptides, and analogues		52	69.8	M-H	C10H17N3O6S	-1.20096	62074	725667	31024.3	65778.9	29269.1	54875.4	141183	195.816	102627	56893.7	76814.1	134738
10.26_512.2993m/z	512.299	10.2642	neg	1-Heptadecanoylglycerophosphoethanolamine	HMDB0061691	Lipids and lipid-like molecules	Glycerophospholipids	Glycerophosphoethanolamines		52	64.3	M+FA-H	C22H46NO7P	-0.122223	22238.9	27745	1324.03	28254.8	10581.4	12970.5	10996.9	2229.32	2212.55	6012.17	6200.95	1939.79
10.44_372.3100m/z	372.31	10.4371	pos	(±)-Myristoylcarnitine	85175	Unclassified	Unclassified	Unclassified		52	67.6	M+H	C21H41NO4	-2.13869	66713	13422.1	20973.6	15169.9	9536.33	20006.2	4891.59	44823.4	13519.4	12418	7669.41	5764.6
11.24_278.2240n	279.231	11.2371	pos	Gamma-Linolenic acid	HMDB0003073	Lipids and lipid-like molecules	Fatty Acyls	Lineolic acids and derivatives	C06426	52	65.6	M+H-H2O, M+H	C18H30O2	-1.97117	372706	120968	419259	193702	322144	610240	355322	109699	276403	378234	396036	205603
11.58_345.2433m/z	345.243	11.579	neg	Cardanoldiene	HMDB0029816	Benzenoids	Benzene and substituted derivatives	Phenols and derivatives		52	63.9	M+FA-H	C21H32O	-0.833747	46268.6	32636	133057	36360.4	96094.5	46820.2	26342.3	17045.3	87386.4	57989.8	23926.5	60225.9
13.60_306.2552n	307.262	13.5975	pos	9Z,11Z,14Z-Eicosatrienoic acid	LMFA01031060	Lipids and lipid-like molecules	Fatty Acyls	Fatty Acids and Conjugates		52	65.6	M+H-H2O, M+H	C20H34O2	-2.1644	371070	179489	274902	222698	147920	89102	68090.3	92832.3	250604	170009	81276.3	168630
6.06_349.2003m/z	349.2	6.06265	pos	11-dehydro-TXB3	36263	Lipids and lipid-like molecules	Fatty Acyls	Eicosanoids		52	67.5	M+H-H2O	C20H30O6	-1.69934	2129.89	204.305	2341.34	1533.08	1637.42	1524.17	8860.96	47705.3	3742.88	1316.87	53437.1	2085.59
1.13_325.1137m/z	325.114	1.12733	neg	1-O-alpha-D-Glucopyranosyl-D-mannitol	LMFA13010063	Lipids and lipid-like molecules	Fatty Acyls	Fatty acyl glycosides		51.9	64.5	M-H2O-H	C12H24O11	-0.941365	3.60903e-09	3.60903e-09	3.60903e-09	3.60903e-09	3.60903e-09	3.60903e-09	1329.14	26182	513.28	3.60903e-09	3.60903e-09	625.939
1.82_263.0691m/z	263.069	1.81678	pos	gamma-Glutamyl-S-methylcysteine sulfoxide	HMDB0031863	Organic acids and derivatives	Carboxylic acids and derivatives	Amino acids, peptides, and analogues		51.9	68	M+H-H2O	C9H16N2O6S	-1.76596	25116.2	4904.89	19481.8	24615.8	462.235	6634.19	67994.1	38050.3	38664.1	4450.26	129814	24773.3
1.83_298.1140m/z	298.114	1.83082	pos	1-Methylguanosine	6324	Nucleosides, nucleotides, and analogues	Purine nucleosides	Unclassified	C04545	51.9	65.7	M+H	C11H15N5O5	-1.92327	123275	21658.6	377856	129188	155990	180064	128462	129719	188452	156497	87086.9	208228
10.78_476.2782m/z	476.278	10.7776	neg	LysoPE(0:0/18:2(9Z,12Z))	HMDB0011477	Lipids and lipid-like molecules	Glycerophospholipids	Glycerophosphoethanolamines		51.9	65.2	M-H	C23H44NO7P	-0.210596	311807	65368.6	28848.2	61300.1	38127.6	162312	76695.1	16382.5	21963.2	55763.2	39917.2	16137.2
11.33_569.3478n	570.355	11.3312	pos	LysoPC(22:5(7Z,10Z,13Z,16Z,19Z))	HMDB0010403	Lipids and lipid-like molecules	Glycerophospholipids	Glycerophosphocholines	C04230	51.9	68.1	M+H, M+Na	C30H52NO7P	-0.642155	79395.5	16200.2	23052.6	28366	15453.9	17035	11865.3	7900.57	28945.4	15679.7	9505.33	18198.1
11.59_329.2468m/z	329.247	11.5888	pos	10,13,16-Docosatriynoic acid	LMFA01030685	Lipids and lipid-like molecules	Fatty Acyls	Fatty Acids and Conjugates		51.9	66.7	M+H	C22H32O2	-2.21314	43826.9	29800.3	138067	34762.2	90861.9	45506	30826.5	18587.1	89018.6	58892	26212.6	59060.3
11.86_535.3630n	536.37	11.856	pos	PC(19:1(9Z)/0:0)	76572	Lipids and lipid-like molecules	Glycerophospholipids	Glycerophosphocholines		51.9	66.1	M+H, M+Na	C27H54NO7P	-1.51145	94885	147766	3199.86	246733	48282.5	139700	67390.2	11404.8	7667.25	21574.6	25337	3459.69
12.22_506.3249m/z	506.325	12.2163	neg	PE(20:1(11Z)/0:0)	LMGP02050020	Lipids and lipid-like molecules	Glycerophospholipids	Glycerophosphoethanolamines		51.9	64.2	M-H	C25H50NO7P	-0.558524	128169	188498	9486.4	212636	77376.9	100245	69654.7	14516.4	12786	40493.1	26441.2	9636.58
13.13_725.5547m/z	725.555	13.129	pos	SM(d18:1/16:0)	LMSP03010003	Lipids and lipid-like molecules	Sphingolipids	Phosphosphingolipids	C00550	51.9	71.9	M+Na	C39H79N2O6P	-3.04351	176028	287524	73336.5	121686	107599	74053.3	76035	42266.7	126358	132533	92819.3	148103
4.53_252.0875m/z	252.088	4.532	neg	N-lactoyl-Tyrosine	HMDB0062177	Organic acids and derivatives	Carboxylic acids and derivatives	Amino acids, peptides, and analogues		51.9	63.1	M-H	C12H15NO5	-0.963523	14275.3	2669.16	41414.2	15753.3	14587.7	21763	13579.5	13281.9	20941.8	11939.2	6203.59	14743
5.89_329.1030m/z	329.103	5.88767	neg	Comptonin	LMPK12140188	Lipids and lipid-like molecules	Polyketides	Flavonoids		51.9	63.3	M+FA-H	C17H16O4	-0.268508	20948.7	97141.9	63549.5	31009.3	5736.63	1532.84	70526.8	14677.6	1014.63	36356.1	146551	23108.8
7.18_285.1132m/z	285.113	7.17848	neg	Obtustyrene	HMDB0030672	Phenylpropanoids and polyketides	Linear 1,3-diarylpropanoids	Cinnamylphenols		51.9	62.7	M+FA-H	C16H16O2	-0.33881	4919.49	6031.73	618.351	5484.33	116.205	222.827	10927.6	1165.22	123.48	250.082	7739.44	2329.72
7.75_380.2555n	381.263	7.7495	pos	16,16-dimethyl-PGE2	36136	Lipids and lipid-like molecules	Fatty Acyls	Eicosanoids		51.9	68	M+H-H2O, M+H	C22H36O5	-2.09585	29938	15705.4	37154.2	38863.6	37223.1	77331.1	62006	19560.8	37813.6	38609.3	36895	33136.1
12.08_338.2681m/z	338.268	12.082	pos	Linoleoyl glycine	43426	Unclassified	Unclassified	Unclassified		51.8	68.7	M+H	C20H35NO3	-2.44896	9683.14	3.60903e-09	8359.39	3632.17	6514.47	14852	4842.38	16554.4	3216.16	8517.86	3098.68	2778.63
12.36_465.3213n	466.329	12.3554	pos	PE(O-18:1(9Z)/0:0)	LMGP02060004	Lipids and lipid-like molecules	Glycerophospholipids	Glycerophosphoethanolamines		51.8	63.5	M+H, M+Na, M+K	C23H48NO6P	-1.32566	1.20022e+07	3.20422e+06	6.89778e+06	4.29955e+06	3.86656e+06	2.60316e+06	2.31474e+06	2.67296e+06	8.62242e+06	3.99747e+06	3.29849e+06	7.04199e+06
14.29_292.2759n	310.31	14.288	pos	Geranylcitronellol	HMDB0032147	Lipids and lipid-like molecules	Prenol lipids	Diterpenoids		51.8	64.8	M+H, M+NH4	C20H36O	-2.50101	125611	91587.6	43820.3	30321	26976.2	73507.5	28165.8	22543.3	47491.6	52841.6	67475.5	73913.8
15.01_537.5113n	538.519	15.0056	pos	N-Palmitoylsphingosine	HMDB0000790	Lipids and lipid-like molecules	Sphingolipids	Ceramides		51.8	62.5	M+H-H2O, M+H	C34H67NO3	-1.42238	732492	781129	811857	637777	1.0432e+06	523337	3017.51	342067	3293.56	3643.29	640789	1.02879e+06
5.06_436.1726m/z	436.173	5.0644	neg	PS(6:0/6:0)	LMGP03010020	Lipids and lipid-like molecules	Glycerophospholipids	Glycerophosphoserines		51.8	65.6	M-H2O-H	C18H34NO10P	-3.60376	21150.1	13442.1	28008.5	21091.1	16787.7	28517.5	28541.4	20859.1	12820	13469.1	27172.1	16541
8.85_285.2071m/z	285.207	8.85097	neg	9-Pentadecenoic acid	HMDB0029765	Lipids and lipid-like molecules	Fatty Acyls	Fatty acids and conjugates		51.8	62.4	M+FA-H	C15H28O2	-0.0720663	982.502	1128	746.685	722.216	760.498	866.193	799.504	9249.91	1461.62	845.334	1013.47	800.842
9.46_485.2910m/z	485.291	9.45568	neg	Desglucocoroloside	HMDB0033709	Lipids and lipid-like molecules	Steroids and steroid derivatives	Steroid lactones		51.8	69	M-H2O-H	C29H44O7	0.25036	8407.97	11739.4	4271.22	23198	3.60903e-09	3.60903e-09	11372.6	7443.21	192.896	574.119	24249.4	995.29
9.72_342.2188n	343.226	9.72368	pos	16,17-epoxy-DHA	LMFA04000014	Lipids and lipid-like molecules	Fatty Acyls	Docosanoids		51.8	66.2	M+H-H2O, M+H	C22H30O3	-2.03704	17935.4	10150.2	113040	15159.8	39055.1	27163.7	18519.5	9829.16	82839.9	15679	5529.54	28790.5
0.72_260.0293n	259.022	0.72065	neg	Fructose 6-phosphate	HMDB0000124	Organic oxygen compounds	Organooxygen compounds	Carbohydrates and carbohydrate conjugates	C00085	51.7	61.5	M-H2O-H, M-H	C6H13O9P	-1.76772	5.10575e+06	4.50577e+06	4.61961e+06	4.26071e+06	5.71463e+06	4.93866e+06	4.52508e+06	106024	5.40148e+06	5.01343e+06	4.84119e+06	4.99374e+06
1.06_613.1576m/z	613.158	1.06282	pos	Glutathione, oxidized	45	Unclassified	Unclassified	Unclassified		51.7	69.6	M+H	C20H32N6O12S2	-2.73901	1.65915e+06	3.80251e+06	3.51797e+06	1.62956e+06	1.82983e+06	2.98606e+06	1.24233e+06	3.60903e-09	3.96538e+06	1.57269e+06	587161	3.53672e+06
1.12_123.0441m/z	123.044	1.11817	pos	Salicylaldehyde	66352	Unclassified	Unclassified	Unclassified		51.7	65.9	M+H	C7H6O2	0.0831582	252407	144260	376426	295662	325930	363113	314546	262740	320463	278884	336150	305791
10.45_251.1273m/z	251.127	10.4529	pos	2-hydroxy-3-[4-hydroxy-3-(3-methylbut-2-en-1-yl)phenyl]propanoic acid	HMDB0133182	Phenylpropanoids and polyketides	Phenylpropanoic acids	Unclassified		51.7	64.8	M+H	C14H18O4	-2.12708	66259.5	82268.6	66515.5	71760.2	78358.7	77461.5	64890.4	29155.8	73885.3	70669.8	63732.1	72134.1
10.99_316.2032n	317.21	10.9947	pos	9-cis-4-hydroxyretinoic acid	LMPR01090053	Lipids and lipid-like molecules	Prenol lipids	Isoprenoids		51.7	66.5	M+H, M+Na, M+H-H2O	C20H28O3	-1.96688	47777.1	10666.2	53108.8	29881	33977.3	35629.7	32311.8	11132.8	25211.9	35691.1	28399.9	37229.7
4.50_212.0016m/z	212.002	4.49797	neg	Indoxyl sulfate	HMDB0000682	Organic acids and derivatives	Organic sulfuric acids and derivatives	Arylsulfates		51.7	65.2	M-H	C8H7NO4S	-3.38085	21308.2	42957.1	21911.9	27420.4	13051.3	56780.8	40226.2	11159	22885.4	26221.2	6379	40605.5
5.55_335.0214m/z	335.021	5.55463	pos	[4-(5,7-dihydroxy-4-oxo-3,4-dihydro-2H-1-benzopyran-2-yl)phenyl]oxidanesulfonic acid	HMDB0128084	Phenylpropanoids and polyketides	Flavonoids	Flavans		51.7	66.7	M+H-H2O	C15H12O8S	-1.56556	931.447	3.60903e-09	328.147	204.863	327.88	508.941	5000.93	37684.7	219.652	3.60903e-09	3.60903e-09	1206.59
5.83_348.2294n	331.226	5.83393	pos	Δ17-U-46619	45681	Unclassified	Unclassified	Unclassified		51.7	77.1	M+H-H2O, M+H	C21H32O4	-1.99481	599.042	695.335	525.367	350.423	537.49	841.435	2652.3	34518.4	1393.09	609.282	2506.45	613.59
6.73_273.1707m/z	273.171	6.73022	neg	11-Hydroxy-9-tridecenoic acid	LMFA01050437	Lipids and lipid-like molecules	Fatty Acyls	Fatty acids and conjugates		51.7	62.1	M+FA-H	C13H24O3	-0.00153374	3584.88	3545.73	4279.87	15685.1	571.913	635.077	11530.9	1932.26	656.237	658.283	29384.9	5193.41
7.97_453.2858m/z	453.286	7.97047	neg	1beta,3alpha,7alpha-Trihydroxy-5beta-cholan-24-oic Acid	LMST04010058	Unclassified	Unclassified	Unclassified		51.7	63.8	M+FA-H	C24H40O5	-0.0326677	1732.96	35470.3	11014.4	35852.1	3.60903e-09	688.296	30941	8676.54	134.604	64.3748	53518.6	3713.92
8.02_331.1897m/z	331.19	8.017	pos	12,20-Dioxo-leukotriene B4	HMDB0060094	Lipids and lipid-like molecules	Fatty Acyls	Eicosanoids		51.7	65.3	M+H-H2O	C20H28O5	-1.87667	704.72	1227.85	1482.96	1381.13	4024.97	387.407	1407.28	113213	4026.77	1867.93	1530.53	876.112
8.44_408.2876n	453.286	8.4361	neg	Allocholic acid	HMDB0000505	Lipids and lipid-like molecules	Steroids and steroid derivatives	Bile acids, alcohols and derivatives	C00695	51.7	59.9	M+FA-H, 2M-H	C24H40O5	-0.0492132	11061.7	188042	10869.1	266520	1603.23	1111.95	164348	55367.8	1454.76	794.918	185991	31387.6
9.50_302.2683m/z	302.268	9.49745	pos	Muricatacin	HMDB0038685	Unclassified	Unclassified	Unclassified		51.7	64.7	M+NH4	C17H32O3	-2.29011	11326.8	16160.9	17363.4	21218.4	27049.4	26928.2	10383.7	5485.76	19127	26431.2	23136.7	29082
0.70_249.1552m/z	249.155	0.700017	pos	Asparaginyl-Valine	HMDB0028744	Organic acids and derivatives	Carboxylic acids and derivatives	Amino acids, peptides, and analogues		51.6	65.7	M+NH4	C9H17N3O4	-2.38097	208037	645261	292982	425894	467267	293072	375700	199062	499001	253123	189575	388668
1.86_222.0401m/z	222.04	1.8576	neg	4-Acetyl-2(3H)-benzoxazolone	HMDB0040612	Organoheterocyclic compounds	Benzoxazoles	Benzoxazolones		51.6	66.8	M+FA-H	C9H7NO3	-3.67982	985.949	605.632	4529.96	2127.53	234.727	325.754	3324.52	8549.08	283.015	336.917	2813.02	884.4
10.44_498.2628m/z	498.263	10.4363	neg	LysoPE(20:5(5Z,8Z,11Z,14Z,17Z)/0:0)	HMDB0011519	Lipids and lipid-like molecules	Glycerophospholipids	Glycerophosphoethanolamines		51.6	64.2	M-H	C25H42NO7P	0.360482	255037	87430.3	14162.4	54174.9	29901	95198.4	37065.3	9074.92	7849.5	39217.7	16855.5	6029.41
11.48_479.3368n	480.344	11.4807	pos	PC(O-16:1(11Z)/0:0)	LMGP01060028	Lipids and lipid-like molecules	Glycerophospholipids	Glycerophosphocholines		51.6	64.3	M+H, M+Na, M+K	C24H50NO6P	-1.5272	1.04728e+07	2.70238e+06	9.20981e+06	4.56646e+06	5.7007e+06	1.0918e+06	1.29747e+06	3.92766e+06	1.09235e+07	4.70929e+06	3.07219e+06	8.95203e+06
3.01_259.1298m/z	259.13	3.00503	neg	Valyl-Proline	HMDB0029135	Organic acids and derivatives	Carboxylic acids and derivatives	Amino acids, peptides, and analogues		51.6	61	M+FA-H	C10H18N2O3	-0.824001	2906.69	8042.61	2074.06	2824.56	2310.21	2097.1	2251.11	11349.4	7110.24	2372.9	7482.12	7013.94
4.74_146.0599m/z	146.06	4.74382	pos	1H-Indole-3-carboxaldehyde	HMDB0029737	Organoheterocyclic compounds	Indoles and derivatives	Indoles	C08493	51.6	64.7	M+H	C9H7NO	-0.966656	9765.98	3922.72	10935.3	8160.44	6535	15760.9	5977.27	3369.86	18124.9	11529.1	5421.64	7994.84
5.52_347.2213m/z	347.221	5.52167	pos	8a,11-Dihydroxy-D9-tetrahydrocannabinol	1464	Unclassified	Unclassified	Unclassified		51.6	64.6	M+H	C21H30O4	-1.15605	455.381	1600.72	1138.06	1062.9	28.4586	26.6652	16120.9	64750.1	13211.4	1759.89	6550.65	4942.95
0.50_154.1356n	137.132	0.504583	pos	(±)-Borneol	90343	Unclassified	Unclassified	Unclassified		51.5	60.8	M+H-H2O, M+H	C10H18O	-1.38498	839532	948369	874803	821805	991129	855109	857606	382872	888998	1.01656e+06	707489	776836
0.60_110.0714m/z	110.071	0.603067	pos	4-Pyrimidine Methanamine (hydrochloride)	45035	Unclassified	Unclassified	Unclassified		51.5	61.7	M+H	C5H7N3	1.54236	57945.7	29526.9	68093.2	72369.5	77442.1	81094.3	49894.9	74085.9	62322.4	65530.1	36221.1	52545.3
1.03_127.0389m/z	127.039	1.03487	pos	4-HYDROXY-6-METHYLPYRAN-2-ONE	44653	Unclassified	Unclassified	Unclassified		51.5	58.7	M+H	C6H6O3	-0.219206	2.8139e+06	3.26056e+06	4.40741e+06	3.44501e+06	4.07627e+06	4.17581e+06	3.52448e+06	1.10449e+06	4.32636e+06	3.90919e+06	3.90928e+06	3.75126e+06
1.84_365.1352m/z	365.135	1.84035	neg	Semilepidinoside B	HMDB0033108	Organic oxygen compounds	Organooxygen compounds	Carbohydrates and carbohydrate conjugates		51.5	62	M-H	C17H22N2O7	-0.567108	51255.3	39158.6	63846.7	49877	50727.9	60631.5	40168.8	17603.7	58509.6	44736	40166.9	45737.3
10.28_355.2624m/z	355.262	10.2782	pos	(22E)-3beta-Hydroxy-5alpha-chola-7,22-dien-24-oic Acid	LMST04010287	Unclassified	Unclassified	Unclassified		51.5	66	M+H-H2O	C24H36O3	-1.96262	1617.61	1237.98	3.60903e-09	7527.16	3.60903e-09	3.60903e-09	11027.2	1409.58	22.2637	3.60903e-09	15572.9	804.96
11.24_307.2277m/z	307.228	11.2395	neg	5-(1-hydroxypropan-2-yl)isolongifol-5-ene	LMPR0103500003	Lipids and lipid-like molecules	Prenol lipids	Isoprenoids		51.5	62.2	M+FA-H	C18H30O	-0.657466	8705.97	2188.53	12624.4	6529.13	9713.95	15112.5	13644.2	3530.79	10595.3	13573.8	10342.5	9647.03
4.04_181.0497m/z	181.05	4.0367	neg	(Z)-3-(1-Formyl-1-propenyl)pentanedioic acid	HMDB0033091	Lipids and lipid-like molecules	Fatty Acyls	Fatty acids and conjugates		51.5	70.2	M-H2O-H	C9H12O5	-4.8151	481.824	793.087	901.488	785.803	662.558	922.085	2390.66	4379.11	694.978	550.814	855.298	1054.14
4.98_269.1744m/z	269.174	4.98418	pos	Corey PG-Lactone Diol	63037	Unclassified	Unclassified	Unclassified		51.5	63.8	M+H	C15H24O4	-1.38899	9020.47	6379.7	22564.6	25314.1	5262.79	3084.66	22785.2	1717.67	3145.18	3655.51	34690	10426.2
5.63_361.1656m/z	361.166	5.63085	neg	3,4-dihydroxy-9,10-secoandrosta-1,3,5(10)-triene-9,17-dione	LMST02020062	Unclassified	Unclassified	Unclassified		51.5	60.7	M+FA-H	C19H24O4	-0.126358	3.60903e-09	3.60903e-09	35.5215	3.60903e-09	3.60903e-09	3.60903e-09	716.675	41549.8	3855.22	3.60903e-09	2619.01	220.01
5.67_261.1342m/z	261.134	5.66548	neg	Undecanedioic acid	LMFA01170007	Lipids and lipid-like molecules	Fatty Acyls	Fatty acids and conjugates		51.5	60.4	M+FA-H	C11H20O4	-0.657609	5420.81	7966.3	5119.48	3889.67	5326.44	2799.47	2641.08	1120.87	14206.7	5393.55	3274.22	5153.96
6.78_370.2353n	369.228	6.78162	neg	6-Keto-PGF1α	HMDB0002886	Lipids and lipid-like molecules	Fatty Acyls	Eicosanoids	C05961	51.5	61.5	M-H, 2M-H	C20H34O6	-0.551099	2.96324e+06	1.22832e+06	2.79566e+06	2.56435e+06	2.41973e+06	3.34797e+06	2.3955e+06	921158	2.35749e+06	2.30374e+06	1.887e+06	2.17571e+06
7.26_371.2436m/z	371.244	7.26462	neg	TXB1	LMFA03030008	Lipids and lipid-like molecules	Fatty Acyls	Eicosanoids		51.5	63.9	M-H	C20H36O6	-0.927163	43375.5	12636.1	51231.6	27910.6	36299.4	29298.6	55142	15202.9	25060.8	31285.2	58203.3	19853
8.99_353.2332m/z	353.233	8.98902	neg	8-Isoprostaglandin F2a	HMDB0005083	Lipids and lipid-like molecules	Fatty Acyls	Eicosanoids	C13809	51.5	61.6	M-H	C20H34O5	-0.3166	315069	66307.8	725865	290444	450452	444986	213524	93589.7	578086	245031	161187	274917
9.46_312.1932n	295.19	9.46342	pos	(7Z)-14-hydroxy-10,13-dioxoheptadec-7-enoic acid	LMFA01050450	Lipids and lipid-like molecules	Fatty Acyls	Fatty Acids and Conjugates		51.5	65.1	M+H-H2O, M+H, M+Na	C17H28O5	-1.67205	18088.7	14739.2	18299.1	11759.8	10778.8	11492.2	8914.44	17295.5	11751.5	11329.8	13712.6	8796.86
1.30_267.0966n	266.089	1.29808	neg	3-Deoxyguanosine	4149	Unclassified	Unclassified	Unclassified		51.4	70.3	M-H, M+FA-H	C10H13N5O4	-0.586448	23978	12277.9	14627.3	59279.6	55732.4	25282.1	43141.4	21134	49188.6	16815	24934.7	33728
1.30_292.1401m/z	292.14	1.29808	neg	N-(1-Deoxy-1-fructosyl)leucine	HMDB0037840	Organic acids and derivatives	Carboxylic acids and derivatives	Amino acids, peptides, and analogues		51.4	61.8	M-H	C12H23NO7	-0.15222	10050.2	1077.85	7259	13204.9	7770	12110.2	86951.3	121995	14435.5	9367.8	64533.2	30086.8
10.63_410.2659m/z	410.266	10.6342	pos	CPA(16:0/0:0)	HMDB0007003	Lipids and lipid-like molecules	Glycerophospholipids	Glycerophosphates		51.4	60.4	M+NH4	C19H37O6P	-1.85938	336270	149283	435151	245021	236048	35998.3	30743.5	115541	419559	139599	63323	363571
10.96_543.3317n	544.339	10.9625	pos	PC(20:4(8Z,11Z,14Z,17Z)/0:0)	LMGP01050140	Lipids and lipid-like molecules	Glycerophospholipids	Glycerophosphocholines	C04230	51.4	61.1	M+H, M+Na, M+K	C28H50NO7P	-1.5126	1.52517e+06	555870	267764	748839	329535	859075	698066	202323	264532	444108	488555	180439
3.67_253.1177m/z	253.118	3.66512	pos	Serinyl-Phenylalanine	85939	Unclassified	Unclassified	Unclassified		51.4	63.1	M+H	C12H16N2O4	-2.19512	16705.2	25011.8	3342.61	26581.7	14439.5	60076.7	7498.17	18870.5	17123.8	17538.2	9433.3	15771.1
5.23_301.1180m/z	301.118	5.22692	pos	5-NITRO-2-PHENYLPROPYLAMINOBENZOIC ACID [NPPB]	44306	Unclassified	Unclassified	Unclassified		51.4	62.8	M+H	C16H16N2O4	-0.878736	3.60903e-09	224.703	3.60903e-09	3.60903e-09	3.60903e-09	3.60903e-09	500.11	20733.7	669.158	3.60903e-09	370.654	159.184
5.78_349.2004m/z	349.2	5.78453	pos	18-oxo-Resolvin E1	75044	Lipids and lipid-like molecules	Fatty Acyls	Eicosanoids		51.4	62.9	M+H	C20H28O5	-1.64048	1068.99	201.218	2350.4	1313.52	944.645	1024.94	4767.25	73612.6	3539.43	1127.83	4489.71	1771.43
5.83_313.2159m/z	313.216	5.83393	pos	Levonorgestrel	HMDB0014511	Lipids and lipid-like molecules	Steroids and steroid derivatives	Estrane steroids	C08153	51.4	65	M+H	C21H28O2	-1.07759	88.1972	181.158	3.60903e-09	3.42613	76.3521	117.397	821.081	15801.1	359.873	0.632643	645.231	255.989
6.40_371.2437m/z	371.244	6.40268	neg	Avocadyne 2-acetate	HMDB0031047	Lipids and lipid-like molecules	Fatty Acyls	Fatty alcohols		51.4	62.7	M+FA-H	C19H34O4	-0.576507	5125.68	2303.68	7258.03	8632.09	10012.7	13661.7	6444.64	1727.9	6435.27	8720.36	6184.17	3988.47
9.71_377.2332m/z	377.233	9.71378	neg	17a-Hydroxypregnenolone	HMDB0000363	Lipids and lipid-like molecules	Steroids and steroid derivatives	Pregnane steroids	C05138	51.4	61.4	M+FA-H	C21H32O3	-0.371653	45744.7	15897.7	318283	41848.8	133205	90863.7	39411.1	22209.7	250443	54343.8	24230	98955.1
0.67_120.1019m/z	120.102	0.672317	pos	Tetrahydro-2-furanmethanol	HMDB0031175	Organoheterocyclic compounds	Tetrahydrofurans	Unclassified		51.3	62.4	M+NH4	C5H10O2	0.22332	896892	67036.8	1.21624e+06	1.18994e+06	1.63608e+06	1.86767e+06	1.48023e+06	1.13253e+06	357997	877981	631096	226830
1.22_218.0663m/z	218.066	1.21793	neg	N-(1-Deoxy-1-fructosyl)glycine	HMDB0037848	Organic oxygen compounds	Organooxygen compounds	Carbohydrates and carbohydrate conjugates		51.3	64.2	M-H2O-H	C8H15NO7	-3.06646	17445.8	17066	63226.4	24007	24598.1	28036.6	23298.2	20273.9	42247.2	20342.5	13389.5	36287.9
1.81_246.1210n	245.114	1.80588	neg	Valyl-Glutamate	HMDB0029126	Organic acids and derivatives	Carboxylic acids and derivatives	Amino acids, peptides, and analogues		51.3	60.5	M-H2O-H, 2M-H, M-H	C10H18N2O5	-2.39549	10781.5	3560.29	31925.1	8594.42	10832.7	47910.3	68466.9	155854	9831.51	12408.2	132234	8069.34
2.06_107.0493m/z	107.049	2.0577	pos	Benzaldehyde	58358	Benzenoids	Benzene and substituted derivatives	Benzoyl derivatives	C00261	51.3	62.8	M+H	C7H6O	1.50221	31967.5	23171.4	46727.4	37867.3	43232.2	43602.6	30511.9	43974.4	44017.4	33891.2	31831.4	36769.3
4.74_178.0500m/z	178.05	4.7374	neg	Hippuric acid	HMDB0000714	Benzenoids	Benzene and substituted derivatives	Benzoic acids and derivatives	C01586	51.3	73.2	M-H	C9H9NO3	-5.66819	5995.43	6190.27	5862.94	4356.93	5973.51	7993.51	15960.9	987.905	4771.47	8986.27	4456.34	14842.8
5.08_194.0810m/z	194.081	5.0806	pos	Phenylacetylglycine	4237	Organic acids and derivatives	Carboxylic acids and derivatives	Amino acids, peptides, and analogues	C05598	51.3	62.1	M+H	C10H11NO3	-0.713716	4556.86	8707.6	6514.07	4065.75	5177.09	7541.98	32980	2423.63	9620.29	16205.4	5673.77	22597.8
5.39_250.1082m/z	250.108	5.39032	neg	1-(2,3-Dihydro-1H-pyrrolizin-5-yl)-1,4-pentanedione	HMDB0040046	Organoheterocyclic compounds	Pyrrolizines	Unclassified		51.3	60.9	M+FA-H	C12H15NO2	-1.4153	67.5541	3.60903e-09	3.60903e-09	48.6676	33.4263	48.9515	3.60903e-09	3.60903e-09	3.60903e-09	198.064	3.60903e-09	3.60903e-09
5.69_377.1953m/z	377.195	5.68647	pos	6β-Hydroxyprednisolone	2071	Unclassified	Unclassified	Unclassified		51.3	62.2	M+H	C21H28O6	-1.59769	414.386	445.852	305.179	495.158	3.60903e-09	3.60903e-09	9192.76	421960	18851.9	852.058	1952.87	3028.54
6.52_429.1952m/z	429.195	6.52297	neg	Ptilosteroid B	LMST02030213	Lipids and lipid-like molecules	Sterol Lipids	Steroids		51.3	63.4	M-H	C21H34O7S	-0.0107504	189.058	3049.48	403.261	69.9165	38.2676	49.737	15456.2	451585	5373.49	1138.34	4687.65	4347.5
8.04_229.1440m/z	229.144	8.03928	neg	(Z)-3-Methyl-3-decenoic acid	HMDB0031062	Lipids and lipid-like molecules	Fatty Acyls	Fatty acids and conjugates		51.3	61.2	M+FA-H	C11H20O2	-3.04074	83405.6	42063.3	65237.8	176746	5749.66	4638.65	69249.3	2001.55	5270.4	7007.22	118055	34118.9
8.64_406.2711n	389.268	8.63963	pos	3alpha,12beta-Dihydroxy-11-oxo-5beta-cholan-24-oic Acid	LMST04010188	Unclassified	Unclassified	Unclassified		51.3	64.9	M+H-H2O, M+NH4	C24H38O5	-1.94332	1456.84	42779.2	1102.04	184959	103.162	438.977	37985.9	11502	283.7	3.60903e-09	19377.1	7077.39
10.98_294.2422m/z	294.242	10.9784	pos	5,8,11,14-octadecatetraenoic acid	LMFA01030354	Lipids and lipid-like molecules	Fatty Acyls	Fatty Acids and Conjugates		51.2	63.7	M+NH4	C18H28O2	-1.91426	28365.9	23311.2	16774.5	15228.5	12043.4	8422.33	13382.3	9847.88	19671.3	16795.5	10763.9	22054.7
13.14_508.3406m/z	508.341	13.1351	neg	LysoPE(0:0/20:0)	HMDB0011481	Lipids and lipid-like molecules	Glycerophospholipids	Glycerophosphoethanolamines		51.2	62.9	M-H	C25H52NO7P	-0.605565	78809.9	30933.4	938.994	36658	8993.52	36098.5	25190.4	3079.18	1601.05	15734.1	10102.1	279.158
4.46_269.0667m/z	269.067	4.46347	neg	Phenylglucuronide	HMDB0059806	Organic oxygen compounds	Organooxygen compounds	Carbohydrates and carbohydrate conjugates		51.2	59.1	M-H	C12H14O7	-0.0815532	2329.78	2152.41	643.637	5789.92	549.898	6774.11	1523.68	1800.01	1631.9	2316.99	2080.74	5384.2
5.10_302.1958m/z	302.196	5.09658	pos	3-hydroxy-cis-5-octenoylcarnitine	LMFA07070038	Lipids and lipid-like molecules	Fatty Acyls	Fatty esters		51.2	64.4	M+H	C15H27NO5	-1.35837	7261.42	3094.18	10073.6	3847.43	4250.06	6292.48	3739.89	5183.06	8920.56	8241.71	1543.67	3850.54
6.03_221.0813m/z	221.081	6.02538	neg	2E,4E,8E,10E-Dodecatetraenedioic acid	LMFA01170008	Lipids and lipid-like molecules	Fatty Acyls	Fatty Acids and Conjugates		51.2	64	M-H	C12H14O4	-2.94596	525.652	881.527	461.544	531.177	2809.65	602.853	371.204	57.7844	877.667	557.326	466.449	627.756
6.31_329.2105m/z	329.21	6.31093	pos	11-deoxycortisol	LMST02030086	Lipids and lipid-like molecules	Steroids and steroid derivatives	Hydroxysteroids	C05488	51.2	62.1	M+H-H2O	C21H30O4	-1.81644	4793.69	20575.7	7434.58	7720.69	1164.48	165.19	54028.6	70664.8	102987	22070.6	5747.95	47475.8
6.63_267.1601m/z	267.16	6.62662	neg	Rishitin	HMDB0035593	Organooxygen compounds	Alcohols and polyols	Polyols	C09715	51.2	58	M+FA-H	C14H22O2	-0.350659	46.2205	168.24	27.557	341.274	3.60903e-09	3.60903e-09	24414.3	21703.1	1384.9	580.059	46094.4	9277.11
0.62_338.9885m/z	338.988	0.623133	neg	D-myo-Inositol-2,4-diphosphate	45098	Unclassified	Unclassified	Unclassified		51.1	60.2	M-H	C6H14O12P2	-0.92177	690300	467486	1.92023e+06	416680	1.21856e+06	114337	58326.9	6482.02	948180	2.3731e+06	58441.2	935012
0.67_104.1072m/z	104.107	0.672317	pos	Choline	56	Organic nitrogen compounds	Organonitrogen compounds	Quaternary ammonium salts	C00114	51.1	63.4	M+H	C5H13NO	2.2248	5.34921e+06	3.28474e+06	6.72214e+06	4.49887e+06	6.52089e+06	4.28127e+06	3.33417e+06	3.22215e+06	6.43325e+06	6.09939e+06	5.4566e+06	6.41781e+06
10.47_342.2188n	343.226	10.4686	pos	16,17S-DHA-epoxide	LMFA04000052	Lipids and lipid-like molecules	Fatty Acyls	Docosanoids		51.1	64.4	M+H-H2O, M+H	C22H30O3	-2.00199	23770	24578.8	61425.9	23540	39531	40839.4	25322.1	12962.7	87928.6	19424.9	13847.3	49312.7
10.81_500.2784m/z	500.278	10.8101	neg	PE(0:0/20:4(5Z,8Z,11Z,14Z))	LMGP02050051	Lipids and lipid-like molecules	Glycerophospholipids	Glycerophosphoethanolamines		51.1	58.6	M-H	C25H44NO7P	0.267619	3.93871e+06	1.85322e+06	731885	1.42657e+06	721912	1.15217e+06	1.32148e+06	512494	633934	889744	797517	686647
2.15_238.1069m/z	238.107	2.15367	pos	Salsoline-1-carboxylate	HMDB0013067	Organoheterocyclic compounds	Tetrahydroisoquinolines	Unclassified		51.1	61.8	M+H	C12H15NO4	-2.12933	26263.5	10099.7	53828.7	54217.2	47342.2	35573	10123.8	97246.2	35568.2	33690.5	14385.9	34933.4
2.41_219.1335m/z	219.133	2.41163	pos	Serinyl-Isoleucine	85935	Unclassified	Unclassified	Unclassified		51.1	62.7	M+H	C9H18N2O4	-2.02598	7331.65	13363.8	3761.98	10574.5	10020.4	5157.36	9896.12	34005	12293	9529.33	20579.5	13548.9
2.44_225.0874m/z	225.087	2.43815	neg	Porphobilinogen	HMDB0000245	Organic nitrogen compounds	Organonitrogen compounds	Amines	C00931	51.1	65.2	M-H	C10H14N2O4	-2.81579	3626.2	2319.09	5777.46	3863.47	3847.73	4855.47	5141.98	10844.6	4497.1	3624.3	3165.98	4425.39
2.72_328.1513m/z	328.151	2.72238	pos	PC(0:0/4:0)	LMGP01050089	Lipids and lipid-like molecules	Glycerophospholipids	Glycerophosphocholines		51.1	63.1	M+H	C12H26NO7P	-2.13106	84738.5	20616	9734.12	13775.8	2480.41	1696.43	41120.8	25958.1	8154.38	4145.13	77878.8	56537.9
3.88_294.1212n	277.118	3.87837	pos	Tyrosyl-Hydroxyproline	HMDB0029106	Organic acids and derivatives	Carboxylic acids and derivatives	Amino acids, peptides, and analogues		51.1	64.2	M+H-H2O, M+H	C14H18N2O5	-1.42815	3186.83	405.274	6082.25	5991.03	5031.52	3615.29	653.246	26719.3	5204.82	3997.07	1387.57	4135.22
4.82_615.3476m/z	615.348	4.82328	neg	Gestrinone	HMDB0002720	Lipids and lipid-like molecules	Steroids and steroid derivatives	Estrane steroids		51.1	62.5	2M-H	C21H24O2	-0.618096	25892.6	8842.13	24745.2	15382.2	15914.8	75622.2	61843.4	15344.9	6104.2	14954.5	20064.9	6723.86
5.05_495.1193m/z	495.119	5.04708	neg	1-Nitro-5-glutathionyl-6-hydroxy-5,6-dihydronaphthalene	HMDB0060326	Organic acids and derivatives	Carboxylic acids and derivatives	Amino acids, peptides, and analogues	C14806	51.1	63.7	M-H	C20H24N4O9S	0.373748	384.773	809.256	548.556	780.092	662.491	1346.33	700.221	162998	4515.53	3244.25	3.60903e-09	2443.71
8.25_354.2548n	355.262	8.25248	pos	5beta-Chola-3,8(14),11-trien-24-oic Acid	LMST04010327	Unclassified	Unclassified	Unclassified		51.1	62.6	M+H-H2O, M+H	C24H34O2	-2.94362	22237.7	244348	65696.6	471948	2069.71	2345.18	262886	79001.2	4337.01	1487.39	511643	39073.8
9.41_400.2838m/z	400.284	9.41242	pos	(3S,5R,6R)-3,5-dihydroxy-6,7-didehydro-5,6-dihydro-12'-apo-beta-caroten-12'-al	LMPR01070293	Lipids and lipid-like molecules	Prenol lipids	Isoprenoids	C14044	51.1	63.4	M+NH4	C25H34O3	-2.01875	18941.4	3.60903e-09	9017.96	4798.01	8015.44	7341.38	8871.03	1589.47	902.901	6770.59	2020.26	909.169
0.68_259.0455n	258.038	0.678833	neg	Glucosamine-1P	HMDB0001109	Organic oxygen compounds	Organooxygen compounds	Carbohydrates and carbohydrate conjugates		51	60.2	M-H, M+FA-H	C6H14NO8P	-0.801546	1.37591e+06	530180	2.23231e+06	735778	2.17241e+06	134831	227128	670092	2.99874e+06	1.97041e+06	503024	2.6357e+06
1.13_245.0299m/z	245.03	1.12733	neg	4-Fumarylacetoacetic acid	HMDB0001268	Organic acids and derivatives	Keto acids and derivatives	Medium-chain keto acids and derivatives	C01036	51	58.4	M+FA-H	C8H8O6	-2.09883	79203.4	24674.8	321177	99816.8	99367.8	37620.3	13514.3	10329.2	416477	180699	12897.4	199092
10.24_473.3254m/z	473.325	10.244	pos	3alpha,12alpha,22-Trihydroxy-5beta-cholestan-26-oic acid	LMST04030061	Unclassified	Unclassified	Unclassified		51	66	M+Na	C27H46O5	3.67211	5026.13	9308.87	1080.65	5775.03	3.60903e-09	3.60903e-09	20627.1	7437.43	3.60903e-09	391.369	101086	4622.94
10.84_278.1877n	279.195	10.8402	pos	12-oxo-5E,8E,10Z-heptadecatrienoic acid	LMFA01060111	Lipids and lipid-like molecules	Fatty Acyls	Fatty Acids and Conjugates		51	60.5	M+H-H2O, M+H	C17H26O3	-1.88609	40095	7776.51	54923.5	69324.5	44580.3	313962	113738	37899.4	56721.6	48166.2	88363.6	31802.3
11.04_315.1948m/z	315.195	11.0427	pos	PGB3	LMFA03010141	Lipids and lipid-like molecules	Fatty Acyls	Eicosanoids		51	63.7	M+H-H2O	C20H28O4	-1.93294	2079.61	2030.44	1799.59	2716.76	2982.1	2266.85	1723.79	1300.71	4440.12	2073.94	2806.08	2384.61
11.70_366.2647m/z	366.265	11.6959	neg	Alpha-Linolenoyl ethanolamide	HMDB0013624	Organic nitrogen compounds	Organonitrogen compounds	Amines	C13828	51	60.5	M+FA-H	C20H35NO2	-0.882474	8648.34	772.442	6062.75	2888.06	5596.45	6655.24	3010.33	9186.09	1777.73	6622.37	2167.97	1763.25
12.00_468.3102m/z	468.31	12.0009	pos	N-arachidonoyl tyrosine	LMFA08020076	Organic acids and derivatives	Carboxylic acids and derivatives	Amino acids, peptides, and analogues		51	63.1	M+H	C29H41NO4	-1.33706	44124.7	9194.64	50299.2	22574.4	45839.4	8405.27	11886.4	65418.7	26057	37860.4	10034.6	23732.3
12.36_402.2761n	403.283	12.3554	pos	MG(22:6(4Z,7Z,10Z,13Z,16Z,19Z)/0:0/0:0)	62369	Lipids and lipid-like molecules	Glycerolipids	Monoradylglycerols		51	64.2	M+H, M+NH4, M+H-H2O	C25H38O4	-2.35363	76134.7	18831	18956.7	19964.2	23854.1	9173.45	20459.9	38016	37151.7	24086	13147.7	25772.3
13.04_330.2763n	331.284	13.0439	pos	1-Monopalmitin	24076	Lipids and lipid-like molecules	Glycerolipids	Monoradylglycerols		51	62	M+H-H2O, M+H	C19H38O4	-2.14506	69902.1	25666.2	17165.8	20284.6	17361.6	8100.53	12017	26105.8	53368.5	22109.3	13057.7	35849.8
13.85_756.5508m/z	756.551	13.8496	pos	PC(15:0/17:0)	LMGP01010537	Lipids and lipid-like molecules	Glycerophospholipids	Glycerophosphocholines		51	71.3	M+Na	C40H80NO8P	-0.851684	100485	235849	201165	139381	163498	154244	51463.3	38794.6	249822	139321	148002	115065
14.08_317.2469m/z	317.247	14.084	pos	21-hydroxyallopregnanolone	LMST02030132	Lipids and lipid-like molecules	Sterol Lipids	Steroids		51	62	M+H-H2O	C21H34O3	-1.84851	30445.8	8118	12108.9	11713.4	5585.56	5507.26	5664.36	5677.62	5786.61	7213.78	4331.87	3225.62
2.74_203.1387m/z	203.139	2.73722	pos	ALANYL-dl-LEUCINE	44268	Unclassified	Unclassified	Unclassified		51	60.1	M+H	C9H18N2O3	-1.46137	15927.4	13485.1	5755.63	26851	19428.6	8025.51	9590.86	43407.8	25780.3	15194.2	25435.4	21339.4
5.77_359.1248m/z	359.125	5.76758	neg	Dityrosine	HMDB0006045	Lignans, neolignans and related compounds	Unclassified	Unclassified		51	58.2	M-H	C18H20N2O6	-0.168645	3517.1	9380.27	4643.62	4287.64	7582.63	6451.72	2384.87	9332.92	5762.24	7997.36	3887.56	4821.81
5.93_347.1849m/z	347.185	5.9323	pos	gibberellin A37	53645	Lipids and lipid-like molecules	Prenol lipids	Diterpenoids	C11859	51	61	M+H	C20H26O5	-1.29652	774.14	232.86	884.122	578.467	480.946	797.734	1686.48	105255	2134.7	591.025	3128.13	835.324
7.59_345.2281m/z	345.228	7.59162	neg	2-methyl-hexadecanedioic acid	LMFA01170023	Lipids and lipid-like molecules	Fatty Acyls	Fatty Acids and Conjugates		51	58.9	M+FA-H	C17H32O4	-0.616186	3840.82	13968.2	11887.1	31743.1	377.005	1080.25	26454.6	2684.95	2776.01	482.183	41312.1	7131.79
8.45_252.1356n	233.118	8.45345	neg	3alpha-Hydroxyoreadone	HMDB0036047	Organoheterocyclic compounds	Naphthofurans	Unclassified		51	61.7	M-H2O-H, M-H	C14H20O4	-2.14252	23201.8	16019.2	12134.6	14728.2	15282.5	23606.3	18782.4	3960.59	8100.09	14086.2	11849.3	9722.78
9.06_355.2489m/z	355.249	9.05823	neg	13,14-dihydro-PGF2alpha	LMFA03010079	Lipids and lipid-like molecules	Fatty Acyls	Eicosanoids		51	60.4	M-H	C20H36O5	-0.303746	46924	11857.1	123865	61419.3	94815	103568	39131.8	16137.3	101049	54672.9	24105	42715.7
9.33_912.5058n	913.513	9.32733	pos	Soyasaponin II	HMDB0034650	Lipids and lipid-like molecules	Prenol lipids	Terpene glycosides	C12081	51	65.3	M+H, M+Na	C47H76O17	-2.73693	3.60903e-09	3.60903e-09	3510.7	3.60903e-09	33.3626	3.60903e-09	0.222646	109441	3.60903e-09	3.60903e-09	3.60903e-09	3.60903e-09
1.06_162.0757m/z	162.076	1.06282	pos	beta-D-Glucosamine	HMDB0030091	Organooxygen compounds	Carbohydrates and carbohydrate conjugates	Aminosaccharides	C08349	50.9	60.2	M+H-H2O	C6H13NO5	-2.24718	185300	202927	185945	314191	197776	163846	88002.8	43806.4	352602	282467	94112.5	405631
1.34_505.1781m/z	505.178	1.34017	pos	D-Gal alpha 1->6D-Gal alpha 1->6D-Glucose	HMDB0060468	Organic oxygen compounds	Organooxygen compounds	Carbohydrates and carbohydrate conjugates	C05404	50.9	62.7	M+H	C18H32O16	3.59823	65909.3	2623.25	77532.2	361107	293271	22864	161890	35245.3	263785	143259	114938	221005
10.78_277.1444m/z	277.144	10.7776	neg	Alantolactone	HMDB0035906	Organoheterocyclic compounds	Naphthofurans	Unclassified	C09289	50.9	60.2	M+FA-H	C15H20O2	-0.748335	6806.81	7795.11	6371.65	6390.77	6361.16	5162.15	4576.61	2486.33	5123.32	6423.11	4939.53	7263.04
10.84_568.3389m/z	568.339	10.8402	pos	PC(22:6(4Z,7Z,10Z,13Z,16Z,19Z)/0:0)	LMGP01050056	Lipids and lipid-like molecules	Glycerophospholipids	Glycerophosphocholines		50.9	60.4	M+H	C30H50NO7P	-1.60778	2.87934e+06	838112	573025	946098	463754	959142	818185	303460	458708	605334	591911	333758
11.73_392.2783m/z	392.278	11.7295	pos	N-arachidonoyl L-serine	75463	Lipids and lipid-like molecules	Fatty Acyls	Fatty amides		50.9	62.6	M+H	C23H37NO4	-3.12435	10566.5	3272.58	17433.5	9381.83	18563.5	6136.06	6165.58	19845.6	7005.37	13900.9	5439.17	6043.02
12.34_418.2963m/z	418.296	12.3358	neg	Arachidonoylmorpholine	LMFA08020052	Lipids and lipid-like molecules	Fatty Acyls	Fatty amides		50.9	63	M+FA-H	C24H39NO2	-0.00953094	4040.16	267.899	1339.22	1461.5	2751.05	1413.57	1640.61	4666.39	1067.93	2470.44	495.65	760.999
12.95_328.2400n	327.233	12.9483	neg	(4E,7E,10Z,13E,16E,19E)-docosa-4,7,10,13,16,19-hexaenoic acid	64830	Unclassified	Unclassified	Unclassified		50.9	59.2	M-H, M+FA-H	C22H32O2	-0.661593	168389	74025.1	109408	78900.9	65036.3	35031.6	44209.7	57472	167742	64281.8	43559.9	131115
15.13_333.2780m/z	333.278	15.1257	pos	Arachidonic acid ethyl ester	404	Unclassified	Unclassified	Unclassified		50.9	64	M+H	C22H36O2	-2.34633	265.869	196.089	117.329	3.60903e-09	3.60903e-09	3.60903e-09	387.57	3.60903e-09	180.444	3.60903e-09	3.60903e-09	3590.02
4.53_277.1227m/z	277.123	4.532	neg	Pantetheine	HMDB0003426	Organic acids and derivatives	Carboxylic acids and derivatives	Amino acids, peptides, and analogues	C00831	50.9	61.7	M-H	C11H22N2O4S	-0.231242	1926.52	12720.4	1077.71	2858.42	1633.02	1797	2993.99	1834.99	2139.28	2822.15	11729	2460.94
4.59_162.0548m/z	162.055	4.58963	pos	3-Formyl-6-hydroxyindole	87465	Organoheterocyclic compounds	Indoles and derivatives	Hydroxyindoles		50.9	59.6	M+H	C9H7NO2	-1.14519	23541.1	24817.4	58298.7	49095.6	5692.75	7575.89	46752.9	8163.95	3689.9	4130.72	49905	22199.6
5.85_297.1342m/z	297.134	5.85343	neg	10-Hydroxy-8-nor-2-fenchanone glucoside	HMDB0033643	Lipids and lipid-like molecules	Prenol lipids	Terpene glycosides		50.9	58.9	M-H2O-H	C15H24O7	-0.56541	2557.6	28820.5	2403.6	4076.35	5013.61	2844.31	35026.9	12955.7	53816.7	64483.7	23041.8	63455
5.96_445.1891m/z	445.189	5.95638	neg	Estriol-16-Glucuronide	HMDB0006766	Lipids and lipid-like molecules	Steroids and steroid derivatives	Steroidal glycosides	C05504	50.9	65	M-H2O-H	C24H32O9	4.87034	3493.72	16933.7	749.842	2247.29	782.154	114.33	51862	654067	45821	1512.4	6637.71	13193.5
7.94_329.2332m/z	329.233	7.93628	neg	9,10,13-TriHOME	HMDB0004710	Lipids and lipid-like molecules	Fatty Acyls	Fatty acids and conjugates	C14835	50.9	58.4	M-H	C18H34O5	-0.3257	204383	76597.1	174073	135361	164995	276639	153808	77565.7	504089	186321	173433	99990.7
8.07_361.2022m/z	361.202	8.07373	neg	all-trans-18-Hydroxyretinoic acid	HMDB0012452	Lipids and lipid-like molecules	Prenol lipids	Retinoids	C16679	50.9	57.6	M+FA-H	C20H28O3	0.379551	3.60903e-09	3.60903e-09	3.60903e-09	3.60903e-09	3.60903e-09	3.60903e-09	315.596	15379.2	262.332	3.60903e-09	3.60903e-09	3.60903e-09
9.71_356.2709n	357.278	9.70675	pos	6,9,12,15,18,21-Tetracosahexaenoic acid	HMDB0013025	Unclassified	Unclassified	Unclassified		50.9	60.8	M+H-H2O, M+H	C24H36O2	-1.80522	12551.1	38848.4	1078.18	74213.9	693.071	385.177	171874	98276.4	2143.32	1902.05	290305	19010
0.71_134.1173m/z	134.117	0.71385	pos	Diacetone alcohol	HMDB0031511	Organic oxygen compounds	Organooxygen compounds	Carbonyl compounds		50.8	62.9	M+NH4	C6H12O2	-2.13249	2.05476e+06	153792	2.97694e+06	2.39187e+06	3.52354e+06	4.19642e+06	3.20204e+06	2.36903e+06	1.09632e+06	2.18036e+06	1.62572e+06	693440
10.04_285.2663n	286.274	10.0427	pos	D-erythro-Sphingosine C-17	41557	Unclassified	Unclassified	Unclassified		50.8	61.4	M+H-H2O, M+H	C17H35NO2	-1.70694	3863.5	624.999	617.243	1390.67	294.112	1029.32	1023.84	14950.6	907.063	533.895	1369.92	1012.27
10.37_313.2384m/z	313.238	10.3676	neg	12,13-DHOME	HMDB0004705	Lipids and lipid-like molecules	Fatty Acyls	Fatty acids and conjugates	C14829	50.8	58.7	M-H	C18H34O4	-0.0921594	103038	56444	59400.4	56443.8	62061.7	73015.6	69044.4	45686.7	126247	55958.7	114139	51513.4
10.83_361.2728m/z	361.273	10.8253	pos	9-deoxy-9-methylene-16,16-dimethyl -PGE2	LMFA03010059	Lipids and lipid-like molecules	Fatty Acyls	Eicosanoids		50.8	62.8	M+H-H2O	C23H38O4	-2.48781	113475	35538.3	17500.9	45893.1	21596.4	36010.2	41785.6	10644	14909.7	27346.8	19493.4	15733.3
11.14_469.2955m/z	469.295	11.1406	neg	2alpha-Fluoro-19-nor-22-oxa-1alpha,25-dihydroxyvitamin D3	LMST03020616	Lipids and lipid-like molecules	Sterol Lipids	Secosteroids		50.8	63.4	M+FA-H	C25H41FO4	-3.78352	1562.4	2606.14	783.844	160.107	3.60903e-09	2267.47	5709.99	17699.9	328.956	1038.35	6969.91	1400.93
13.65_578.4171m/z	578.417	13.6476	pos	PC(22:1(11Z)/0:0)	76576	Lipids and lipid-like molecules	Glycerophospholipids	Glycerophosphocholines		50.8	60.7	M+H	C30H60NO7P	-1.55304	208593	183241	4213.67	279073	56699.4	147667	104973	20087.2	12445.5	38300.1	52400.4	8235.37
14.05_282.2554n	283.263	14.0503	pos	Vaccenic acid	3407	Lipids and lipid-like molecules	Fatty Acyls	Fatty acids and conjugates	C08367	50.8	65.9	M+H-H2O, M+H	C18H34O2	-1.76408	42264.6	15042.1	30648.6	19932.3	20639.4	12903.4	9778.98	12784.7	42102.1	19252.5	12505.2	36537.7
2.42_217.1187m/z	217.119	2.42093	neg	Serylisoleucine	HMDB0029042	Organic acids and derivatives	Carboxylic acids and derivatives	Amino acids, peptides, and analogues		50.8	61.5	M-H	C9H18N2O4	-3.315	2411.14	4883.72	1246.32	3009.05	2555.97	1470.04	2644.59	8545.28	3745.45	2671.19	5810.07	3516.31
5.39_332.2347n	315.231	5.38965	pos	(20R)-17,20-dihydroxypregn-4-en-3-one	LMST02030149	Lipids and lipid-like molecules	Sterol Lipids	Steroids		50.8	62.1	M+H-H2O, M+H	C21H32O3	-1.19667	397.35	327.267	146.489	182.896	3.60903e-09	3.60903e-09	7151.88	32041.9	2755.97	173.645	11497.2	2006.64
6.33_368.2192n	351.216	6.32773	pos	15(R),19(R)-hydroxy Prostaglandin E2	45611	Unclassified	Unclassified	Unclassified		50.8	62	M+H-H2O, M+Na, M+NH4	C20H32O6	-1.74449	39145	15675.4	37593.7	30664	36931	50056.2	35190.3	17639.2	26769.7	36994.9	60142.4	20456.1
7.54_365.2332m/z	365.233	7.54035	neg	1(15),8(19)-Trinervitadiene-3alpha,5alpha,18-triol	LMPR0104400001	Lipids and lipid-like molecules	Prenol lipids	Isoprenoids		50.8	57.8	M+FA-H	C20H32O3	-0.521662	229.451	824.819	612.518	196.954	3.60903e-09	3.60903e-09	18215.2	75357.6	3308.65	780.729	2400.11	4689.01
10.73_309.2070m/z	309.207	10.7257	neg	9(S)-HpOTrE	36025	Unclassified	Unclassified	Unclassified		50.7	59.7	M-H	C18H30O4	-0.331319	3843.59	1573.7	1905.84	2816.87	2766.69	2998.08	3271.61	11503.1	3867.87	3641.08	3264.29	1915.89
11.07_330.2406n	311.223	11.0744	neg	9,12,13-TriHOME	LMFA02000014	Lipids and lipid-like molecules	Fatty Acyls	Fatty acids and conjugates	C14833	50.7	57.1	M-H2O-H, M-H	C18H34O5	-0.194017	7134.17	5977.02	4428.21	11079	6653.35	7503.5	26052.6	32327.6	6383.73	15460.2	20824.7	6813.92
13.55_330.2552n	331.262	13.5471	pos	4,7,10,13,16-docosapentaenoic acid	LMFA01030182	Lipids and lipid-like molecules	Fatty Acyls	Fatty acids and conjugates	C16513	50.7	60	M+H-H2O, M+H	C22H34O2	-2.19292	70020.1	31454.8	67709.7	41547.7	27048.9	17984.9	24165	30166.8	83012.9	28159.7	28477.5	66307.4
13.65_357.2781m/z	357.278	13.6476	pos	Tetracosahexaenoic acid, n-3	HMDB0060117	Lipids and lipid-like molecules	Fatty Acyls	Fatty acids and conjugates		50.7	60.3	M+H	C24H36O2	-2.02444	28368.4	12511.6	17149.5	16610.2	10850.7	4765.7	4484.04	6884.72	23949.6	8284.75	4317.01	18184
2.80_283.0393m/z	283.039	2.7988	neg	6-(2-amino-2-carboxyethyl)-4-hydroxybenzothiazole	HMDB0062793	Organic acids and derivatives	Carboxylic acids and derivatives	Amino acids, peptides, and analogues		50.7	59.7	M+FA-H	C10H10N2O3S	-0.564286	1142.36	1013.2	1978.16	9356.51	1361.12	207.511	6199.18	14571.7	253.799	79.2971	3820.24	2067.39
6.16_322.0509n	321.044	6.16167	neg	[4-(7-hydroxy-3,4-dihydro-2H-1-benzopyran-3-yl)phenyl]oxidanesulfonic acid	HMDB0141213	Phenylpropanoids and polyketides	Isoflavonoids	Isoflavans		50.7	58.9	M-H, M+FA-H	C15H14O6S	-0.5823	5662.42	5755.79	702.062	2651.56	1137.29	1144.22	1553.08	58585	855.034	758.931	793.809	1991.62
6.49_353.0336m/z	353.034	6.48872	neg	Dihydronaringenin-O-sulphate	HMDB0059996	Phenylpropanoids and polyketides	Linear 1,3-diarylpropanoids	Chalcones and dihydrochalcones		50.7	58.3	M-H	C15H14O8S	-0.208909	19312.2	1762.56	3134.17	4995.63	923.537	2488.83	16062.1	91635.3	1786.24	4625.36	8066.91	6220.78
6.53_220.1824n	203.179	6.5281	pos	Acoragermacrone	HMDB0037069	Lipids and lipid-like molecules	Prenol lipids	Sesquiterpenoids		50.7	58.4	M+H-H2O, M+H	C15H24O	-1.44152	1683.72	2032.13	1362.05	1835.67	1553.28	1626.64	1855.22	15966.9	2109.07	1849.69	1563.24	1425.39
6.90_507.2232m/z	507.223	6.90265	neg	Hydrocortisone succinate	LMST02030126	Lipids and lipid-like molecules	Sterol Lipids	Steroids	C12888	50.7	55.4	M+FA-H	C25H34O8	-0.724536	864.21	3.60903e-09	710.38	540.782	155.655	168.281	819.218	127645	431.653	290.34	1066.87	3.60903e-09
7.78_488.2444n	487.237	7.78065	neg	7-Sulfocholic acid	HMDB0002421	Lipids and lipid-like molecules	Steroids and steroid derivatives	Bile acids, alcohols and derivatives		50.7	59.8	M-H, 2M-H	C24H40O8S	0.0154677	541506	2.38829e+06	988836	912790	227313	117931	4.54407e+06	9.72165e+06	1.63352e+06	45534.1	16493.2	1.32023e+06
9.08_453.2859m/z	453.286	9.07552	neg	2beta,3alpha,7alpha-Trihydroxy-5beta-cholan-24-oic Acid	LMST04010059	Unclassified	Unclassified	Unclassified		50.7	57.2	M+FA-H	C24H40O5	0.366045	749.213	24999.7	9366.91	18926.1	68.4778	3.60903e-09	15044.9	3058.52	71.4701	3.60903e-09	10034.8	3357.57
9.94_239.1285m/z	239.128	9.93628	neg	4,8-Dimethyl-4E,8E-decadien-10-olide	LMFA07040024	Lipids and lipid-like molecules	Fatty Acyls	Fatty esters		50.7	57.7	M+FA-H	C12H18O2	-2.19785	6173.09	9002.55	5780.8	7436.82	7146.37	7557.82	5341.03	3259.76	7313.07	8837.22	6378.89	7574.28
12.96_310.2290n	311.236	12.9602	pos	Desogestrel	HMDB0014449	Lipids and lipid-like molecules	Steroids and steroid derivatives	Estrane steroids	C07629	50.6	59.5	M+H-H2O, M+H	C22H30O	-2.00276	94378.7	48900	73288.1	50856.7	46293.3	23434.5	20200.8	26507.4	76980.1	39386.1	19999.5	76231.4
4.90_541.2641m/z	541.264	4.90363	pos	Tetrahydroaldosterone-3-glucuronide	HMDB0010357	Lipids and lipid-like molecules	Steroids and steroid derivatives	Steroidal glycosides		50.6	56.8	M+H	C27H40O11	-0.444074	1068.13	109.841	529.695	3.59505	89.4003	172.055	397.131	168623	3645.35	842.402	721.9	663.319
5.42_301.0716m/z	301.072	5.42458	neg	Nanaomycin	85111	Unclassified	Unclassified	Unclassified		50.6	58.1	M-H	C16H14O6	-0.490337	1018.92	5190.41	5244.82	1430.38	129.592	57.8687	6615.12	499.428	896.533	1556.34	11225	2366.51
6.27_245.1391m/z	245.139	6.26523	neg	3-Hydroxy-2,8-dimethyl-1,7-dioxaspiro[5.5]undecane	LMPK09000029	Unclassified	Unclassified	Unclassified		50.6	60	M+FA-H	C11H20O3	-1.75091	2108.59	1310.02	680.749	1596.26	731.13	751.724	8255.06	720.692	1115.93	615.187	1204.91	2835.82
7.45_287.0544m/z	287.054	7.44682	pos	Kaempferol	HMDB0005801	Phenylpropanoids and polyketides	Flavonoids	Flavones	C05903	50.6	59.8	M+H	C15H10O6	-2.25183	3.60903e-09	3.60903e-09	22896.9	62.6606	51.7657	3.60903e-09	497.54	146.589	60.1758	3.60903e-09	3.60903e-09	65.0972
8.00_363.2177m/z	363.218	8.00468	neg	LTA4	LMFA03020023	Lipids and lipid-like molecules	Fatty Acyls	Fatty acids and conjugates	C00909	50.6	56.2	M+FA-H	C20H30O3	0.160591	753.052	2259.79	2502.77	1277.69	61.7641	3.60903e-09	25400.6	87721.3	4580.94	3430.58	29001.4	2507.33
8.57_329.2333m/z	329.233	8.5744	neg	9,10,13-TriHOME(11)	LMFA02000168	Lipids and lipid-like molecules	Fatty Acyls	Octadecanoids		50.6	57.5	M-H	C18H34O5	-0.283443	72183.7	18323.5	65132.9	42127.2	50305.7	87507.5	49512.5	20254.5	145481	60886.1	49530.7	33689.8
8.71_406.2711n	407.278	8.7065	pos	3β,7α,12α-Trihydroxychol-5-en-24-oic Acid	42812	Unclassified	Unclassified	Unclassified		50.6	62	M+H, M+Na	C24H38O5	-2.02535	190.533	10747.2	3.60903e-09	68671.5	199.112	3.60903e-09	13411.2	7141.86	185.038	3.60903e-09	6541.38	1592.84
9.73_221.1540m/z	221.154	9.73087	neg	(1S,2S)-3-oxo-2-pentyl-cyclopentanebutanoic acid	LMFA02010016	Lipids and lipid-like molecules	Fatty Acyls	Octadecanoids		50.6	59.4	M-H2O-H	C14H24O3	-3.04784	20274.2	21217	20410.9	20654.8	18925.6	18253.1	16116.8	8054.01	15039.5	17868.7	15396.5	25588.4
11.22_619.2888m/z	619.289	11.2232	neg	1-arachidonoyl-sn-glycero-3-phospho-1D-myo-inositol	HMDB0062722	Lipids and lipid-like molecules	Glycerophospholipids	Glycerophosphoinositols		50.5	54.4	M-H	C29H49O12P	-0.0702158	401889	134841	164693	176538	187505	375777	212617	34299.1	109317	308232	213265	70989.2
2.92_208.0600m/z	208.06	2.91517	pos	2-Formaminobenzoylacetate	63560	Unclassified	Unclassified	Unclassified		50.5	58	M+H	C10H9NO4	-1.97369	8971.39	8736.49	20617.1	16189	3812.45	7182.44	29890.6	4027.06	12393.7	9684.28	48911.4	17994.4
4.22_406.1289m/z	406.129	4.22395	neg	2-amino-4-({1-[(carboxymethyl)-C-hydroxycarbonimidoyl]-2-[(3-hydroxy-3-methyl-1-oxobutan-2-yl)sulfanyl]ethyl}-C-hydroxycarbonimidoyl)butanoic acid	HMDB0129422	Organic acids and derivatives	Carboxylic acids and derivatives	Amino acids, peptides, and analogues		50.5	63.5	M-H	C15H25N3O8S	-0.169359	3902.99	2831.3	2293.58	11813.8	2396.29	12517.9	4822.68	3.60903e-09	3406.66	1953.06	5311.18	6484.9
4.30_326.0372m/z	326.037	4.29902	pos	Urothion	HMDB0002377	Organoheterocyclic compounds	Pteridines and derivatives	Pterins and derivatives		50.5	62.9	M+H	C11H11N5O3S2	-1.19336	1774.63	4416.14	4559.9	2058.33	1459.36	1762.23	5106.01	56438.7	5452.91	1663.09	4436.14	2583.36
8.21_471.2421m/z	471.242	8.2121	neg	3-Sulfodeoxycholic acid	LMST05020038	Lipids and lipid-like molecules	Steroids and steroid derivatives	Sulfated steroids		50.5	61.2	M-H	C24H40O7S	-0.20821	8334.67	44382.6	355.343	1629.72	741.628	3.60903e-09	86453.9	224460	4057.45	3.60903e-09	1810.02	12277.1
8.82_210.1616n	228.195	8.82415	pos	9-tridecynoic acid	LMFA01030602	Lipids and lipid-like molecules	Fatty Acyls	Fatty Acids and Conjugates		50.5	57.4	M+H, M+NH4, M+H-H2O	C13H22O2	-1.92858	491684	734770	514910	589344	675780	626865	458834	222898	559542	645045	539732	652337
9.95_499.3067m/z	499.307	9.95358	neg	13'-Carboxy-alpha-tocotrienol	HMDB0012556	Lipids and lipid-like molecules	Prenol lipids	Quinone and hydroquinone lipids		50.5	58	M+FA-H	C29H42O4	0.519617	335.746	1469.81	201.27	6537.01	3.60903e-09	3.60903e-09	29864.7	5884.62	1285.73	3.60903e-09	43781.7	1663.92
10.23_318.2189n	301.216	10.2271	pos	Ineketone	HMDB0036698	Benzenoids	Phenanthrenes and derivatives	Hydrophenanthrenes	C09110	50.4	61.2	M+H-H2O, M+Na	C20H30O3	-1.9997	38425.4	18661.7	57470.1	33169.8	40867.8	46572.8	33760.8	12380.8	52759.4	32379.5	24114.9	34427.7
10.47_359.2228m/z	359.223	10.4706	neg	Resolvin D5	HMDB0004038	Lipids and lipid-like molecules	Fatty Acyls	Fatty acids and conjugates		50.4	57.4	M-H	C22H32O4	0.0298163	28777.3	29239.9	81478.8	26918.5	48028.8	47588.5	26842	14859.8	121813	25291.7	16330.9	66148.1
11.17_528.3079m/z	528.308	11.1723	pos	LysoPE(22:5(7Z,10Z,13Z,16Z,19Z)/0:0)	HMDB0011525	Lipids and lipid-like molecules	Glycerophospholipids	Glycerophosphoethanolamines		50.4	60.4	M+H	C27H46NO7P	-1.04388	264710	45102.2	109413	62004.4	57727.3	47184.6	58569.2	26653.7	86710.4	63817.2	43349.3	68615
11.48_318.2190n	319.226	11.4807	pos	15-HEPE	LMFA03070053	Lipids and lipid-like molecules	Fatty Acyls	Eicosanoids		50.4	60	M+H-H2O, M+H	C20H30O3	-1.60002	34652.7	19639.1	79636	47395.1	66034.2	72877.6	60926.2	21184.7	90727.1	53018.5	45176.2	58406.6
6.35_423.2753m/z	423.275	6.35112	neg	MG(20:4(8Z,11Z,14Z,17Z)/0:0/0:0)	HMDB0011579	Lipids and lipid-like molecules	Glycerolipids	Monoradylglycerols		50.4	58.9	M+FA-H	C23H38O4	0.273984	43.7132	1781.63	2063.92	460.501	3.60903e-09	3.60903e-09	3584.99	1710.02	3.60903e-09	3.60903e-09	22547	686.167
6.39_349.2019m/z	349.202	6.38563	neg	7alpha-Hydroxytestosterone	LMST02020068	Lipids and lipid-like molecules	Steroids and steroid derivatives	Androstane steroids	C05291	50.4	55	M+FA-H	C19H28O3	-0.465777	2757.3	5577.55	4654.49	1910.66	3.60903e-09	233.001	83654.4	9730	1083.85	1265.38	356590	11361.7
6.61_201.1124m/z	201.112	6.60938	neg	9,10-dihydroxy-2-decenoic acid	LMFA01050428	Lipids and lipid-like molecules	Fatty Acyls	Fatty Acids and Conjugates		50.4	60.1	M-H	C10H18O4	-4.25949	23457.2	26457.2	26512.1	48600.6	15258.2	14148.5	23290.2	6718.88	22061.7	16964.6	45927.1	19574.2
6.70_379.2125m/z	379.212	6.69567	neg	5,6-Ep-15S-HETE	LMFA03060075	Lipids and lipid-like molecules	Fatty Acyls	Eicosanoids	C14815	50.4	55.5	M+FA-H	C20H30O4	-0.430355	172.231	1427.89	600.393	103.994	3.60903e-09	3.60903e-09	5875.51	84206.8	8695.38	714.094	4354.54	2099.31
9.30_511.2736m/z	511.274	9.30007	neg	eurysterol B sulfonic acid	LMST05020035	Lipids and lipid-like molecules	Sterol Lipids	Steroid conjugates		50.4	63.7	M-H	C27H44O7S	0.163749	280.981	1694.25	287.551	368.59	3.60903e-09	3.60903e-09	4836.31	30456	98.3873	3.60903e-09	6780.83	195.086
9.51_288.2891m/z	288.289	9.514	pos	Heptadecanoic acid	HMDB0002259	Lipids and lipid-like molecules	Fatty Acyls	Fatty acids and conjugates		50.4	57.1	M+NH4	C17H34O2	-2.12381	432494	93695.7	70690.9	161430	74972.3	83595.7	55471.6	50255.7	120026	76324.5	58788.4	117274
0.67_203.1499m/z	203.15	0.672317	pos	Asymmetric dimethylarginine	HMDB0001539	Organic acids and derivatives	Carboxylic acids and derivatives	Amino acids, peptides, and analogues	C03626	50.3	57.7	M+H	C8H18N4O2	-1.74778	329860	90594.6	410898	546894	500767	460004	298042	234382	319439	426899	255807	390693
11.01_466.2924m/z	466.292	11.0109	pos	PE(17:1(9Z)/0:0)	LMGP02050008	Lipids and lipid-like molecules	Glycerophospholipids	Glycerophosphoethanolamines		50.3	57.5	M+H	C22H44NO7P	-0.973461	19054.8	51510.8	3584.68	69226	19074.5	40669.8	21075.3	2414.71	1157.47	5189.72	7114.92	754.067
11.76_357.2070m/z	357.207	11.7624	neg	15-keto Iloprost	45135	Unclassified	Unclassified	Unclassified		50.3	59.5	M-H	C22H30O4	-0.340352	11574.2	225.016	3623.19	5244.48	542.616	3.60903e-09	3.60903e-09	33.2	579.091	446.463	386.63	309.952
12.96_725.5543m/z	725.554	12.9602	pos	Palmitoyl sphingomyelin	HMDB0061712	Lipids and lipid-like molecules	Sphingolipids	Phosphosphingolipids		50.3	68.6	M+Na	C39H79N2O6P	-3.55991	808214	1.78144e+06	386739	554463	582272	411360	475424	144858	704629	748397	406654	726730
4.09_199.0392n	198.032	4.08708	neg	p-CHLOROPHENYLALANINE	44308	Phenylpropanoids and polyketides	2-arylbenzofuran flavonoids	Unclassified		50.3	81.7	M-H, M+FA-H	C9H10ClNO2	-4.26688	1.98651e+06	2.26527e+06	1.67636e+06	1.83581e+06	1.82029e+06	1.85419e+06	1.46188e+06	616451	1.75576e+06	1.9424e+06	1.66215e+06	1.815e+06
5.16_187.1207n	170.117	5.16143	pos	(E)-2-Butenyl-4-methyl-threonine	69263	Unclassified	Unclassified	Unclassified		50.3	55.9	M+H-H2O, M+H, M+Na	C9H17NO3	-0.880063	32796.1	56706.8	33745.2	32835	48228.6	24319.5	27535.2	10250.1	35244.8	41602.4	27092.8	51111.1
5.20_202.1197n	201.112	5.2018	neg	2-Ethylsuberic acid	HMDB0059708	Lipids and lipid-like molecules	Fatty Acyls	Fatty acids and conjugates		50.3	61.3	M-H, M+FA-H	C10H18O4	-4.17375	10767.8	13623.2	12416.8	11369.6	11985.9	10340.2	13373.2	6640.34	16243.7	14866.2	11251.6	12805.4
8.92_472.3187n	471.311	8.92002	neg	(17alpha,23S)-Epoxy-28,29-dihydroxy-27-norlanost-8-ene-3,24-dione	HMDB0035624	Lipids and lipid-like molecules	Prenol lipids	Triterpenoids		50.3	55.8	M-H, M+FA-H	C29H44O5	-0.290386	7691.47	3298.17	684.595	10454.6	3.60903e-09	242.354	6844.75	9574.19	2231.43	3288.65	172673	1397.3
9.94_334.2144n	333.207	9.93628	neg	PGA2	3465	Lipids and lipid-like molecules	Fatty Acyls	Eicosanoids	C05953	50.3	57.2	M-H, M+FA-H	C20H30O4	-0.0899988	27492.8	12696.5	29284.9	22286.2	28648.2	30727.9	21083.3	6752.81	27217.4	19931.9	16619.5	24309.2
0.66_215.0554n	254.019	0.658433	pos	sn-glycero-3-Phosphoethanolamine	HMDB0059660	Lipids and lipid-like molecules	Glycerophospholipids	Glycerophosphoethanolamines		50.2	57.9	M+Na, M+K	C5H14NO6P	-2.21	265620	188752	422087	193128	360324	44906.9	58967.9	91909.4	586535	471073	187918	611871
0.73_348.0695m/z	348.07	0.727683	pos	7-alpha-D-Ribosyladenine 5'-phosphate	66172	Unclassified	Unclassified	Unclassified		50.2	59.5	M+H	C10H14N5O7P	-2.44618	854257	833825	420322	847250	746000	1.0436e+06	1.06555e+06	32243	384905	849187	957847	314294
1.17_152.0564m/z	152.056	1.17358	pos	Guanine	HMDB0000132	Organoheterocyclic compounds	Imidazopyrimidines	Purines and purine derivatives	C00242	50.2	54.2	M+H	C5H5N5O	-1.68617	58787.3	83365.3	89628	75376.4	66913.7	71191.9	76242.3	34944.4	86864.5	58360.3	73507.4	86515.5
10.79_524.2783m/z	524.278	10.7945	neg	PE(22:6(4Z,7Z,10Z,13Z,16Z,19Z)/0:0)	LMGP02050013	Lipids and lipid-like molecules	Glycerophospholipids	Glycerophosphoethanolamines		50.2	53.4	M-H	C27H44NO7P	-0.00220607	3.07355e+06	956890	779760	730674	524863	580691	722570	283920	620519	630998	508735	556978
10.90_444.3676m/z	444.368	10.9007	pos	12-Hydroxy-12-octadecanoylcarnitine	LMFA07070028	Organic acids and derivatives	Hydroxy acids and derivatives	Beta hydroxy acids and derivatives		50.2	57.2	M+H	C25H49NO5	-1.76543	170604	23863.6	35230.4	62413.4	45911.6	77883	9210.03	13954.4	40157.1	33071.1	7745.3	16720.7
10.91_335.2227m/z	335.223	10.9091	neg	Prostaglandin A1	HMDB0002656	Lipids and lipid-like molecules	Fatty Acyls	Eicosanoids	C04685	50.2	56	M-H	C20H32O4	-0.172543	78221.9	20119.8	195785	65096.3	127950	66228.1	51418.1	42218.7	194742	68496.6	40453.7	98087.1
11.46_453.3010m/z	453.301	11.4648	neg	4Z,7Z,10Z,13Z,16Z,19Z,22Z,25Z-octacosaoctaenoic acid	LMFA01030811	Lipids and lipid-like molecules	Fatty Acyls	Fatty Acids and Conjugates		50.2	59.5	M+FA-H	C28H40O2	-0.0692807	643.455	155.575	3.60903e-09	3.60903e-09	3.60903e-09	3.60903e-09	7593.83	16543.5	3.60903e-09	376.841	8105.48	751.079
13.61_404.3151m/z	404.315	13.6142	pos	N-palmitoyl phenylalanine	LMFA08020091	Organic acids and derivatives	Carboxylic acids and derivatives	Amino acids, peptides, and analogues		50.2	59.7	M+H	C25H41NO3	-1.91072	4496.22	433.623	1021.27	1671.41	1094.81	975.494	646.084	10285.5	838.191	1413.99	251.598	528.593
4.07_227.1030m/z	227.103	4.07033	neg	Pyroglutamylvaline	HMDB0094651	Organic acids and derivatives	Carboxylic acids and derivatives	Amino acids, peptides, and analogues		50.2	58.3	M-H	C10H16N2O4	-3.00298	4114.57	2412.49	7120.55	4837.32	7602.97	4767.86	2035.08	9139.75	5712.34	6708.79	2496.36	3999.41
4.91_357.0858m/z	357.086	4.90922	neg	N1-(5-Phospho-a-D-ribosyl)-5,6-dimethylbenzimidazole	HMDB0003882	Nucleosides, nucleotides, and analogues	Benzimidazole ribonucleosides and ribonucleotides	Unclassified	C04778	50.2	55	M-H	C14H19N2O7P	0.259779	14511.9	3283.64	21883.2	14542.8	21999.8	4034.01	1897.17	2285.44	25784.7	24313.4	3196.39	28188.6
5.36_540.2565n	541.264	5.35662	pos	17-α, 21-dihydroxy-11,20-dioxo-5-β-pregnan-3-α-yl-β-d-glucuronide	4094	Unclassified	Unclassified	Unclassified		50.2	56.7	M+H, M+NH4, M+H-H2O	C27H40O11	-0.98377	710.227	733.292	1386.32	305.632	1048	780.104	825.234	51091.2	2618.93	1271.26	708.422	446.104
5.72_333.2419m/z	333.242	5.71932	pos	16-a-Hydroxypregnenolone	HMDB0000315	Lipids and lipid-like molecules	Steroids and steroid derivatives	Pregnane steroids	C06390	50.2	60.1	M+H	C21H32O3	-1.63379	3.60903e-09	3.60903e-09	3.60903e-09	3.60903e-09	3.60903e-09	3.60903e-09	805.311	17235.5	83.0777	3.60903e-09	2426.65	3.60903e-09
6.27_243.1234m/z	243.123	6.26523	neg	Polyethylene, oxidized	HMDB0032472	Lipids and lipid-like molecules	Fatty Acyls	Fatty acids and conjugates		50.2	57.8	M-H	C12H20O5	-1.58555	2762.23	2970.37	2874.78	5726.09	2114.45	1589.66	4158.74	1133.09	5536.22	2166.09	3970.51	2698.24
6.36_365.2317m/z	365.232	6.36117	pos	3a,11b,21-Trihydroxy-20-oxo-5b-pregnan-18-al	57884	Lipids and lipid-like molecules	Steroids and steroid derivatives	Hydroxysteroids	C05474	50.2	58.6	M+H	C21H32O5	-1.45592	3.60903e-09	92.81	3.60903e-09	77.5336	3.60903e-09	3.60903e-09	2398.07	27914.7	3353.13	466.435	468.183	521.737
7.16_215.1881n	216.195	7.16048	pos	12-amino-dodecanoic acid	35924	Lipids and lipid-like molecules	Fatty Acyls	Fatty Acids and Conjugates		50.2	55.9	M+H, M+Na	C12H25NO2	-1.7735	15847.4	24684.4	13957.8	14746.5	26832.1	21848.5	12181.2	6798.62	19515.4	21691.4	17397.8	23155.4
9.43_220.1824n	203.179	9.42942	pos	Humuladienone	HMDB0038208	Lipids and lipid-like molecules	Prenol lipids	Sesquiterpenoids		50.2	57.4	M+H-H2O, M+H	C15H24O	-1.58723	2633.58	2596.52	2208.86	1984.44	2301.38	1866.36	12342.8	33690.6	3618.36	3262.25	8444.2	5769.68
0.76_135.0298m/z	135.03	0.762533	neg	Threonic acid	HMDB0000943	Organic oxygen compounds	Organooxygen compounds	Carbohydrates and carbohydrate conjugates	C01620	50.1	55.6	M-H	C4H8O5	-0.492412	168458	284308	128314	159278	224801	164093	131341	69153.8	189725	120106	145369	166279
1.26_233.1126m/z	233.113	1.25677	pos	Aspartyl-Valine	85680	Organic acids and derivatives	Carboxylic acids and derivatives	Amino acids, peptides, and analogues		50.1	55.6	M+H	C9H16N2O5	-2.65435	1105.92	59859.9	3552.26	2329.18	1298.46	1598.59	1267.92	5845.87	3154.94	2108.97	4720.16	2907.67
10.49_450.2627m/z	450.263	10.4879	neg	PE(16:1(9Z)/0:0)	LMGP02050010	Lipids and lipid-like molecules	Glycerophospholipids	Glycerophosphoethanolamines		50.1	55.7	M-H	C21H42NO7P	0.0859307	45002.4	41493.1	8620.83	38888.1	23438.3	16428.6	12492	3777.54	7514.79	15717.6	5942.27	4556.96
10.81_297.2662n	280.263	10.8098	pos	(4E,8E,d18:2) sphingosine	LMSP01080010	Lipids and lipid-like molecules	Sphingolipids	Sphingoid bases		50.1	58.6	M+H-H2O, M+Na	C18H35NO2	-1.82549	19874.4	17256.9	15092.1	11487.5	11820.6	7780.39	11596.3	7332.46	15177.7	9581.4	7402.46	21492.5
10.96_293.2122m/z	293.212	10.9589	neg	13-HOTE	HMDB0010203	Lipids and lipid-like molecules	Fatty Acyls	Lineolic acids and derivatives		50.1	56.4	M-H	C18H30O3	0.0563755	9134.75	7710.36	17072.6	11247.2	15093.6	10764.4	8291.07	3769.01	21354.7	11287.8	7804.71	13861.5
11.50_322.2734m/z	322.273	11.4962	pos	Mestanolone	LMST02020027	Lipids and lipid-like molecules	Sterol Lipids	Steroids		50.1	58.9	M+NH4	C20H32O2	-2.11417	735.739	3.60903e-09	3.60903e-09	3.60903e-09	3.60903e-09	1436.02	911.781	20722.8	3.60903e-09	128.384	2939.6	3.60903e-09
13.14_304.2400n	303.233	13.1351	neg	Arachidonic acid	HMDB0001043	Lipids and lipid-like molecules	Fatty Acyls	Fatty acids and conjugates	C00219	50.1	54.7	M-H, M+FA-H	C20H32O2	-0.655116	272446	63589.6	207176	84634.5	95738.9	26865.2	35799	87302.4	255652	106205	56577.2	205556
13.70_313.2731m/z	313.273	13.698	pos	MG(i-16:0/0:0/0:0)	HMDB0072844	Lipids and lipid-like molecules	Glycerolipids	Monoradylglycerols		50.1	59.6	M+H-H2O	C19H38O4	-1.91522	671.908	290.307	267.959	168.079	81.0055	56.224	303.432	7842.35	539.563	58.2405	236.375	231.172
2.92_153.0182m/z	153.018	2.91908	neg	2,6-Dihydroxybenzoic acid	HMDB0013676	Benzenoids	Benzene and substituted derivatives	Benzoic acids and derivatives		50.1	65.3	M-H	C7H6O4	-7.63598	2948.26	3051.96	1556.73	1945.62	1531.79	1334.65	9425.52	749.6	1853.81	1433.68	1444.44	5475.1
5.41_260.1853m/z	260.185	5.40618	pos	Hexanoylcarnitine	HMDB0000705	Lipids and lipid-like molecules	Fatty Acyls	Fatty acid esters		50.1	57.1	M+H	C13H25NO4	-1.20164	8100.51	21661.6	7019.89	6701.39	1806.05	5725.71	7438.35	40078.8	6297.12	10588.1	1841.54	11187.5
6.16_363.2159m/z	363.216	6.16085	pos	16alpha-Hydroxycorticosterone	70528	Unclassified	Unclassified	Unclassified		50.1	57.3	M+H	C21H30O5	-1.96666	3.60903e-09	299.043	454.449	79.599	3.60903e-09	3.60903e-09	18356.3	91602.8	4180.16	219.787	3252.98	2138.01
6.63_241.0502m/z	241.05	6.62662	neg	Pratenol A	HMDB0040630	Organoheterocyclic compounds	Benzopyrans	1-benzopyrans		50.1	56	M-H2O-H	C14H12O5	-1.58618	403.521	3.60903e-09	311.381	2220.91	2689.8	951.61	3.60903e-09	387.406	3175.48	699.873	1293.34	3.60903e-09
9.47_283.1914m/z	283.191	9.47295	neg	Guaidiol	HMDB0033228	Lipids and lipid-like molecules	Prenol lipids	Sesquiterpenoids		50.1	54.6	M+FA-H	C15H26O2	-0.249232	1221.03	1026.87	707.625	1020.6	789.886	766.774	3341.07	5218.78	1095.86	674.963	701.132	1018.66
0.45_371.1005m/z	371.1	0.448933	pos	Eszopiclone	HMDB0014546	Organoheterocyclic compounds	Pyrrolopyrazines	Cyclopyrrolones		50	71.9	M+H-H2O	C17H17ClN6O3	-3.41883	1.89881e+07	2.11606e+07	2.0666e+07	1.87163e+07	2.51761e+07	2.1064e+07	1.93253e+07	8.80757e+06	2.07227e+07	2.59014e+07	1.69932e+07	1.92442e+07
10.06_309.1707m/z	309.171	10.0571	neg	12-Oxo-2,3-dinor-10,15-phytodienoic acid	HMDB0032090	Lipids and lipid-like molecules	Fatty Acyls	Eicosanoids		50	53.1	M+FA-H	C16H24O3	-0.216673	33803.6	40592.9	36827.2	33822.3	33101.8	39435.8	33108.7	20591.8	34272.3	39810.9	27598.6	45518.4
10.59_512.3340m/z	512.334	10.5851	pos	PS(O-18:0/0:0)	LMGP03060002	Lipids and lipid-like molecules	Glycerophospholipids	Glycerophosphoserines		50	56.9	M+H	C24H50NO8P	-1.34861	25462.5	32836.6	611.508	41785.1	6898.44	21024.6	19374.2	1917.38	1467.24	3389.85	7361.18	1425.84
10.62_244.1823n	245.19	10.618	pos	4-Acetyl-6-tert-butyl-1,1-dimethylindane	87985	Benzenoids	Indanes	Unclassified		50	56.3	M+H-H2O, M+H	C17H24O	-1.75916	26892.5	4776.1	26278.8	23022.9	22339.9	22300.2	26114.1	9517.08	27057.7	25419.8	21705.7	24240.5
10.78_448.3413m/z	448.341	10.7779	pos	Vaccenyl carnitine	HMDB0006351	Lipids and lipid-like molecules	Fatty Acyls	Fatty acid esters		50	57.5	M+Na	C25H47NO4	3.70592	72616.7	12739.7	61892	26538	18552.3	21862.2	11605.6	26298	34152.8	16658.7	5295.59	14738.6
11.35_715.5583n	716.565	11.3461	pos	GlcCer(d18:1(8Z)/16:0(2OH[R]))	LMSP05010068	Lipids and lipid-like molecules	Sphingolipids	Neutral glycosphingolipids		50	66.4	M+H-H2O, M+H	C40H77NO9	-2.11328	8059.27	726489	23201.2	175099	5603.31	365937	1.57852e+06	109986	278531	298714	269819	5441.55
14.12_284.2942m/z	284.294	14.118	pos	Stearamide	LMFA08010003	Lipids and lipid-like molecules	Fatty Acyls	Fatty amides	C13846	50	55.4	M+H	C18H37NO	-1.91743	284132	122214	79256.8	91489.7	59197	76654	67666.4	35135.1	93359.6	69380.2	55467.3	101969
5.37_286.0837m/z	286.084	5.37312	pos	5-Methyl-6-hydroxyluteolinidin	LMPK12010443	Lipids and lipid-like molecules	Polyketides	Flavonoids		50	57.5	M+H-H2O	C16H15O6+	0.357248	9727.93	20426.7	13210.9	11241.8	10634.5	8136.64	7247.09	1101.25	14043.8	17755.1	3882.19	21910.6
5.42_525.2693m/z	525.269	5.42268	pos	Cortolone-3-glucuronide	HMDB0010320	Lipids and lipid-like molecules	Steroids and steroid derivatives	Steroidal glycosides		50	57.2	M+H-H2O	C27H42O11	-0.320341	249.079	220.287	617.558	449.115	84.7433	99.0186	466.788	27442.7	631.18	169.379	337.167	3.60903e-09
5.52_194.0577n	195.065	5.52167	pos	ferulic acid	4156	Phenylpropanoids and polyketides	Cinnamic acids and derivatives	Hydroxycinnamic acids and derivatives	C01494	50	58	M+H-H2O, M+H	C10H10O4	-1.12494	3718.48	2825.47	1885.77	1932.16	1889.9	1696.78	4300.91	8208.41	1820.63	1798.86	22468.3	1494.18
5.98_216.1227m/z	216.123	5.98217	pos	2-amino-8-oxo-9,10-epoxy-decanoic acid	35859	Lipids and lipid-like molecules	Fatty Acyls	Fatty Acids and Conjugates	C12027	50	60.5	M+H	C10H17NO4	-1.49113	1407.64	1259.89	14367.2	3229.48	3546.35	2041.45	1768.7	659.316	8077.85	3150.13	1782.47	4275.89
6.32_367.2124m/z	367.212	6.31652	neg	20-hydroxylipoxin A4	HMDB0062748	Lipids and lipid-like molecules	Fatty Acyls	Eicosanoids		50	55.8	M-H	C20H32O6	-0.539159	38663.3	17598.2	35695.2	27051.2	26928.8	41745.7	30553.4	12767.7	20007.7	28327.5	65470.6	15252.9
7.72_203.1791m/z	203.179	7.71692	pos	Epishyobunone	HMDB0035306	Lipids and lipid-like molecules	Prenol lipids	Sesquiterpenoids		50	59.6	M+H-H2O	C15H24O	-1.52938	701.616	698.453	905.978	857.292	567.759	708.976	4068.64	18300.1	1225.8	984.06	2477.54	1996.04
8.57_192.1379m/z	192.138	8.57167	pos	diethyltoluamide	3982	Unclassified	Unclassified	Unclassified		50	55.4	M+H	C12H17NO	-1.83901	3487.5	5956.07	6043.91	5560.13	10008.4	5289.22	6793.45	2883.59	12024	6769.35	5721.21	7419.7
9.45_456.3311m/z	456.331	9.44642	pos	O-[(9Z)-17-carboxyheptadec-9-enoyl]carnitine	LMFA07070086	Lipids and lipid-like molecules	Fatty Acyls	Fatty esters		50	56.9	M+H	C25H45NO6	-1.79832	843.254	1539.94	3.60903e-09	3016.71	3.60903e-09	3.60903e-09	781.978	202193	551.518	3.60903e-09	11153.4	3.60903e-09
9.64_318.2188n	319.226	9.64117	pos	11(12)-EpETE	36080	Lipids and lipid-like molecules	Fatty Acyls	Eicosanoids		50	59.4	M+H-H2O, M+H	C20H30O3	-2.16051	29939.4	9948.8	124559	29263.2	58883.3	51018.8	27042.8	13232.2	92095.6	26571.1	14622.4	38490.3
0.75_275.0885m/z	275.088	0.748583	neg	1-(gamma-Glutamylamino)cyclopropanecarboxylic acid	HMDB0031701	Organic acids and derivatives	Carboxylic acids and derivatives	Amino acids, peptides, and analogues		49.9	52.5	M+FA-H	C9H14N2O5	-0.0800405	164756	53293.5	146475	61666.3	71275.6	336132	155770	215144	42418.5	99966.2	204455	30493.4
1.08_113.0347m/z	113.035	1.07665	pos	Maleic hydrazide	72280	Unclassified	Unclassified	Unclassified		49.9	52.4	M+H	C4H4N2O2	1.04074	909248	693979	1.59612e+06	1.16493e+06	1.31448e+06	1.38757e+06	1.08349e+06	600959	1.45746e+06	1.22969e+06	1.07692e+06	1.36111e+06
1.20_537.1679m/z	537.168	1.20132	pos	1,4-beta-D-Glucan	HMDB0006944	Organic oxygen compounds	Organooxygen compounds	Carbohydrates and carbohydrate conjugates	C00760	49.9	57.1	M+H	C18H32O18	3.2844	637712	3.98037e+06	1.15513e+06	975017	1.07558e+06	421267	641420	167656	1.55766e+06	931043	878163	1.72448e+06
1.25_379.1047n	378.097	1.249	neg	(R)-S-lactoylglutathionate(1-)	HMDB0062624	Organic acids and derivatives	Carboxylic acids and derivatives	Amino acids, peptides, and analogues		49.9	56	M-H, 2M-H	C13H21N3O8S	-0.702131	102641	936311	145029	96275.5	279529	70186.9	21277.3	1123.68	216705	192366	45107.2	97297.2
10.21_335.2228m/z	335.223	10.2124	neg	15-epi-PGA1	36120	Lipids and lipid-like molecules	Fatty Acyls	Eicosanoids		49.9	53.5	M-H	C20H32O4	-0.0770063	117333	42092.3	151025	100375	128194	136039	82264.7	33901.2	145014	98836.1	70072.6	97834.6
11.32_571.2883m/z	571.288	11.3221	neg	Desmosine	HMDB0000572	Organic acids and derivatives	Carboxylic acids and derivatives	Tetracarboxylic acids and derivatives		49.9	65.2	M+FA-H	C24H40N5O8+	4.64841	75894.7	25498.5	9679.52	37165.1	20670.5	16076.5	13628.8	5746.84	8215.47	30715.1	12059.4	6763.63
11.53_322.2507n	321.243	11.5286	neg	15(S)-Hydroxyeicosatrienoic acid	HMDB0005045	Lipids and lipid-like molecules	Fatty Acyls	Eicosanoids		49.9	53.6	M-H2O-H, M-H	C20H34O3	-0.275019	104685	65302.6	123643	128306	140706	133943	73478.2	32563.8	94027.6	128794	59026	80273.1
11.91_507.2727m/z	507.273	11.9128	neg	PG(18:2(9Z,12Z)/0:0)	LMGP04050014	Lipids and lipid-like molecules	Glycerophospholipids	Glycerophosphoglycerols		49.9	51.9	M-H	C24H45O9P	-0.374002	324148	202535	32599.4	450656	137493	316554	158050	22613.8	26646.1	156307	95167.5	22719.8
12.56_301.2171m/z	301.217	12.5567	neg	5,6-dehydro Arachidonic Acid	35293	Unclassified	Unclassified	Unclassified		49.9	54.8	M-H	C20H30O2	-0.696064	31276	8852.16	19301.9	9510.25	13555	3571.52	2404.61	6384.88	16570.3	11591.5	5079.02	14317
13.13_428.3152m/z	428.315	13.129	pos	(+)-subersic acid	LMPR0104030011	Lipids and lipid-like molecules	Prenol lipids	Isoprenoids		49.9	55.9	M+NH4	C27H38O3	-1.72001	11557.9	3.60903e-09	3790.49	2948.79	3844.29	6967.69	2043.59	129373	2294.75	3314.72	1259.34	452.384
2.09_265.0828m/z	265.083	2.09497	neg	p-Hydroxyl-ethotoin	HMDB0061174	Organoheterocyclic compounds	Azolidines	Imidazolidines		49.9	51.8	M+FA-H	C11H12N2O3	-0.662495	52543.1	36228.6	86069.8	76435.5	65329.4	68502.6	74895.6	32126.4	83692.7	69692.4	84567.2	79376.6
4.64_295.1649m/z	295.165	4.63513	pos	Tyrosyl-Isoleucine	HMDB0029108	Organic acids and derivatives	Carboxylic acids and derivatives	Amino acids, peptides, and analogues		49.9	54.8	M+H	C15H22N2O4	-1.08146	1416.39	2068.93	1873.23	1942.8	1644.65	1116.79	1253.88	13517.5	2979.24	1352.29	5420.71	2431.08
5.21_379.2111m/z	379.211	5.21042	pos	18-Hydroxycortisol	57881	Lipids and lipid-like molecules	Steroids and steroid derivatives	Hydroxysteroids		49.9	54.4	M+H	C21H30O6	-0.986768	3.60903e-09	3.60903e-09	702.506	156.604	3.60903e-09	3.60903e-09	2710.06	72545.3	11026.5	3.60903e-09	2206.92	463.779
5.55_333.0076m/z	333.008	5.54515	neg	[3-(7-hydroxy-4-oxo-4H-chromen-2-yl)phenyl]oxidanesulfonic acid	HMDB0133344	Phenylpropanoids and polyketides	Flavonoids	Flavones		49.9	56	M-H	C15H10O7S	0.523978	5375.81	2266.99	3224.84	1815.26	3468.98	2310.44	15916.6	267630	3014.49	853.997	378.229	7026.26
5.56_236.0923m/z	236.092	5.56247	neg	N-lactoyl-Phenylalanine	HMDB0062175	Organic acids and derivatives	Carboxylic acids and derivatives	Amino acids, peptides, and analogues		49.9	54.6	M-H	C12H15NO4	-2.11308	26597.8	6982.04	87396.2	31467.4	30433.6	41055.8	28061.4	44160.2	40785.3	28790.9	14979.5	28291.1
6.28_330.2190n	331.226	6.2775	pos	pregn-5-ene-3,20-dione-17-ol	HMDB0062522	Lipids and lipid-like molecules	Steroids and steroid derivatives	Pregnane steroids		49.9	57.6	M+H-H2O, M+H	C21H30O3	-1.48803	514.266	1160.63	3.60903e-09	148.587	261.52	115.724	7414.33	62711.2	2699.56	214.382	6920.96	1192.88
7.80_354.2549n	355.262	7.79977	pos	delta2-THA	LMFA01030852	Lipids and lipid-like molecules	Fatty Acyls	Fatty Acids and Conjugates		49.9	56.6	M+H-H2O, M+H	C24H34O2	-2.83749	26679.6	111394	50127.6	56861.1	12265.5	6696.42	266009	418580	84674.6	2288.68	7228.43	70413.7
7.99_265.2157m/z	265.216	7.98512	pos	5Z,9Z,12Z-heptadecatrienoic acid	LMFA01031115	Lipids and lipid-like molecules	Fatty Acyls	Fatty Acids and Conjugates		49.9	55.5	M+H	C17H28O2	-1.97299	24423.8	5637.94	22480.2	20081.2	12234.2	13600.7	17433.3	5562.46	9924.63	9531.29	14311.4	10960.9
9.71_344.2789m/z	344.279	9.70675	pos	Dodecanoylcarnitine	34490	Lipids and lipid-like molecules	Fatty Acyls	Fatty acid esters		49.9	57.8	M+H	C19H37NO4	-1.8235	1081.69	802.269	2289.89	804.914	631.663	2280.11	171.587	16211.6	897.731	1175.14	3.60903e-09	3.60903e-09
9.85_381.2646m/z	381.265	9.8502	neg	Misoprostol	HMDB0015064	Lipids and lipid-like molecules	Fatty Acyls	Eicosanoids		49.9	55.1	M-H	C22H38O5	-0.0536625	36737	8363.45	134751	31093.5	72725.9	57742.7	43881.2	15202.6	111461	39153.3	29452.5	51880.6
1.30_317.0987m/z	317.099	1.29808	neg	3-Hydroxymugineic acid	HMDB0033927	Organic acids and derivatives	Carboxylic acids and derivatives	Amino acids, peptides, and analogues		49.8	53.4	M-H2O-H	C12H20N2O9	-0.875383	132297	40479.8	144415	117317	102354	116410	90472.9	89803.9	150203	90593.9	93524.4	74453
10.59_260.2137n	278.247	10.5851	pos	6-[1]-ladderane hexanol	LMFA01140088	Lipids and lipid-like molecules	Fatty Acyls	Fatty Acids and Conjugates		49.8	54	M+H, M+NH4	C18H28O	-1.1097	156195	116170	102730	93454.1	79233.4	29830.8	90554.8	55166.4	58836.5	34011.2	31456.8	143973
11.57_573.3056n	574.313	11.5734	pos	PS(22:4(7Z,10Z,13Z,16Z)/0:0)	LMGP03050014	Lipids and lipid-like molecules	Glycerophospholipids	Glycerophosphoserines		49.8	57.5	M+H, M+Na	C28H48NO9P	-1.81082	77974.1	15187.8	17175.5	36396.7	25956.1	42053.7	28123.6	12193.4	12607.1	39673.2	23472.6	9895.2
11.67_509.3474n	510.355	11.6664	pos	1-heptadecanoyl-sn-glycero-3-phosphocholine	24068	Unclassified	Unclassified	Unclassified		49.8	53.4	M+H, M+Na, M+K	C25H52NO7P	-1.42633	3.60984e+06	2.23646e+06	779445	3.01242e+06	1.03722e+06	1.94157e+06	1.36175e+06	570426	997264	973047	899771	1.24596e+06
12.13_591.3165m/z	591.317	12.1308	pos	I-Urobilin	HMDB0004160	Organoheterocyclic compounds	Tetrapyrroles and derivatives	Bilirubins	C05794	49.8	59.8	M+H	C33H42N4O6	-2.02771	1664.42	11469.7	3.60903e-09	1736.26	3.60903e-09	3.60903e-09	106065	409.972	3.60903e-09	3.60903e-09	199008	32232.1
12.62_483.2727m/z	483.273	12.6239	neg	PG(16:0/0:0)	LMGP04050008	Lipids and lipid-like molecules	Glycerophospholipids	Glycerophosphoglycerols		49.8	50.9	M-H	C22H45O9P	-0.284114	470432	841927	39878.6	816645	229546	643658	329420	58585.1	72864.5	154224	136646	47802.5
2.08_326.1244m/z	326.124	2.07818	neg	N-(1-Deoxy-1-fructosyl)phenylalanine	HMDB0037846	Organic acids and derivatives	Carboxylic acids and derivatives	Amino acids, peptides, and analogues		49.8	55.3	M-H	C15H21NO7	-0.303911	4863.41	474.645	4484.07	6112.04	3683.62	5849.66	38709.6	46761.5	6950.42	4526.23	27993.3	13051.6
4.10_392.1199m/z	392.12	4.10387	neg	Dide-O-methylsimmondsin	HMDB0041207	Organic oxygen compounds	Organooxygen compounds	Carbohydrates and carbohydrate conjugates		49.8	54.8	M+FA-H	C14H21NO9	0.0885193	189445	276214	202364	216105	223397	239468	180306	81298.9	226707	220666	253485	259321
4.33_231.1700m/z	231.17	4.3296	pos	Valyl-Isoleucine	86022	Organic acids and derivatives	Carboxylic acids and derivatives	Amino acids, peptides, and analogues		49.8	55.3	M+H	C11H22N2O3	-1.53133	6964.65	10023.7	3612.51	9078.76	9473.43	3373.04	3973.17	21580.9	13639.8	11225.3	12344.4	13163.1
5.02_243.1336m/z	243.134	5.01682	pos	Isoleucyl-Glutamate	HMDB0028906	Organic acids and derivatives	Carboxylic acids and derivatives	Amino acids, peptides, and analogues		49.8	57.4	M+H-H2O	C11H20N2O5	-1.27844	7552.79	1234.65	10175.1	7704.8	7336.06	12588.6	1006.05	19350.9	7247.5	9215.12	1761.08	6041.58
0.69_333.0591m/z	333.059	0.692783	neg	1-(sn-Glycero-3-phospho)-1D-myo-inositol	HMDB0011649	Lipids and lipid-like molecules	Glycerophospholipids	Glycerophosphoinositols	C01225	49.7	50.1	M-H	C9H19O11P	-0.349352	3.28618e+06	858877	5.83723e+06	1.40088e+06	5.89337e+06	197129	444960	1.33155e+06	9.03544e+06	5.80719e+06	1.9078e+06	8.40266e+06
1.36_351.1164n	350.109	1.36255	neg	N-acetyl-O-acetylneuraminate	HMDB0060492	Organic oxygen compounds	Organooxygen compounds	Carbohydrates and carbohydrate conjugates		49.7	60.9	M-H, 2M-H	C13H21NO10	-0.474401	168548	218027	256291	230468	193081	182665	240183	106748	326156	205216	354740	277323
10.57_458.3390n	459.346	10.5683	pos	(3beta,17alpha,23S)-17,23-Epoxy-3,29-dihydroxy-27-norlanost-8-en-24-one	HMDB0035142	Lipids and lipid-like molecules	Prenol lipids	Triterpenoids		49.7	61.2	M+H-H2O, M+H	C29H46O4	-1.37896	12554.5	29486.7	1383.9	5320.72	3.60903e-09	593.687	19907.7	9640.21	33.195	15923.2	55648	4893.2
10.74_308.1983n	309.205	10.7443	pos	Corchorifatty acid D	89110	Lipids and lipid-like molecules	Fatty Acyls	Lineolic acids and derivatives		49.7	55.4	M+H-H2O, M+H	C18H28O4	-1.65147	1824.1	1109.43	990.289	1079.26	1099	826.5	2092.7	780.085	1679	734.524	1543.36	1213.21
11.21_314.2455n	295.228	11.2072	neg	18-hydroxy-9R,10S-epoxy-stearic acid	LMFA02000003	Lipids and lipid-like molecules	Fatty Acyls	Octadecanoids		49.7	53	M-H2O-H, M-H	C18H34O4	-0.78301	116218	43247.5	142048	56026.5	105492	176442	100221	37620.8	113369	112931	109568	70764.8
11.93_347.2589m/z	347.259	11.9296	neg	Dinorlithocholic acid	LMST04050010	Lipids and lipid-like molecules	Sterol Lipids	Bile acids and derivatives		49.7	53.4	M-H	C22H36O3	-0.681374	64079.8	28870.8	115258	45713.2	70243.7	53018.7	49487.4	17832.8	95310.6	58549.3	39360.8	70926.6
12.52_490.3303m/z	490.33	12.523	neg	PE(20:0/0:0)	LMGP02050012	Lipids and lipid-like molecules	Glycerophospholipids	Glycerophosphoethanolamines		49.7	52.8	M-H2O-H	C25H52NO7P	-0.03185	128472	71998.9	145725	74538.1	79821.6	25900.9	19446.4	40210.7	200317	64993.6	28800.3	146323
13.15_752.5564m/z	752.556	13.1456	pos	PE(O-18:0/18:2(9Z,12Z))	LMGP02020048	Lipids and lipid-like molecules	Glycerophospholipids	Glycerophosphoethanolamines		49.7	59.5	M+Na	C41H80NO7P	-0.0426619	5121.52	770058	2.26576e+06	691359	605565	1.26274e+06	242944	338395	1.6257e+06	1.15996e+06	931518	540581
2.23_244.1299m/z	244.13	2.23202	neg	Asparaginyl-Leucine	HMDB0028735	Organic acids and derivatives	Carboxylic acids and derivatives	Amino acids, peptides, and analogues		49.7	54.2	M-H	C10H19N3O4	-1.68057	335.865	476.719	243.796	309.217	206.586	67.2625	401.545	6104.97	1251.06	193.147	857.579	1222.66
5.37_203.1156n	186.112	5.37312	pos	Succinylmonocholine	2522	Unclassified	Unclassified	Unclassified		49.7	51.9	M+H-H2O, M+H	C9H17NO4	-0.84937	57769.4	21857.1	86547.8	56876.7	39696.6	65571.7	51433.1	43687.5	59302.8	58514.9	32301.6	40626
5.46_429.2127m/z	429.213	5.45878	neg	L-Linalool 3-[xylosyl-(1->6)-glucoside]	HMDB0030421	Lipids and lipid-like molecules	Fatty Acyls	Fatty acyl glycosides		49.7	55.3	M-H2O-H	C21H36O10	-0.710092	63.1039	183.418	633.748	252.518	97.8657	3.60903e-09	7031.94	191370	3980.05	886.191	2728.64	5893.73
8.17_398.3175n	399.325	8.16935	pos	24-keto-25dehydrocholesterol	LMST01010299	Lipids and lipid-like molecules	Sterol Lipids	Sterols		49.7	58.2	M+H-H2O, M+H	C27H42O2	-2.3823	2008.06	5389.42	458.985	697.235	3.60903e-09	3.60903e-09	20120.7	124263	5733.14	1424.9	26379.5	2517.02
0.69_158.0689n	176.103	0.686183	pos	1-(Hydroxymethyl)-5,5-dimethyl-2,4-imidazolidinedione	HMDB0031670	Organoheterocyclic compounds	Azolidines	Imidazolidines		49.6	54.1	M+H, M+NH4	C6H10N2O3	-1.75022	107784	104278	82532.7	107510	111763	373502	408063	381243	40725.6	81380.7	708885	88502.9
1.94_235.0818m/z	235.082	1.9437	neg	6-(2-Hydroxyethoxy)-6-oxohexanoic acid	HMDB0061681	Lipids and lipid-like molecules	Fatty Acyls	Fatty acids and conjugates		49.6	52.5	M+FA-H	C8H14O5	-2.59856	21.8333	3.60903e-09	3.60903e-09	3.60903e-09	3.60903e-09	80.4407	20.4989	951.824	3.60903e-09	282.42	3.60903e-09	3.60903e-09
10.14_317.2925n	318.3	10.1435	pos	Phytosphingosine	7066	Organic nitrogen compounds	Organonitrogen compounds	Amines	C12144	49.6	53.9	M+H-H2O, M+H	C18H39NO3	-1.6076	44399.8	25830.2	6929.36	22790.7	7333.27	20714.7	25857.8	204180	9079.56	10112	8482.09	8109.85
10.32_381.2646m/z	381.265	10.3158	neg	15-methyl-15R-PGF2alpha methyl ester	LMFA03010122	Lipids and lipid-like molecules	Fatty Acyls	Eicosanoids		49.6	54.2	M-H	C22H38O5	-0.125297	15751	3102.3	108899	12134.5	36734.4	21181	12180.3	5638.03	75065.8	16202.5	8025.87	34572.4
11.60_504.3095m/z	504.31	11.5957	neg	PE(20:2(11Z,14Z)/0:0)	LMGP02050021	Lipids and lipid-like molecules	Glycerophospholipids	Glycerophosphoethanolamines		49.6	53.9	M-H	C25H48NO7P	-0.111846	67042.2	102332	4637.55	115293	39084.2	62469.5	36981.6	7490.28	5647.32	24337	15211.2	2900.15
12.53_456.3230n	439.32	12.532	pos	(25R)-12alpha-hydroxy-24R,26R-dimethyl-26,27-cyclo-cholest-4-en-3,6-dione	LMST01100012	Unclassified	Unclassified	Unclassified		49.6	59.6	M+H-H2O, M+H	C29H44O4	-2.16786	24199.9	17951.4	2137.82	5329.87	2143.21	10845.1	27490.5	8782.73	417.468	2684.43	83772.3	23435.6
13.13_756.5505m/z	756.55	13.129	pos	PC(14:0/18:0)	HMDB0007871	Lipids and lipid-like molecules	Glycerophospholipids	Glycerophosphocholines		49.6	65.7	M+Na	C40H80NO8P	-1.24434	96456.4	74807.6	138947	109701	70814.3	108691	15802.9	43786.1	109694	83574.3	121564	38675.3
15.14_509.4799n	510.487	15.1429	pos	Cer(d18:1/14:0)	LMSP02010001	Lipids and lipid-like molecules	Sphingolipids	Ceramides	C13916	49.6	56.5	M+H-H2O, M+H	C32H63NO3	-1.73402	3.60903e-09	20245.6	3.60903e-09	12288.7	3.60903e-09	8530.33	42132.5	2816.19	14628.2	10789.2	7715.75	3.60903e-09
15.95_381.3372m/z	381.337	15.9492	neg	3-oxo-tetracosanoic acid	LMFA01060147	Lipids and lipid-like molecules	Fatty Acyls	Fatty Acids and Conjugates		49.6	57.6	M-H	C24H46O3	-0.626182	606.797	327.317	286.496	223.369	74.0492	3.60903e-09	137.088	3092.1	305.185	108.542	368.485	220.651
2.34_249.0626m/z	249.063	2.33508	neg	Arabinosylhypoxanthine	HMDB0003040	Nucleosides, nucleotides, and analogues	Purine nucleosides	Unclassified		49.6	62.3	M-H2O-H	C10H12N4O5	-1.33051	11534.7	6200.89	20786.6	11403.2	12388.3	17453.7	28964.1	10358.2	17814.8	12241.8	32818.9	12127.8
3.66_251.1034m/z	251.103	3.65825	neg	3'-Hydroxyhexobarbital	HMDB0013940	Organoheterocyclic compounds	Diazines	Pyrimidines and pyrimidine derivatives		49.6	53.2	M-H	C12H16N2O4	-1.29326	4980.74	9924.21	989.549	7527.99	3930.15	17481.1	2133.94	5186.33	5277.85	5160.78	2439.21	4312.97
4.14_286.0026m/z	286.003	4.13807	neg	Indole-3-carboxilic acid-O-sulphate	HMDB0060002	Organoheterocyclic compounds	Indoles and derivatives	Indolecarboxylic acids and derivatives		49.6	53.9	M+FA-H	C9H7NO5S	-0.429805	4691.09	9736.99	4756.36	11678.7	3315.41	9508.67	54901.5	11671.4	431.578	1270.36	22857.4	9999.44
5.18_365.1967m/z	365.197	5.18457	neg	Oryzalide B	HMDB0037592	Lipids and lipid-like molecules	Prenol lipids	Terpene lactones		49.6	53.1	M+FA-H	C19H28O4	-0.750457	900.542	2311.34	1106.02	994.507	120.879	49.4868	4985.38	10743.3	3208.86	797.134	24104.3	2076.89
5.49_217.1075m/z	217.107	5.4933	neg	(3R,6S)-3-Hydroxy-1,7-dioxaspiro[5.5]undecane	LMPK09000005	Unclassified	Unclassified	Unclassified		49.6	55	M+FA-H	C9H16O3	-3.87455	3007.78	3986.69	4617.01	3293.72	2645.98	1937.13	6459.24	2665.47	5836.06	2987.4	8087.83	3782.03
6.91_434.3389n	417.336	6.90767	pos	5alpha-Cholest-25-ene-3alpha,7alpha,12alpha,26-tetrol	LMST04030088	Unclassified	Unclassified	Unclassified		49.6	57.1	M+H-H2O, M+H	C27H46O4	-1.697	2178.97	512.17	3.60903e-09	2100.5	3.60903e-09	3.60903e-09	16316.3	60100.2	1396.97	3.60903e-09	3980.89	5110.39
7.61_313.2020m/z	313.202	7.6089	neg	10,11-Epoxy-7Z-hexadecenoic acid	LMFA01070026	Lipids and lipid-like molecules	Fatty Acyls	Fatty Acids and Conjugates		49.6	50.4	M+FA-H	C16H28O3	-0.0115053	5929.17	527.796	13109.4	10360.9	10093	13476.5	5445.32	1191.6	15975.9	6915.54	3968.04	5172.1
7.64_227.1283m/z	227.128	7.64343	neg	2Z-Dodecenedioic acid	LMFA01170033	Lipids and lipid-like molecules	Fatty Acyls	Fatty Acids and Conjugates		49.6	56.2	M-H	C12H20O4	-2.56898	5444.74	3933.97	4303.63	13636.5	1626.84	1372.01	6169.33	2203.73	1746.42	1612.25	8259.33	3536.71
8.05_184.1461n	185.153	8.05057	pos	(Z)-3-Methyl-4-decenoic acid	87383	Lipids and lipid-like molecules	Fatty Acyls	Fatty acids and conjugates		49.6	57.2	M+H-H2O, M+H	C11H20O2	-1.40196	12845.4	10719.6	11368.8	21767.5	6139.54	5189.75	11464.8	2424	6218.95	6614.75	15427.6	8168.94
9.73_236.1049m/z	236.105	9.73087	neg	4-Hydroxydebrisoquine	HMDB0006468	Organoheterocyclic compounds	Tetrahydroisoquinolines	Unclassified		49.6	55.4	M+FA-H	C10H13N3O	4.40586	42665.3	44679.9	43770.6	41432.1	40191.3	37279.7	33600.7	16714.9	32027.4	37132.4	32331.8	51898.1
9.79_304.2840m/z	304.284	9.78987	pos	Avocadene	HMDB0031042	Lipids and lipid-like molecules	Fatty Acyls	Fatty alcohols		49.6	55.7	M+NH4	C17H34O3	-2.23749	25216.1	5878.53	6003.07	10017.4	7638.95	5616.27	6099.39	4615.31	6514.93	6993.3	3941.03	6296.68
1.82_297.1072n	296.1	1.8231	neg	3'-O-Methylguanosine	HMDB0006038	Nucleosides, nucleotides, and analogues	Purine nucleosides	Unclassified		49.5	51.9	M-H, M+FA-H	C11H15N5O5	-0.541213	35436.7	6261.52	100923	34859.1	42347.3	45480	31068.5	33754.1	53289.8	43102.1	22797.3	55722.2
10.88_359.2227m/z	359.223	10.8751	neg	10-F4-NeuroP	LMFA04010005	Lipids and lipid-like molecules	Fatty Acyls	Docosanoids		49.5	53.2	M-H2O-H	C22H34O5	-0.105014	26382.9	13944	121334	22281.2	61281.1	18157.6	37077.7	23736.7	117513	26435.1	25638.2	53950.9
10.89_281.2121m/z	281.212	10.8925	neg	3-(5,6,6-Trimethylbicyclo[2.2.1]hept-1-yl)cyclohexanol	HMDB0031851	Lipids and lipid-like molecules	Prenol lipids	Monoterpenoids		49.5	50.8	M+FA-H	C16H28O	-0.601156	19103.6	5413.63	13306.3	18724.6	20973.6	38575.3	12495.4	6299.87	10339.8	17802	9470.17	8912.16
12.00_331.2624m/z	331.262	12.0009	pos	6-pentadecyl salicylic acid	LMPK15040002	Lipids and lipid-like molecules	Polyketides	Phenolic lipids		49.5	54.3	M+H-H2O	C22H36O3	-2.19506	72212.5	31525.4	145272	50394.3	87951.9	59527.2	60511.2	22523.5	127832	68511.9	44291.2	96020.9
12.98_356.3515m/z	356.352	12.9764	pos	19Z-docosenoic acid	LMFA01030403	Lipids and lipid-like molecules	Fatty Acyls	Fatty Acids and Conjugates		49.5	54.4	M+NH4	C22H42O2	-2.32734	33798.1	47739.3	35407.7	44891.6	50367.7	42506.4	31835.7	15278.4	43722.3	49126.4	38244.4	48164.5
4.54_192.0653m/z	192.065	4.54333	pos	2-{[hydroxy(3-methoxyphenyl)methylidene]amino}acetic acid	HMDB0127991	Benzenoids	Benzene and substituted derivatives	Benzamides		49.5	51.2	M+H-H2O	C10H11NO4	-1.09388	106379	59359.7	83291.6	34531.7	50881.5	127652	36893.6	11162.9	45225.2	18422.3	52855.7	33873.5
4.54_272.0680m/z	272.068	4.54333	pos	Cysteinyl-Glutamine	HMDB0028773	Organic acids and derivatives	Carboxylic acids and derivatives	Amino acids, peptides, and analogues		49.5	55.1	M+Na	C8H15N3O4S	1.75605	10081.2	58275.5	12611.5	12461	11198.1	7208.99	6551.9	2564.66	13815	18075.2	4066.35	15861.6
6.04_349.0024m/z	349.002	6.04217	neg	{3-hydroxy-5-oxo-2-[3-(sulfooxy)phenyl]-5H-chromen-7-yl}oxidanium	HMDB0125156	Phenylpropanoids and polyketides	Flavonoids	Hydroxyflavonoids		49.5	52.8	M-H	C15H10O8S	0.021793	1410.07	1717.94	1568.24	1931.15	2551.3	919.734	3182.31	404315	3162.16	558.403	260.178	1973.31
8.20_298.1927n	299.2	8.2029	pos	4-Oxoretinal	HMDB0012794	Lipids and lipid-like molecules	Prenol lipids	Retinoids		49.5	54.6	M+H-H2O, M+H	C20H26O2	-1.93955	57201.7	43319.9	44167.3	70964.1	55216.2	58311.8	60037.4	12752.1	35929.4	40894.3	41726.6	32400.1
9.87_306.1826n	307.19	9.8745	pos	5'-Carboxy-gamma-chromanol	HMDB0012799	Unclassified	Unclassified	Unclassified		49.5	54.2	M+H-H2O, M+H	C18H26O4	-1.76736	2150.85	754.403	79.3396	338.841	401.141	237.503	10236.9	10605.8	460.331	433.285	3626.82	2175.74
0.78_164.0471n	182.081	0.783083	pos	3-(2-hydroxyphenyl)oxirane-2-carbaldehyde	HMDB0134031	Benzenoids	Phenols	1-hydroxy-4-unsubstituted benzenoids		49.4	56.3	M+H, M+NH4, M+H-H2O	C9H8O3	-1.72095	1.58936e+06	772370	1.92138e+06	1.41247e+06	2.09508e+06	2.00198e+06	1.49513e+06	1.67026e+06	1.39212e+06	1.88446e+06	1.11884e+06	1.27798e+06
11.21_295.2505n	296.258	11.2054	pos	(4E,8E,10E-d18:3)sphingosine	LMSP01080013	Lipids and lipid-like molecules	Sphingolipids	Sphingoid bases		49.4	55.3	M+H, M+Na	C18H33NO2	-2.02877	125560	114600	108381	71250.5	86662.1	64572.9	72041.4	42776.1	153266	126553	78852.9	121609
11.48_313.2384m/z	313.238	11.4803	neg	11-Cyclohexylundecanoic acid	LMFA01140007	Lipids and lipid-like molecules	Fatty Acyls	Fatty acids and conjugates	C12100	49.4	52	M+FA-H	C17H32O2	-0.0690869	1628.08	1574.8	804.253	1417.19	1727.16	1356.65	6033.76	1973.46	1612.63	2873.98	3138.11	1500.17
11.90_317.2119m/z	317.212	11.896	neg	(+/-)-5-HEPE	LMFA03070027	Lipids and lipid-like molecules	Fatty Acyls	Eicosanoids		49.4	52.3	M-H	C20H30O3	-1.08543	12700	5677.41	14530.3	8566.26	15421	5063.94	3350.33	4074.88	20757.4	11514.2	5472.28	11125.9
12.03_481.3168n	480.309	12.0314	neg	PE(18:0/0:0)	LMGP02050001	Lipids and lipid-like molecules	Glycerophospholipids	Glycerophosphoethanolamines		49.4	48	M-H, 2M-H	C23H48NO7P	-0.132837	7.07668e+06	5.74993e+06	1.14031e+06	5.61818e+06	2.2713e+06	4.62179e+06	3.7326e+06	1.07669e+06	1.40853e+06	2.15757e+06	2.10886e+06	1.14511e+06
12.17_597.3046m/z	597.305	12.1656	neg	1-Oleoylglycerophosphoinositol	HMDB0061693	Lipids and lipid-like molecules	Glycerophospholipids	Glycerophosphoinositols		49.4	51.2	M-H	C27H51O12P	0.121625	178851	114009	19043.1	191951	58656.8	55862.1	56957.8	11460.9	21438.1	70140.9	41266.4	18269.7
2.92_162.0547m/z	162.055	2.91517	pos	2-Indolecarboxylic acid	6593	Organoheterocyclic compounds	Indoles and derivatives	Indolecarboxylic acids and derivatives		49.4	59	M+H	C9H7NO2	-1.70819	21119.8	24766.5	21600	22499.9	20761.1	21489	23777.6	10346.8	21656.2	21130.9	25321.7	20886.7
5.91_407.2074m/z	407.207	5.90507	neg	5-Hydroxy-4-methoxy-5-(1-oxo-9,12,15-hexadecatrienyl)-2(5H)-furanone	HMDB0032095	Organooxygen compounds	Carbonyl compounds	Alpha-acyloxy carbonyl compounds		49.4	53.9	M+FA-H	C21H30O5	-0.35307	723.214	64.56	2638.82	313.65	1357.49	429.963	746.159	12038	2795.97	1756.12	697.868	552.91
6.14_595.2477n	613.281	6.14462	pos	Taurocholic acid 3-sulfate	HMDB0002581	Lipids and lipid-like molecules	Steroids and steroid derivatives	Bile acids, alcohols and derivatives		49.4	57.2	M+H, M+NH4	C26H45NO10S2	-1.34294	3.60903e-09	2696.16	172.802	4036.58	3.60903e-09	4.11875	12735.2	254533	5573.76	3.60903e-09	4295.88	684.818
6.90_640.2913m/z	640.291	6.90265	neg	S-(9-deoxy-delta9,12-PGD2)-glutathione	HMDB0013058	Organic acids and derivatives	Carboxylic acids and derivatives	Amino acids, peptides, and analogues		49.4	57.2	M-H	C30H47N3O10S	0.524158	38304	79354.4	21586.6	26488.7	14139	24087.7	27098.3	3.60903e-09	23355.7	26023.8	14011.6	28838.2
9.58_513.2893m/z	513.289	9.57572	neg	eurysterol A sulfonic acid	LMST05020034	Lipids and lipid-like molecules	Sterol Lipids	Steroid conjugates		49.4	61.6	M-H	C27H46O7S	0.310883	442.793	4159.24	355.091	797.441	3.60903e-09	3.60903e-09	5846.06	29298.6	621.405	136.876	8067.09	723.408
0.76_248.1487m/z	248.149	0.7554	pos	Hydroxybutyrylcarnitine	LMFA07070071	Organic acids and derivatives	Hydroxy acids and derivatives	Beta hydroxy acids and derivatives		49.3	62	M+H	C11H21NO5	-2.32455	419069	190388	161299	544142	137289	229763	244412	93649.6	188210	311517	216043	295700
1.16_320.0918m/z	320.092	1.15875	neg	L-L-Homoglutathione	HMDB0029395	Organic acids and derivatives	Peptidomimetics	Hybrid peptides		49.3	60.6	M-H	C11H19N3O6S	-1.29812	14476.6	19441.6	23304.8	11503.3	15737.3	49710.8	13301.7	2221.58	33347.2	15780.7	6020.01	30140.5
1.20_365.0499m/z	365.05	1.20383	neg	5-formamido-1-(5-phospho-D-ribosyl)imidazole-4-carboxamide(2-)	HMDB0062708	Unclassified	Unclassified	Unclassified		49.3	54	M-H	C10H15N4O9P	-1.38984	35002.1	135387	59955.5	36624.9	45352.7	30740.1	32005.7	17372.6	73880	51370.4	54095.8	73621.2
1.62_203.0553m/z	203.055	1.61675	neg	Ethyl glucuronide	HMDB0010325	Organic oxygen compounds	Organooxygen compounds	Carbohydrates and carbohydrate conjugates		49.3	55.7	M-H2O-H	C8H14O7	-3.80694	5874.97	294.87	10927.1	8331.43	757.198	4354.21	6353.68	2979.2	8171.22	2250.47	10323.3	3474.32
1.83_367.1493m/z	367.149	1.83082	pos	1-(1,2,3,4,5-Pentahydroxypent-1-yl)-1,2,3,4-tetrahydro-beta-carboline-3-carboxylate	HMDB0012492	Alkaloids and derivatives	Harmala alkaloids	Unclassified		49.3	52.6	M+H	C17H22N2O7	-1.74114	160865	131637	217692	178194	180521	234534	147164	59585.6	201685	152450	153615	163541
10.06_281.1758m/z	281.176	10.0571	neg	7-Hydroxycostol	HMDB0035040	Lipids and lipid-like molecules	Prenol lipids	Sesquiterpenoids		49.3	51.9	M+FA-H	C15H24O2	-0.290509	377.957	92.0432	34.4013	894.496	47.3041	255.923	2417.65	11430.1	224.943	54.2685	1114.67	400.437
10.18_305.1757m/z	305.176	10.1779	neg	Falcarindiol	HMDB0033941	Lipids and lipid-like molecules	Fatty Acyls	Fatty alcohols	C08449	49.3	50.2	M+FA-H	C17H24O2	-0.415935	444.886	3.60903e-09	120.664	1156.55	190.408	408.313	3377.75	9229.68	252.935	137.617	658.86	257.487
10.47_166.0628n	167.07	10.4686	pos	L-3-Phenyllactic acid	HMDB0000563	Phenylpropanoids and polyketides	Phenylpropanoic acids	Unclassified	C05607	49.3	51.4	M+H-H2O, M+H	C9H10O3	-1.18348	41241.7	52140.4	42224.4	44858	50273.3	45805.8	39707	18357.1	44886.2	48015.7	39995.3	44696.2
11.17_473.3253m/z	473.325	11.1723	pos	3alpha,7alpha,16alpha-Trihydroxy-5beta-cholestan-26-oic acid	LMST04030206	Lipids and lipid-like molecules	Sterol Lipids	Bile acids and derivatives		49.3	58.4	M+Na	C27H46O5	3.38264	2819.89	7812.52	474.034	3398.85	3.60903e-09	1230.37	7661.45	1897.85	3.60903e-09	3.60903e-09	36981.8	5356.47
12.71_309.2417m/z	309.242	12.708	pos	8-methoxy-13-hydroxy-9,11-octadecadienoic acid	LMFA01080002	Lipids and lipid-like molecules	Fatty Acyls	Fatty Acids and Conjugates		49.3	56.1	M+H-H2O	C19H34O4	-2.18399	10395.8	3092.64	7746.57	1822.85	3036.42	5124.54	5228.12	7159.08	17197.9	2556.42	9018.07	4620.33
4.04_172.9903m/z	172.99	4.0367	neg	Phenol sulphate	HMDB0060015	Organic acids and derivatives	Organic sulfuric acids and derivatives	Arylsulfates	C02180	49.3	65.4	M-H	C6H6O4S	-6.36793	4119.23	15015.4	5920.78	23099.2	6181.04	14001.9	13981.1	7501.96	11155.9	13779.7	3807.27	23676.2
5.10_190.0501m/z	190.05	5.09895	neg	2-Oxindole-3-acetate	HMDB0094657	Organoheterocyclic compounds	Indoles and derivatives	Indolyl carboxylic acids and derivatives		49.3	62.8	M-H	C10H9NO3	-4.64282	30291.7	14642.2	46890.4	46131.6	2279.57	2426.74	41279.2	8251.15	1397.39	1929.32	44415.6	20205.4
6.28_313.1082m/z	313.108	6.28215	neg	6'-Hydroxyenterolactone	HMDB0041697	Lignans, neolignans and related compounds	Furanoid lignans	Tetrahydrofuran lignans		49.3	61.8	M-H	C18H18O5	0.185802	5584.06	8768.54	678.101	4789.64	0.155089	3.60903e-09	7824.28	3543.21	139.994	144.837	9120.53	1433.29
8.00_329.1757m/z	329.176	8.00468	neg	3b-Hydroxy-6b-angeloyloxy-7(11)-eremophilen-12,8b-olide	HMDB0032895	Lipids and lipid-like molecules	Prenol lipids	Terpene lactones		49.3	51.4	M-H2O-H	C20H28O5	-0.260307	322.244	524.788	620.451	643.809	2270.22	113.724	483.643	68893.9	2201.72	1062.65	390.53	605.155
9.21_290.2683m/z	290.268	9.20832	pos	9-methoxy-pentadecanoic acid	LMFA01080013	Lipids and lipid-like molecules	Fatty Acyls	Fatty Acids and Conjugates		49.3	53.6	M+NH4	C16H32O3	-2.28706	16538.5	1936.4	3517.41	32698.6	23127.6	13404.1	5779.42	6360.3	6791.19	3972.07	16053.4	7894.31
9.26_456.3231n	457.33	9.25922	pos	Norselic acid B	LMST01040191	Lipids and lipid-like molecules	Sterol Lipids	Sterols		49.3	56	M+H-H2O, M+H	C29H44O4	-1.99319	5850.05	9131.11	2360.06	15216.2	3.60903e-09	3.60903e-09	4524.54	8635.37	3.60903e-09	4648.93	75568.8	536.592
0.59_261.1552m/z	261.155	0.589217	pos	Asparaginyl-Lysine	85651	Organic acids and derivatives	Carboxylic acids and derivatives	Amino acids, peptides, and analogues		49.2	60.6	M+H	C10H20N4O4	-1.98286	4726.98	2839.59	6766.97	5933.68	5306.24	6709.98	2834.74	31066	4538.7	4328.84	3503.97	4599.29
10.88_524.3354m/z	524.335	10.8751	neg	PC(O-16:1(9E)/0:0)	LMGP01060029	Lipids and lipid-like molecules	Glycerophospholipids	Glycerophosphocholines		49.2	48.3	M+FA-H	C24H50NO6P	-0.78062	265932	83331.7	379050	106471	190121	5119.74	8593.76	85573.3	450787	114865	47360	347131
11.50_262.2292n	263.236	11.4962	pos	9,12,15-octadecatrienal	75376	Lipids and lipid-like molecules	Fatty Acyls	Fatty aldehydes		49.2	54.1	M+H-H2O, M+H	C18H30O	-1.64297	1808	2586.44	599.589	672.149	1896.82	3643.08	4439.25	43751.8	1145.78	931.405	4880.26	667.362
11.73_621.3046m/z	621.305	11.7289	neg	PI(20:3(8Z,11Z,14Z)/0:0)	LMGP06050021	Lipids and lipid-like molecules	Glycerophospholipids	Glycerophosphoinositols		49.2	51.8	M-H	C29H51O12P	0.169284	64512.6	42698.8	5976.64	46647.6	21055.8	22061.2	14650.5	4060.17	6196.97	48745.2	13512.8	6775.83
12.18_412.2509m/z	412.251	12.1785	pos	N-arachidonoyl taurine	LMFA08020075	Lipids and lipid-like molecules	Fatty Acyls	Fatty amides		49.2	61.2	M+H	C22H37NO4S	-1.8276	6386.61	307.36	10248	673.837	5346.88	2935.61	4043.78	6295.48	5775.03	12027.3	2278.82	6898.06
12.51_456.3239n	455.317	12.506	neg	Norselic acid D	LMST01040192	Lipids and lipid-like molecules	Sterol Lipids	Sterols		49.2	54.4	M-H, M+FA-H	C29H44O4	-0.137675	4419.04	1853.81	259.348	589.819	279.373	1755.68	6404.29	2072.53	3.60903e-09	3.60903e-09	25027.7	5048.46
5.56_267.1601m/z	267.16	5.56247	neg	Isokobusone	HMDB0036791	Organic oxygen compounds	Organooxygen compounds	Alcohols and polyols		49.2	48.2	M+FA-H	C14H22O2	-0.352905	80720.8	92812.3	7639.45	4305.82	171942	37489.5	3.60903e-09	701.619	29.5753	3.60903e-09	37.6447	26.0573
6.91_363.2158m/z	363.216	6.90767	pos	poststerone	57861	Lipids and lipid-like molecules	Sterol Lipids	Steroids	C08837	49.2	55.2	M+H	C21H30O5	-2.08822	2216.09	3305.12	1728.37	2412.48	2332.67	2360.38	2173.5	25961.6	2685.89	2688.99	1817.31	2497.89
9.76_262.1433m/z	262.143	9.75642	pos	5-Hydroxy-2-(5-methyl-1-oxo-4-hexenyl)benzofuran	HMDB0031925	Organoheterocyclic compounds	Benzofurans	Unclassified		49.2	51.2	M+NH4	C15H16O3	-2.11818	55495.9	49736.5	51003.4	56754.6	47388.4	47124	39073.4	19039.5	38632.2	45007.1	37540.6	58958.9
0.61_277.1403m/z	277.14	0.609217	neg	Threoninyl-Isoleucine	HMDB0029064	Organic acids and derivatives	Carboxylic acids and derivatives	Amino acids, peptides, and analogues		49.1	51.1	M+FA-H	C10H20N2O4	-0.837886	3.60903e-09	3.60903e-09	322.051	648.825	431.298	841.374	702.286	25027.8	598.071	843.384	878.557	365.231
1.31_161.0444m/z	161.044	1.31392	neg	D-Fructose	HMDB0000660	Organic oxygen compounds	Organooxygen compounds	Carbohydrates and carbohydrate conjugates	C00795	49.1	57.9	M-H2O-H	C6H12O6	-6.54226	20557.1	30163.8	30782.9	29142	24733.9	23078.6	27144	16880.5	33583.7	25056.5	22429.4	27352.8
1.57_211.0716m/z	211.072	1.56642	neg	Aspartyl-L-proline	HMDB0002335	Organic acids and derivatives	Carboxylic acids and derivatives	Amino acids, peptides, and analogues		49.1	54.4	M-H2O-H	C9H14N2O5	-3.42695	562.842	465.415	719.404	105.262	181.23	439.353	7318.2	3561.12	328.577	364.624	11752	1576.99
10.16_437.2909m/z	437.291	10.1607	neg	Chenodeoxycholic Acid	LMST04010032	Lipids and lipid-like molecules	Steroids and steroid derivatives	Bile acids, alcohols and derivatives	C02528	49.1	50.2	M+FA-H	C24H40O4	0.0635318	15376.5	10745	1239.76	60664.6	3.60903e-09	242.583	28487.6	2782.71	585.519	97.653	38718.2	3476.95
11.01_422.2677m/z	422.268	11.0084	neg	1-(2-methoxy-tetradecanyl)-sn-glycero-3-phosphoethanolamine	LMGP02060009	Lipids and lipid-like molecules	Glycerophospholipids	Glycerophosphoethanolamines		49.1	48.9	M-H2O-H	C20H44NO7P	0.0411762	391891	112514	324237	174010	151492	29583.6	31538.5	91847.6	353302	104104	52846.1	311931
11.21_267.1713m/z	267.171	11.2054	pos	12-Methyltridecanoic acid	HMDB0031072	Lipids and lipid-like molecules	Fatty Acyls	Fatty acids and conjugates		49.1	57	M+K	C14H28O2	-3.26031	7724.73	14621.3	15219	20844.8	26562.3	20977.9	9859.82	9490.42	12023.5	19438.1	23306.8	27067.4
12.31_440.3648n	441.372	12.3076	pos	Rofficerone	HMDB0039642	Lipids and lipid-like molecules	Prenol lipids	Triterpenoids		49.1	60.1	M+H-H2O, M+H	C30H48O2	-1.49091	34400.7	26726.3	1412.84	2547.93	700.458	1234.1	39351.2	15834.2	560.976	651.536	46219.1	12977.6
15.90_355.3215m/z	355.322	15.8969	neg	6Z-Heneicosen-11-ol	LMFA05000535	Lipids and lipid-like molecules	Fatty Acyls	Fatty alcohols		49.1	53.9	M+FA-H	C21H42O	-0.804128	274.595	421.936	13.1456	44.2875	3.60903e-09	31.496	125.916	2512.72	64.1759	3.60903e-09	304.192	33.64
2.00_242.0897n	243.097	2.00213	pos	Thymidine	3375	Nucleosides, nucleotides, and analogues	Pyrimidine nucleosides	Pyrimidine 2'-deoxyribonucleosides	C00214	49.1	52.4	M+H, M+Na	C10H14N2O5	-2.18888	14641.5	1648.55	8897.52	45971.3	46149.1	15568.4	49203.5	8484.11	13421.2	16232.8	16166.6	19066.1
2.01_483.1256m/z	483.126	2.01203	neg	N-[[3-(b-D-Glucopyranosyloxy)-2,3-dihydro-2-oxo-1H-indol-3-yl]acetyl]aspartic acid	HMDB0039409	Organic acids and derivatives	Carboxylic acids and derivatives	Amino acids, peptides, and analogues		49.1	50	M-H	C20H24N2O12	-0.0436296	3.60903e-09	3.60903e-09	3.60903e-09	3.60903e-09	3.60903e-09	3.60903e-09	20548.9	83056.1	760.913	3.60903e-09	3.60903e-09	4304.97
3.20_442.0657m/z	442.066	3.1993	pos	Pelargonidin 3-arabinoside	LMPK12010089	Unclassified	Unclassified	Unclassified		49.1	56.1	M+K	C20H19O9+	-0.928764	103136	55646.1	115569	105670	115767	86057.4	169140	3.60903e-09	196239	150855	223023	234211
4.33_368.0986m/z	368.099	4.326	neg	(R)-2-Hydroxy-7,8-dimethoxy-2H-1,4-benzoxazin-3(4H)-one 2-glucoside	HMDB0037262	Organoheterocyclic compounds	Benzoxazines	Benzoxazinones		49.1	53.1	M-H2O-H	C16H21NO10	-0.213981	3.60903e-09	3.60903e-09	769.064	3.60903e-09	3.60903e-09	3.60903e-09	1949.71	14269.8	85.5971	3.60903e-09	1306.64	389.272
4.51_220.0643m/z	220.064	4.51473	neg	N-lactoyl-Methionine	HMDB0062182	Organic acids and derivatives	Carboxylic acids and derivatives	Amino acids, peptides, and analogues		49.1	52.1	M-H	C8H15NO4S	-2.76147	19360.9	3660.81	53753.4	21420.4	15831	26227.5	19057.3	19570.5	22991.9	18089.9	9436.16	15306.5
6.01_323.1245m/z	323.125	6.00815	neg	L-phenylalanyl-L-hydroxyproline	HMDB0011176	Unclassified	Unclassified	Unclassified		49.1	60.4	M+FA-H	C14H18N2O4	-1.22652	1018.33	6865.11	196.551	921.223	413.452	3.60903e-09	8750.47	15355.6	718.59	3.60903e-09	3247.46	852.099
1.07_135.0299m/z	135.03	1.0713	neg	Hypoxanthine	HMDB0000157	Organoheterocyclic compounds	Imidazopyrimidines	Purines and purine derivatives	C00262	49	61.5	M-H	C5H4N4O	-9.92359	388387	821518	338429	418303	348352	332850	393655	171662	474180	351945	457192	468321
1.12_118.0419n	136.076	1.11817	pos	Benzofuran	70116	Organoheterocyclic compounds	Benzofurans	Unclassified	C14512	49	52.2	M+H, M+NH4	C8H6O	0.251626	785708	410796	1.22382e+06	927867	1.00545e+06	1.14655e+06	717344	808543	985619	836440	762325	918915
12.72_262.2293n	263.236	12.7245	pos	9Z,12Z,15Z-Octadecatrienal	LMFA06000243	Lipids and lipid-like molecules	Fatty Acyls	Fatty aldehydes		49	53.2	M+H-H2O, M+H	C18H30O	-1.58342	9673.51	3189.43	5644.2	2917.27	3609.47	2743.14	3041.85	4441.1	12236.8	2850.52	3964.72	3868.46
12.88_378.3012m/z	378.301	12.8797	neg	N-linoleoyl valine	LMFA08020121	Lipids and lipid-like molecules	Fatty Acyls	Fatty amides		49	55.3	M-H	C23H41NO3	-0.424707	465.621	3.60903e-09	271.81	67.5016	75.4194	739.325	97.9731	3907.3	3.60903e-09	217.549	71.8976	3.60903e-09
13.77_519.3682n	520.375	13.7653	pos	PC(P-19:1(12Z)/0:0)	46692	Lipids and lipid-like molecules	Glycerophospholipids	Glycerophosphocholines		49	52	M+H, M+Na	C27H54NO6P	-1.27888	85823.2	60168.2	108471	77433.6	63000.1	22981.8	11509	22703	187096	39218	20361.9	136570
2.28_201.1236m/z	201.124	2.2835	neg	Alanyl-Isoleucine	HMDB0028690	Organic acids and derivatives	Carboxylic acids and derivatives	Amino acids, peptides, and analogues		49	54	M-H	C9H18N2O3	-4.43419	517.717	574.69	191.333	606.867	553.017	810.665	730.284	4156.47	470.128	483.85	616.172	466.534
3.93_254.0667m/z	254.067	3.93318	neg	2-{[hydroxy(4-hydroxy-3,5-dimethoxyphenyl)methylidene]amino}acetic acid	HMDB0131458	Benzenoids	Benzene and substituted derivatives	Benzoic acids and derivatives		49	51.3	M-H	C11H13NO6	-1.08187	328.038	3388.22	2542.58	725.775	133.8	45.6019	2937.92	1878.18	714.295	297.528	10390.1	1295.36
4.67_273.0075m/z	273.007	4.66893	neg	Ferulic acid 4-sulfate	HMDB0029200	Phenylpropanoids and polyketides	Cinnamic acids and derivatives	Hydroxycinnamic acids and derivatives		49	50.9	M-H	C10H10O7S	0.0579046	8103.47	3552.27	5228.87	3097.26	2062.91	1918.26	1526.91	16693.1	595.34	1198.65	432.948	3929.58
4.71_314.0785m/z	314.079	4.71245	pos	(±)-Ribaline	HMDB0033345	Organoheterocyclic compounds	Quinolines and derivatives	Dihydrofuranoquinolines		49	53.6	M+K	C15H17NO4	-1.39943	1232.17	3.60903e-09	1671.96	3256.24	1246.44	2149.21	3527.04	7627.99	2259.87	5208.95	2338.47	1151.69
5.92_363.2159m/z	363.216	5.91588	pos	20β-Dihydroprednisolone	2069	Unclassified	Unclassified	Unclassified		49	55.2	M+H	C21H30O5	-1.87321	3.60903e-09	3.60903e-09	1054.46	3.60903e-09	795.598	83.4956	190.934	13875.7	1447.07	1073.37	1120.34	368.479
7.02_495.0555m/z	495.056	7.02338	neg	C.I. Food Red 6	HMDB0032738	Benzenoids	Naphthalenes	Naphthalene sulfonic acids and derivatives		49	62.3	M+FA-H	C19H18N2O7S2	3.98856	9224.42	7231.14	6772.22	8712.48	4740.22	2241.13	591.483	3.60903e-09	10754.9	17635.6	441.975	11252
8.99_135.0803m/z	135.08	8.9914	pos	2,4-Dimethylbenzaldehyde	88221	Benzenoids	Benzene and substituted derivatives	Benzoyl derivatives		49	50.8	M+H	C9H10O	-0.998898	11464.1	16335.3	10671.1	11227.7	13234.6	11547.3	10794.6	4813.99	12157.1	15678.4	9237.39	12975.5
9.76_244.2630m/z	244.263	9.75642	pos	9-pentadecen-1-ol	LMFA05000050	Lipids and lipid-like molecules	Fatty Acyls	Fatty alcohols		49	51	M+NH4	C15H30O	-2.14174	25268	5599.86	4525.45	7075.28	4469.09	4734.87	4225.79	2570.08	6369.47	4813.12	3035.83	6221.26
11.39_488.3123m/z	488.312	11.3912	pos	PE(P-18:0/0:0)	LMGP02070002	Lipids and lipid-like molecules	Glycerophospholipids	Glycerophosphoethanolamines		48.9	51.7	M+Na	C23H48NO6P	2.53961	154290	51796.3	118587	79812.5	58596.8	35701.8	18637.9	66689.4	124941	49470.3	31831	108986
11.59_418.2346n	419.242	11.5888	pos	21-Acetoxy-11beta,17-dihydroxy-6alpha-methylpregn-4-ene-3,20-dione	70751	Unclassified	Unclassified	Unclassified		48.9	54.9	M+H, M+Na	C24H34O6	-2.26475	6456.7	2087.78	3.60903e-09	2714.12	3.60903e-09	3.60903e-09	43830.4	50556	741.106	3.60903e-09	3245.25	1692.11
12.21_580.4328m/z	580.433	12.2104	pos	LysoPC(22:0)	61707	Lipids and lipid-like molecules	Glycerophospholipids	Glycerophosphocholines	C04230	48.9	54.5	M+H	C30H62NO7P	-1.57909	3.60903e-09	185369	3.60903e-09	73776.4	3.60903e-09	119774	656801	102325	5975.57	54979.3	355206	230.578
2.00_250.0929m/z	250.093	2.00213	pos	Zidovudine	HMDB0014638	Nucleosides, nucleotides, and analogues	Pyrimidine nucleosides	Pyrimidine 2',3'-dideoxyribonucleosides	C07210	48.9	59.8	M+H-H2O	C10H13N5O4	-2.0493	36395.8	42786.3	41278.3	63478.8	54796.7	56704.9	15869.3	4628.31	37922.1	57714.4	7129.59	37260.1
2.16_285.0960n	284.089	2.1633	neg	N4-Acetylcytidine	HMDB0005923	Nucleosides, nucleotides, and analogues	Pyrimidine nucleosides	Unclassified		48.9	46.5	M-H, M+FA-H	C11H15N3O6	-0.266517	6672.39	5952.3	17500.7	8422.7	9817.66	9857.68	10796.7	14654.7	11162.9	18260.7	11265.8	8446.81
4.41_303.0623m/z	303.062	4.41162	neg	Thalidomide	HMDB0015175	Organoheterocyclic compounds	Isoindoles and derivatives	Isoindolines	C07910	48.9	46.8	M+FA-H	C13H10N2O4	0.0673749	1234.07	470.498	463.943	261.025	803.384	313.547	13177.1	33702.1	662.953	498.286	143.598	3847.89
5.26_356.1826m/z	356.183	5.25902	pos	PC(0:0/6:0)	LMGP01050093	Lipids and lipid-like molecules	Glycerophospholipids	Glycerophosphocholines		48.9	51.4	M+H	C14H30NO7P	-1.80286	28014.8	9823.16	1568.75	8140.18	1235.64	1770.8	14697.8	5149.35	1384.8	3171.89	21289.6	7456.53
8.90_407.2802m/z	407.28	8.90278	neg	2-(8-[5]-ladderane-octanyl)-sn-glycerol	LMGL01020036	Lipids and lipid-like molecules	Glycerolipids	Monoradylglycerols		48.9	49.4	M+FA-H	C23H38O3	-0.401941	3301.57	9780.05	2578.65	8936.34	3.60903e-09	3.60903e-09	11472.4	2948.8	328.332	128.193	17328.9	3340.89
9.06_273.2663n	274.274	9.05793	pos	C16 Sphinganine	41556	Lipids and lipid-like molecules	Sphingolipids	Sphingoid bases		48.9	49.1	M+H, M+Na	C16H35NO2	-1.86891	4.7875e+06	2.06663e+06	1.45617e+06	2.93501e+06	1.81437e+06	2.68181e+06	1.34111e+06	919912	1.79561e+06	1.48074e+06	1.41449e+06	1.97175e+06
9.84_374.2814n	357.278	9.84058	pos	12alpha-Hydroxy-5beta-chol-3-en-24-oic Acid	LMST04010213	Unclassified	Unclassified	Unclassified		48.9	51.9	M+H-H2O, M+H	C24H38O3	-1.88478	1104.72	10611	3.60903e-09	63864	3.60903e-09	704.952	50797	5360.01	3.60903e-09	3.60903e-09	163763	4290.43
0.99_249.1076m/z	249.108	0.9924	pos	Glutamylthreonine	HMDB0028829	Organic acids and derivatives	Carboxylic acids and derivatives	Amino acids, peptides, and analogues		48.8	50.6	M+H	C9H16N2O6	-2.01814	4661.34	479.33	16042.6	4978.3	6477	21041.6	32739.6	44609.6	5535.08	6142.06	73574.2	4212.59
1.72_295.0934m/z	295.093	1.7198	neg	Tyrosyl-Aspartate	HMDB0029101	Organic acids and derivatives	Carboxylic acids and derivatives	Amino acids, peptides, and analogues		48.8	59.5	M-H	C13H16N2O6	-0.477022	706.941	21551.3	686.939	785.505	720.037	683.81	1171.8	3274.59	1280.33	504.904	842.554	1149.05
10.63_451.2699n	450.263	10.6258	neg	PE(0:0/16:1(9Z))	LMGP02050037	Lipids and lipid-like molecules	Glycerophospholipids	Glycerophosphoethanolamines		48.8	46.5	M-H, 2M-H	C21H42NO7P	-0.0314342	132577	329350	23147.1	367431	152846	128198	84984.9	14528.5	28390.8	38058.1	29193.1	19509.1
10.93_358.2144n	357.207	10.9256	neg	Canrenoate	1469	Unclassified	Unclassified	Unclassified		48.8	51.6	M-H, M+FA-H	C22H30O4	-0.0572355	1575	377.732	10248.2	2149.68	6482.2	856.769	1998.84	4770.66	12434	3856.79	1648.91	5815.19
13.15_346.2734m/z	346.273	13.1456	pos	15-HETE-EA	LMFA08040040	Lipids and lipid-like molecules	Fatty Acyls	Fatty amides		48.8	50.6	M+H-H2O	C22H37NO3	-1.89071	64035	16114.1	41969	20172.1	28549.5	8463.95	12677.1	22736.9	52582.3	31021.9	18373.5	50304.6
3.95_507.0970m/z	507.097	3.95048	neg	6-[2,3-dihydroxy-5-({[2,3,5-trihydroxy-6-(hydroxymethyl)oxan-4-yl]oxy}carbonyl)phenoxy]-3,4,5-trihydroxyoxane-2-carboxylic acid	HMDB0133148	Phenylpropanoids and polyketides	Tannins	Hydrolyzable tannins		48.8	53.6	M-H	C19H24O16	-4.19872	110107	66582.7	122282	111194	116514	106035	67279	58614	121503	103272	62353	107319
4.23_229.1543m/z	229.154	4.22518	pos	Isoleucylproline	HMDB0011174	Organic acids and derivatives	Carboxylic acids and derivatives	Amino acids, peptides, and analogues		48.8	47.9	M+H	C11H20N2O3	-1.54027	48833.2	62690.2	41662.4	68663.9	45634.4	54967.2	59335	255564	52794.2	43085.2	204160	114089
4.62_456.1043n	455.097	4.61757	neg	Flavine mononucleotide (FMN)	2301	Unclassified	Unclassified	Unclassified		48.8	47.9	M-H2O-H, M-H	C17H21N4O9P	-0.797513	85867.3	140018	87559.8	155286	147746	169514	99687.1	23077.4	114248	121377	92335.8	93804.4
4.68_262.1646m/z	262.165	4.68207	pos	hydroxyisovaleroyl carnitine	LMFA07070073	Lipids and lipid-like molecules	Fatty Acyls	Fatty acid esters		48.8	50	M+H	C12H23NO5	-1.09896	897.449	1236.71	1290.27	823.581	3.60903e-09	3.60903e-09	3060.19	410.376	371.321	3.60903e-09	3309.47	1412.61
5.10_447.2060m/z	447.206	5.09895	neg	1-Methyl-6-phenyl-1H-imidazo[4,5-b]pyridin-2-amine	HMDB0041008	Organoheterocyclic compounds	Pyridines and derivatives	Phenylpyridines	C16038	48.8	52.2	2M-H	C13H12N4	1.86222	893.123	6743.98	661.843	641.086	52.673	175.512	19129.7	78658.8	6292.38	740.578	4523.96	7160.51
5.46_206.0815m/z	206.082	5.45878	neg	2-Acetamido-4-methylphenyl acetate	HMDB0061682	Benzenoids	Phenol esters	Unclassified		48.8	51.2	M-H	C11H13NO3	-3.65908	4196.47	2870.51	4131.41	5642.71	3271.06	3600.02	5665.52	4197.19	3384.88	2762.72	3674.6	7109.5
5.62_237.1845m/z	237.185	5.6205	pos	(3xi,7(11)Z)-7(11)-Copaene-4,12-diol	92312	Lipids and lipid-like molecules	Prenol lipids	Sesquiterpenoids		48.8	54.1	M+H	C15H24O2	-1.65813	4485.96	5176.44	3479.36	3591.78	3796.19	2825.79	14375.2	16007.8	4592.12	3902.96	8515.75	6632.61
5.75_135.0803m/z	135.08	5.75218	pos	3-(5-Methyl-2-furanyl)butanal	HMDB0036169	Organoheterocyclic compounds	Heteroaromatic compounds	Unclassified		48.8	47.3	M+H-H2O	C9H12O2	-0.655691	4678.34	14255.1	4137	5361.13	5938.99	4834.84	15497.9	7034.31	22081.4	26062.6	10462.3	25719.6
6.09_225.1126m/z	225.113	6.0932	neg	Jasmolone	HMDB0030039	Organic oxygen compounds	Organooxygen compounds	Alcohols and polyols		48.8	49.2	M+FA-H	C11H16O2	-3.36234	8960.51	15588.7	10095.9	13702.1	10012.6	9659.86	10709.5	4173.1	11960.7	12364.4	9432.32	10370.9
8.00_257.0817m/z	257.082	8.00468	neg	2E,4E,6E,12E-Tetradecatetraene-8,10-diynoic acid	LMFA01031086	Lipids and lipid-like molecules	Fatty Acyls	Fatty Acids and Conjugates		48.8	47.2	M+FA-H	C14H12O2	-0.961857	43716.7	228.685	650.318	6721.55	232.59	723.181	26628.8	3905.06	93.1059	687.838	6247.55	3479.49
8.06_287.0926m/z	287.093	8.0564	neg	2',4',6'-Trihydroxy-4-methoxydihydrochalcone	LMPK12120528	Unclassified	Unclassified	Unclassified		48.8	48.6	M-H	C16H16O5	0.313121	13205.1	427.005	2.37489	4796.26	3.60903e-09	3.60903e-09	4610.13	2425.74	3.60903e-09	33.505	2182.82	1880.23
10.18_485.2911m/z	485.291	10.1779	neg	Suillin	HMDB0034349	Lipids and lipid-like molecules	Prenol lipids	Diterpenoids		48.7	46.2	M+FA-H	C28H40O4	0.430288	14470.1	22554.7	2313.7	18657.5	3.60903e-09	102.366	18657.3	17662.1	334.548	3517.78	35622.1	5352.41
11.28_271.2262m/z	271.226	11.2835	pos	(+)-12-hydroxy-9Z-hexadecenoic acid	35625	Lipids and lipid-like molecules	Fatty Acyls	Fatty Acids and Conjugates		48.7	52.6	M+H	C16H30O3	-2.23166	43040.2	44660	38617.9	30082.4	45343.7	34260.1	28380.4	35621.5	49290	43559	31816.4	39148.4
11.66_571.2888m/z	571.289	11.6631	neg	1-hexadecanoyl-sn-glycero-3-phospho-D-myo-inositol	HMDB0062714	Lipids and lipid-like molecules	Glycerophospholipids	Glycerophosphoinositols		48.7	47.6	M-H	C25H49O12P	-0.216132	1.43694e+06	673320	90677.3	1.02068e+06	317352	366719	305755	84412.5	125150	436705	239619	104776
4.09_190.0500m/z	190.05	4.08708	neg	2-{[hydroxy(2-methoxyphenyl)methylidene]amino}acetic acid	HMDB0126552	Benzenoids	Benzene and substituted derivatives	Benzoic acids and derivatives		48.7	56.9	M-H2O-H	C10H11NO4	-4.58745	3403.86	1249.09	4637.86	4741.24	4145.65	3412.48	1079.66	1781.06	10192.7	5874.54	2499.29	4436.63
4.54_146.0599m/z	146.06	4.54333	pos	Isocarbostyril	66365	Unclassified	Unclassified	Unclassified		48.7	50.9	M+H	C9H7NO	-0.988909	17114	13296.5	14735.7	9466.14	11070.3	20928.7	8792.04	3973.54	9738.68	7114.8	10546.2	8819.18
4.73_233.1492m/z	233.149	4.72775	pos	Spermic acid 2	HMDB0013075	Organic acids and derivatives	Carboxylic acids and derivatives	Amino acids, peptides, and analogues		48.7	49.5	M+H	C10H20N2O4	-1.72007	1458.36	1537.07	1458.52	1554.09	1440.41	1031.29	1421.14	5559.23	1204.58	1049.58	2715.63	791.686
4.81_391.1373m/z	391.137	4.80605	neg	Mytilin B	HMDB0033442	Organic acids and derivatives	Carboxylic acids and derivatives	Amino acids, peptides, and analogues		48.7	57.2	M+FA-H	C14H22N2O8	4.22694	451.616	529.427	707.908	410.927	411.658	282.854	739.82	13228.6	1830.6	417.938	727.491	513.805
7.33_315.2177m/z	315.218	7.33338	neg	16-hydroxy-9E-hexadecenoic acid	LMFA01050192	Lipids and lipid-like molecules	Fatty Acyls	Fatty Acids and Conjugates		48.7	47.1	M+FA-H	C16H30O3	-0.0571377	3275.46	588.38	6307.83	8008.11	7416.55	10253.5	4174.29	756.079	8368.13	5151.43	2073.1	2880.48
8.37_551.2686m/z	551.269	8.36707	neg	(3b,9R)-5-Megastigmene-3,9-diol 9-[apiosyl-(1->6)-glucoside]	HMDB0038327	Lipids and lipid-like molecules	Fatty Acyls	Fatty acyl glycosides		48.7	55	M+FA-H	C24H42O11	-4.65833	1972.85	19043.1	610.031	1585.52	311.399	3.60903e-09	10914.1	51069.3	1964.39	3.60903e-09	11413.4	616.058
8.45_471.2423m/z	471.242	8.45345	neg	Chenodeoxycholic acid sulfate	LMST05020026	Lipids and lipid-like molecules	Steroids and steroid derivatives	Bile acids, alcohols and derivatives		48.7	52	M-H	C24H40O7S	0.179441	1224.55	26192.1	1234.34	13483	1297.82	3.60903e-09	65397.8	237587	3454.66	957.22	4303.9	11743.6
9.72_410.2893m/z	410.289	9.72368	pos	3-hydroxytetradecanoyl carnitine	HMDB0061640	Lipids and lipid-like molecules	Fatty Acyls	Fatty acid esters		48.7	51.3	M+Na	C21H41NO5	4.16431	730.934	3.60903e-09	95.7014	738.4	3.60903e-09	3.60903e-09	3.60903e-09	43155.6	130.89	3.60903e-09	218.298	74.5944
0.69_258.1096m/z	258.11	0.686183	pos	Miglustat	HMDB0014563	Organoheterocyclic compounds	Piperidines	Unclassified		48.6	49.3	M+K	C10H21NO4	-2.82124	2.04333e+07	1.37145e+07	1.95075e+07	1.37208e+07	2.31014e+07	2.79504e+06	4.19283e+06	4.58403e+06	3.2242e+07	2.56637e+07	1.08835e+07	3.4276e+07
1.25_199.0715m/z	199.072	1.249	neg	Serinyl-Hydroxyproline	HMDB0029040	Organic acids and derivatives	Carboxylic acids and derivatives	Amino acids, peptides, and analogues		48.6	52.4	M-H2O-H	C8H14N2O5	-4.1342	12717.3	1106.72	12319.8	7924	7709.25	12536.6	1102.67	10103.5	6744.5	12216	1679.06	6220.15
10.35_283.1915m/z	283.191	10.3504	neg	xi-7-Hydroxyhexadecanedioic acid	HMDB0037830	Lipids and lipid-like molecules	Fatty Acyls	Fatty acids and conjugates		48.6	47.6	M-H2O-H	C16H30O5	-0.103231	2237.68	1434.77	1690.02	2999.51	2255.98	2403.38	6144.87	37482.9	2328.43	2056.88	3518.89	2239.88
10.59_331.1914m/z	331.191	10.5916	neg	7'-Carboxy-gamma-tocotrienol	HMDB0012851	Organoheterocyclic compounds	Benzopyrans	1-benzopyrans		48.6	50	M-H	C20H28O4	-0.221116	1051.32	103.039	795.295	1088.23	1174.6	271.893	3279.03	11982.6	1652.65	647.194	1124.48	1016.6
3.06_277.1192m/z	277.119	3.05652	neg	Tyrosyl-Proline	HMDB0029113	Organic acids and derivatives	Carboxylic acids and derivatives	Amino acids, peptides, and analogues		48.6	48	M-H	C14H18N2O4	-0.588847	3925.4	3267.79	3000.14	6284.95	3600.24	4022.44	4603.72	11005.9	4526	2890.68	13150.9	6509.13
3.18_184.0606m/z	184.061	3.17695	neg	N-acetyl-L-2-aminoadipate(2-)	HMDB0062715	Organic acids and derivatives	Carboxylic acids and derivatives	Amino acids, peptides, and analogues		48.6	54.3	M-H2O-H	C8H13NO5	-4.81549	2266.63	3120.71	5114.68	2873.54	1965.98	1735.71	4518.22	4098.94	2102.28	2091.13	7052.77	3269.42
5.67_275.1038m/z	275.104	5.66548	neg	Glutamylphenylalanine	HMDB0029156	Organic acids and derivatives	Carboxylic acids and derivatives	Amino acids, peptides, and analogues		48.6	46.2	M-H2O-H	C14H18N2O5	0.169063	3884.68	1410.96	10225.4	4257.12	3623.05	5205.76	3430.29	5222.77	4915.18	3537.7	1940.81	4027.47
7.37_345.2281m/z	345.228	7.36775	neg	MG(0:0/14:1(9Z)/0:0)	HMDB0011531	Lipids and lipid-like molecules	Glycerolipids	Monoradylglycerols		48.6	49.7	M+FA-H	C17H32O4	-0.691066	1052.53	1469.18	2278.05	2088.46	178.211	167.902	3621.47	70.4853	2203.05	284.106	8323.69	1185.83
7.78_471.2421m/z	471.242	7.78065	neg	Ursodeoxycholic acid 3-sulfate	HMDB0002642	Lipids and lipid-like molecules	Steroids and steroid derivatives	Bile acids, alcohols and derivatives		48.6	53.8	M-H	C24H40O7S	-0.132719	2453.27	24241.9	1183.68	1577.01	1538.87	9.92955	54489.6	241703	4656.03	189.792	7877.82	7854.1
9.91_400.3333n	383.33	9.90852	pos	25-Hydroxytachysterol3	HMDB0006722	Lipids and lipid-like molecules	Steroids and steroid derivatives	Vitamin D and derivatives		48.6	54.2	M+H-H2O, M+H	C27H44O2	-2.07841	6969.29	8400.42	4815.78	5341.14	4280.82	3858.59	22768.9	26976.9	8251.02	5511.25	18892.6	10108.1
9.91_403.2445m/z	403.244	9.90852	pos	Bisnorcholic acid	HMDB0002082	Lipids and lipid-like molecules	Steroids and steroid derivatives	Bile acids, alcohols and derivatives		48.6	54.2	M+Na	C22H36O5	-2.67327	5213.33	697.749	32613.2	3281.7	12746.2	4461.78	3990.65	2484.71	14567.1	3397.77	2327.64	8233.44
1.53_244.9750m/z	244.975	1.53297	neg	2-[3,5-dihydroxy-4-(sulfooxy)phenyl]acetic acid	HMDB0130454	Unclassified	Unclassified	Unclassified		48.5	57.2	M-H2O-H	C8H8O8S	-4.39081	14779.1	828.325	16445.1	18290.5	19467	25997.5	20322.5	2055.45	11256.8	14895.8	8995.18	13242.9
1.82_261.0549m/z	261.055	1.8231	neg	Bisnorbiotin	HMDB0004821	Organic acids and derivatives	Carboxylic acids and derivatives	Amino acids, peptides, and analogues	C20384	48.5	47.5	M+FA-H	C8H12N2O3S	-0.746179	6404.54	1174.21	5778.58	5776.92	79.8183	1608.99	14762.9	11857.3	9451.42	1041.8	30929.2	6046.05
10.38_424.2470m/z	424.247	10.3848	neg	PE(14:0/0:0)	LMGP02050003	Lipids and lipid-like molecules	Glycerophospholipids	Glycerophosphoethanolamines		48.5	47.9	M-H	C19H40NO7P	0.16474	14864.1	19046.2	4151.63	19217.2	6522.55	6549.59	7097.67	1580.12	1316.29	3452.98	3834.92	1197.17
10.49_660.1681m/z	660.168	10.4879	neg	Pelargonidin 3,5-di-(6-acetylglucoside)	LMPK12010045	Unclassified	Unclassified	Unclassified		48.5	52.8	M-H2O-H	C31H35O17+	-2.21697	20323.4	248970	13374.2	4575.55	3.60903e-09	44000.4	23806.5	9623.69	3.60903e-09	23627.7	7876.53	3.60903e-09
10.59_337.2384m/z	337.238	10.5916	neg	(±)14,15-DHET	3835	Unclassified	Unclassified	Unclassified		48.5	49	M-H	C20H34O4	-0.0197471	11590.5	3684.88	22061.7	8366.38	16266.2	12195.8	6920.72	9825.43	27249.2	10142.9	11053.1	13934.5
15.63_563.5265n	564.534	15.6318	pos	Cer(d18:1/18:1(9Z))	LMSP02010003	Lipids and lipid-like molecules	Sphingolipids	Ceramides	C00195	48.5	57	M+H-H2O, M+H	C36H69NO3	-2.17118	20228.5	23526.9	23466.2	18349.6	29609.1	12220	3.60903e-09	5302.19	3.60903e-09	3.60903e-09	23035.4	27622.1
3.31_253.1191m/z	253.119	3.31498	neg	Aldosine	HMDB0037817	Organic acids and derivatives	Carboxylic acids and derivatives	Amino acids, peptides, and analogues		48.5	47.2	M-H	C12H18N2O4	-1.14106	1111.62	1154.11	2017.93	3147.38	1828.13	3426.14	4597.77	804.38	1514.53	333.081	16178.3	4342.68
5.39_146.0599m/z	146.06	5.38965	pos	3-Methyleneoxindole	65836	Unclassified	Unclassified	Unclassified		48.5	49.9	M+H	C9H7NO	-1.00828	6078	2787.32	2261.03	15704.7	2487.85	3904.73	12151.7	1139.22	2959.87	2332	20125.1	9504.45
5.73_327.1237m/z	327.124	5.73378	neg	Ohobanin	LMPK12120414	Lipids and lipid-like molecules	Polyketides	Flavonoids		48.5	46.2	M+FA-H	C18H18O3	-0.359736	2237.98	3.60903e-09	630.686	5952.19	45.4538	196.857	15352.2	129.373	700.395	1260.09	5261.36	5590.04
5.87_378.2041n	377.197	5.87028	neg	Eremopetasitenin C1	HMDB0032770	Lipids and lipid-like molecules	Prenol lipids	Terpene lactones		48.5	48	M-H, M+FA-H, 2M-H	C21H30O6	-0.436622	546.135	2851.66	1054.86	335.903	1134.17	245.046	41399.2	9.03421e+06	337060	11803.2	15864.9	5699.13
6.06_273.1708m/z	273.171	6.05907	neg	10-keto tridecanoic acid	LMFA01060042	Lipids and lipid-like molecules	Fatty Acyls	Fatty Acids and Conjugates		48.5	46	M+FA-H	C13H24O3	0.0764219	3935.96	5818.15	8717.35	15468.3	1009.1	1132.74	24166	3929.72	1774.55	1197.33	30483.8	10436.2
6.97_466.3291n	465.322	6.97163	neg	3alpha,7alpha,12alpha,22-Tetrahydroxy-5beta-cholestan-26-oic acid	LMST04030043	Unclassified	Unclassified	Unclassified		48.5	46.2	M-H, M+FA-H	C27H46O6	-0.759752	721.757	3105.57	1595.95	1271.43	3.60903e-09	55.1003	58277.3	168337	6525.52	1048.22	39371.2	9767.45
7.94_439.1973m/z	439.197	7.93628	neg	Pteroside Z	HMDB0032587	Benzenoids	Indanes	Indanones		48.5	47.2	M+FA-H	C21H30O7	-0.0583493	3.60903e-09	3.60903e-09	6.07822	3.05501	3.60903e-09	3.60903e-09	35.0299	20256.7	3.60903e-09	3.60903e-09	678.135	0.0419851
8.25_543.2622m/z	543.262	8.2467	neg	Physagulin F	HMDB0039631	Lipids and lipid-like molecules	Steroids and steroid derivatives	Steroid lactones		48.5	54.2	M-H	C30H40O9	4.13953	1445.37	19297.8	4754.27	28276.2	93.0571	3.60903e-09	19025.9	132733	7921.03	1549.67	25312.3	4091.35
11.85_450.2990m/z	450.299	11.8462	neg	1-(2-methoxy-14-methyl-pentadecanyl)-sn-glycero-3-phosphoethanolamine	LMGP02060014	Lipids and lipid-like molecules	Glycerophospholipids	Glycerophosphoethanolamines		48.4	47	M-H2O-H	C22H48NO7P	-0.0688338	705204	163122	363765	206391	150142	75261.3	71464.2	129831	461945	181466	118446	388083
11.98_725.5537m/z	725.554	11.9846	pos	SM(d18:0/16:1(9Z))	HMDB0013464	Lipids and lipid-like molecules	Sphingolipids	Phosphosphingolipids	C00550	48.4	60.6	M+Na	C39H79N2O6P	-4.40479	261997	738924	89666.2	150585	174952	147427	176702	61172.4	182910	262119	110092	175275
12.05_478.3287m/z	478.329	12.0496	pos	PE(P-19:1(12Z)/0:0)	LMGP02070003	Lipids and lipid-like molecules	Glycerophospholipids	Glycerophosphoethanolamines		48.4	50.7	M+H	C24H48NO6P	-1.04525	103881	35453	112263	57060.7	48281.5	17117.8	16824.4	43354.2	165819	55496.6	24862.1	133168
12.26_328.2606n	329.268	12.2578	pos	MG(16:1(9Z)/0:0/0:0)	62347	Lipids and lipid-like molecules	Glycerolipids	Monoradylglycerols		48.4	50.6	M+H-H2O, M+H	C19H36O4	-2.35969	5808.2	2949.28	7552.46	2397.47	3048.93	855.679	2173.79	3572.15	16748.7	2225.32	1676.63	2581.3
13.28_356.2929n	357.3	13.2777	pos	MG(18:1(9Z)/0:0/0:0)[rac]	4251	Lipids and lipid-like molecules	Glycerolipids	Monoradylglycerols		48.4	54.4	M+H, M+K, M+H-H2O	C21H40O4	0.604273	92732.8	105636	100700	55676.1	85282.6	72288.7	166392	52557.5	142631	94197.1	59685.1	103491
4.05_235.1082m/z	235.108	4.0537	neg	Alanyl-Phenylalanine	HMDB0028694	Organic acids and derivatives	Carboxylic acids and derivatives	Amino acids, peptides, and analogues		48.4	50.2	M-H	C12H16N2O3	-2.53135	2316.24	4327.49	1383.32	3465.58	2742.27	2114.01	1367.2	4698.28	2885.57	2535.23	2157.03	2900.18
7.56_370.2502n	371.257	7.56477	pos	Antibiotic SB 202742	HMDB0041206	Benzenoids	Benzene and substituted derivatives	Benzoic acids and derivatives		48.4	48.6	M+H-H2O, M+H	C24H34O3	-1.73895	5868.89	34978.7	22753.7	19184	3736.87	1669.36	86399.5	155794	18458.2	233.018	16533.5	20361.5
9.13_377.2333m/z	377.233	9.12745	neg	7alpha-Hydroxypregnenolone	HMDB0060424	Lipids and lipid-like molecules	Steroids and steroid derivatives	Pregnane steroids	C18038	48.4	45.3	M+FA-H	C21H32O3	-0.233391	71876	25018.1	315079	70172.2	161266	150291	66069.3	31126.1	257664	70462.8	36946.6	88533.4
9.89_330.2631m/z	330.263	9.89148	pos	Dihydroxychaulmoogric acid	LMFA01140029	Lipids and lipid-like molecules	Fatty Acyls	Fatty Acids and Conjugates		48.4	50.4	M+NH4	C18H32O4	-2.37327	25667.8	33172.5	28966.8	33539.4	42955.7	40562.9	23370.4	12575.1	35585.2	41925.8	35221.3	38485.2
9.99_359.2228m/z	359.223	9.98808	neg	Cardoltriene	HMDB0038533	Benzenoids	Benzene and substituted derivatives	Phenols and derivatives		48.4	46.2	M+FA-H	C21H30O2	0.0694282	12315	7684.3	47103.2	10061.2	22762.4	12457.9	10883.1	6094.98	54326.4	11065.9	8628.45	20338
1.07_322.0443m/z	322.044	1.0713	neg	Cytidine 2'-phosphate	HMDB0011692	Organic oxygen compounds	Organooxygen compounds	Carbohydrates and carbohydrate conjugates	C03104	48.3	48.5	M-H	C9H14N3O8P	-0.832398	136763	88618.6	208715	103953	114435	53707.1	112838	1431	258611	195621	106711	244012
10.68_478.2940m/z	478.294	10.676	neg	PC(15:1(9Z)/0:0)	LMGP01050125	Lipids and lipid-like molecules	Glycerophospholipids	Glycerophosphocholines		48.3	50	M-H	C23H46NO7P	0.15782	159739	208868	156536	141900	97831.6	48937.1	116400	61180.8	164121	64417.3	49597.8	123595
10.81_197.1533m/z	197.153	10.8098	pos	12-hydroxy-3Z-dodecenoic acid	LMFA01050170	Lipids and lipid-like molecules	Fatty Acyls	Fatty Acids and Conjugates		48.3	49.8	M+H-H2O	C12H22O3	-1.46508	40439.9	51867.6	39651.9	42110.7	49308.3	42824.5	37683.7	18264.6	39707	44590.1	37907.2	41909.6
10.83_372.2658n	373.273	10.8253	pos	3alpha-Hydroxy-5beta-chola-8,14-dien-24-oic Acid	LMST04010299	Unclassified	Unclassified	Unclassified		48.3	50	M+H-H2O, M+H	C24H36O3	-1.7296	3887.27	6071.58	1218.91	45239.7	3.60903e-09	698.165	100364	15229.8	173.597	3.60903e-09	186844	5757.12
11.34_468.3096m/z	468.31	11.3385	neg	1-(2-methoxy-13-methyl-pentadecanyl)-sn-glycero-3-phosphoethanolamine	LMGP02060015	Lipids and lipid-like molecules	Glycerophospholipids	Glycerophosphoethanolamines		48.3	45.1	M-H	C22H48NO7P	0.0785252	60141.3	23333.5	56561.6	26857.2	38070.6	6590.27	4752.14	16657	72878.3	30463.2	10291.3	72401.5
12.57_547.2885n	546.281	12.5735	neg	PS(20:3(8Z,11Z,14Z)/0:0)	LMGP03050022	Lipids and lipid-like molecules	Glycerophospholipids	Glycerophosphoserines		48.3	53.3	M-H, M+FA-H	C26H46NO9P	-4.5337	236748	268066	21653.2	239463	103347	203630	134985	39552.3	36088.3	86258.1	130665	33854.3
3.26_217.0170m/z	217.017	3.26327	neg	Tyrosol 4-sulfate	HMDB0041785	Organic acids and derivatives	Organic sulfuric acids and derivatives	Arylsulfates		48.3	50.3	M-H	C8H10O5S	-3.0441	582.3	727.89	214.048	529.468	99.5527	64.902	1495.45	21198	273.215	376.334	224.762	746.453
4.07_335.1248m/z	335.125	4.07033	neg	Semilepidinoside A	HMDB0033107	Organic oxygen compounds	Organooxygen compounds	Carbohydrates and carbohydrate conjugates		48.3	51.9	M-H	C16H20N2O6	-0.264226	2126.95	108.638	2578.33	5059.87	2323.94	1925.77	3973.03	22246.2	4027.84	3771.8	5042.18	2836.74
4.25_190.0496m/z	190.05	4.25455	pos	2-Oxo-1,2-dihydroquinoline-4-carboxylate	71292	Unclassified	Unclassified	Unclassified		48.3	46.2	M+H	C10H7NO3	-1.34921	8428.75	18619.7	38119.9	12431	2728.7	2702.66	21886.3	1671.05	2111.53	6584.8	39013.6	11593.8
4.41_413.1410m/z	413.141	4.40572	pos	Loganin	LMPR0102070001	Lipids and lipid-like molecules	Prenol lipids	Isoprenoids	C01433	48.3	48.8	M+Na	C17H26O10	-2.05131	50925.3	16913.9	125586	80893.8	88166.3	85697.6	68924.3	44322.6	94602.3	74290.6	68854.6	100087
4.53_259.0723m/z	259.072	4.532	neg	1,2,3,4-Tetrahydro-b-carboline-1,3-dicarboxylic acid	HMDB0032102	Alkaloids and derivatives	Harmala alkaloids	Unclassified		48.3	46.2	M-H	C13H12N2O4	-0.630636	1017.47	1983.89	4747.48	1284.67	292.282	44.3499	4159.58	1752.4	509.17	1052.16	8656.04	1479.2
5.12_380.1835n	379.176	5.11605	neg	3,4,5-trihydroxy-6-{[(2Z)-2-(phenylmethylidene)heptyl]oxy}oxane-2-carboxylic acid	HMDB0126521	Lipids and lipid-like molecules	Fatty Acyls	Fatty acyl glycosides		48.3	47.4	M-H, M+FA-H	C20H28O7	-0.00424348	1688.06	5979.65	8523.83	3985.97	1008.81	263.952	6894.08	3070.28	1340.01	2046.34	12681.8	2827.33
5.15_186.1127m/z	186.113	5.15053	neg	7-oxo-8-amino-nonanoic acid	LMFA01060168	Lipids and lipid-like molecules	Fatty Acyls	Fatty Acids and Conjugates	C01092	48.3	49.5	M-H	C9H17NO3	-4.8791	23855.2	46768.4	26648.8	24606.7	35000.8	17438.3	20908.7	9472.1	28263.1	30653.2	19595.2	36304.2
5.52_220.0965m/z	220.096	5.52167	pos	alpha-Hydroxy-1-methyl-1H-indole-3-propanoic acid	93058	Organoheterocyclic compounds	Indoles and derivatives	Indolyl carboxylic acids and derivatives		48.3	46.1	M+H	C12H13NO3	-1.63946	24504.5	8381.88	19232.2	19280.1	9605	19832.5	19976.7	9417.17	20860.6	23278.5	13976.5	12802.8
6.06_347.1863m/z	347.186	6.05907	neg	19-hydroxyandrost-4-ene-3,17-dione	LMST02020067	Lipids and lipid-like molecules	Steroids and steroid derivatives	Androstane steroids	C05290	48.3	44.5	M+FA-H	C19H26O3	-0.417775	198.209	448.156	442.252	204.814	3.60903e-09	3.60903e-09	28676.5	70922.9	1526.93	40.821	73306.8	3280.11
7.04_359.1864m/z	359.186	7.04063	neg	Kahweol	HMDB0035602	Organoheterocyclic compounds	Naphthofurans	Unclassified		48.3	46.2	M+FA-H	C20H26O3	0.0129094	31.6101	3.60903e-09	3.60903e-09	3.60903e-09	3.60903e-09	3.60903e-09	526.488	21965.4	441.901	3.60903e-09	612.721	48.3238
7.33_387.2389m/z	387.239	7.33338	neg	2,3-Dinor-TXB1	LMFA03030012	Lipids and lipid-like molecules	Fatty Acyls	Eicosanoids		48.3	47.8	M+FA-H	C19H34O5	0.152156	17075.5	1944.29	8884.05	15886.3	10851.7	21111.5	13333.1	3725.6	8337.76	13949.7	12058.6	6669.6
8.06_365.2332m/z	365.233	8.0564	neg	(-)-16alpha,17-Dihydroxy-atisan-3-one	LMPR0104150005	Lipids and lipid-like molecules	Prenol lipids	Isoprenoids		48.3	45	M+FA-H	C20H32O3	-0.591466	75.1	749.894	365.585	3.60903e-09	3.60903e-09	3.60903e-09	12515.1	132694	6272.46	965.336	801.219	4148.48
8.25_229.1440m/z	229.144	8.2467	neg	trans-2-Hexyl-1-cyclopropaneacetic acid	HMDB0031087	Organic acids and derivatives	Carboxylic acids and derivatives	Carboxylic acids		48.3	46.8	M+FA-H	C11H20O2	-3.08089	8138.72	7100.04	6410.75	7096.31	6295.79	6761.88	16607.2	6111.46	7191.63	5712.69	24278.5	7299.69
10.40_321.2070m/z	321.207	10.4021	neg	19-Norandrosterone	HMDB0002697	Lipids and lipid-like molecules	Steroids and steroid derivatives	Estrane steroids		48.2	46.3	M+FA-H	C18H28O2	-0.619835	326.223	190.606	91.7497	202.16	3.60903e-09	3.60903e-09	1634.42	2017.3	3.60903e-09	3.60903e-09	1699.82	71.2296
12.74_509.2882m/z	509.288	12.7421	neg	1-(11Z-eicosenoyl)-glycero-3-phosphate	HMDB0062305	Lipids and lipid-like molecules	Glycerophospholipids	Glycerophosphates		48.2	49.2	M+FA-H	C23H45O7P	-0.59806	49831.6	15399.1	12175.4	23636.2	14258.5	17869	10485.9	2341.57	8398.07	13339.7	9031.08	7844.37
12.74_538.3859m/z	538.386	12.7412	pos	PC(19:0/0:0)[U]	40308	Unclassified	Unclassified	Unclassified		48.2	47.3	M+H	C27H56NO7P	-1.47711	275894	179919	6201.25	271514	45413.4	173087	103980	15243.2	15340.9	34836.9	45327	11961.8
4.20_302.0785m/z	302.078	4.19532	pos	3-(4-hydroxy-3-methoxyphenyl)-N-(4-oxobutyl)prop-2-enimidic acid	HMDB0139920	Phenylpropanoids and polyketides	Cinnamic acids and derivatives	Hydroxycinnamic acids and derivatives		48.2	47.7	M+K	C14H17NO4	-1.64682	34456.2	23753.3	51173.6	81673.3	43396.9	59960.6	52397.2	10901.3	48944.2	68570.6	35779.1	43647.4
5.32_259.1185m/z	259.119	5.32225	neg	alpha-Carboxy-delta-decalactone	HMDB0030985	Organoheterocyclic compounds	Lactones	Delta valerolactones		48.2	45.2	M+FA-H	C11H18O4	-0.761932	2668.91	689.104	2501.05	1488.72	2212.81	1756.71	1153.75	527.199	10615.4	4470.63	1968.06	893.004
5.92_346.1778n	345.171	5.92185	neg	19-Noraldosterone	HMDB0041795	Lipids and lipid-like molecules	Steroids and steroid derivatives	Hydroxysteroids		48.2	46.3	M-H, M+FA-H	C20H26O5	-0.606011	164.47	100.623	3.60903e-09	3.60903e-09	3.60903e-09	3.60903e-09	1356.53	126450	2205.01	232.883	1866.46	329.591
8.61_406.2718n	405.264	8.6089	neg	2beta,3beta-Dihydroxy-6-oxo-5alpha-cholan-24-oic Acid	LMST04010172	Unclassified	Unclassified	Unclassified		48.2	45.9	M-H, M+FA-H	C24H38O5	-0.41273	3175.96	105764	2799.74	362337	883.232	648.646	81968.7	22291.1	1018.87	56.932	40599.6	15479
9.12_230.2474m/z	230.247	9.12492	pos	Xestoaminol C	53933	Lipids and lipid-like molecules	Sphingolipids	Sphingoid bases		48.2	46	M+H	C14H31NO	-2.02626	132908	57327.5	39965.7	87152.4	49465.7	73972.1	36202.6	27822.7	48244.3	41523	41510.3	57456.1
1.62_202.0713m/z	202.071	1.61675	neg	N-Acetylgalactosamine	HMDB0000212	Organic oxygen compounds	Organooxygen compounds	Carbohydrates and carbohydrate conjugates	C01074	48.1	51.8	M-H2O-H	C8H15NO6	-3.82499	2070.53	1696.26	2072.77	3016.07	945.397	1583.08	4358.13	1292.08	1838.13	1400.59	6020.37	2834.1
10.18_374.2813n	357.278	10.1762	pos	(20S,22E)-3beta-Hydroxy-5alpha-chol-22-en-24-oic Acid	LMST04010324	Unclassified	Unclassified	Unclassified		48.1	47.3	M+H-H2O, M+H	C24H38O3	-2.04631	31305.3	26491.1	695.906	275923	962.146	2844.24	103805	11130.1	109.197	803.289	199599	13646.9
10.81_338.2602n	339.268	10.8098	pos	3-(2,4-Cyclopentadien-1-ylidene)-5alpha-androstan-17beta-ol	70417	Unclassified	Unclassified	Unclassified		48.1	47.6	M+H-H2O, M+H	C24H34O	-2.24863	12294.8	23695	3916.64	173382	2828.2	656.436	60673.5	19691.7	1813.91	2394.34	162762	26539.7
10.88_471.3115m/z	471.311	10.8751	neg	13'-Hydroxy-gamma-tocotrienol	HMDB0012562	Lipids and lipid-like molecules	Prenol lipids	Quinone and hydroquinone lipids		48.1	48.6	M+FA-H	C28H42O3	-0.341114	1878.8	589.369	5979.07	2144.9	3.60903e-09	1981.72	12405.9	20026.8	740.46	662.524	17321.4	5200.41
10.96_291.1602m/z	291.16	10.9589	neg	9-Acetoxyfukinanolide	HMDB0034658	Lipids and lipid-like molecules	Prenol lipids	Terpene lactones		48.1	45.3	M-H	C17H24O4	0.0157479	50437.9	58337.5	40807	47025.8	44551.3	44689.1	36311.7	17176.1	43618.2	46215.2	35070.5	46116.3
10.99_262.2292n	280.263	10.9947	pos	5-(1-hydroxypropan-2-yl)isolongifol-4-ene	LMPR0103500004	Lipids and lipid-like molecules	Prenol lipids	Isoprenoids		48.1	46.1	M+H, M+NH4	C18H30O	-1.63915	71137.9	47080.3	45342.9	34247.8	31466.5	20416.7	36803.3	21576.5	55763.8	30973.9	23214.7	53384.4
12.96_476.3153m/z	476.315	12.9602	pos	N-docosahexaenoyl phenylalanine	LMFA08020094	Organic acids and derivatives	Carboxylic acids and derivatives	Amino acids, peptides, and analogues		48.1	50.1	M+H	C31H41NO3	-1.31094	7430.38	2116.14	2985.72	7408.68	4216.17	4550.93	3483.53	25117.9	2345.16	4310.16	996.012	1539.96
4.74_263.1387m/z	263.139	4.74382	pos	Tyrosyl-Valine	HMDB0029118	Organic acids and derivatives	Carboxylic acids and derivatives	Amino acids, peptides, and analogues		48.1	46.3	M+H-H2O	C14H20N2O4	-1.25098	18172	23165.6	20364.7	31152.3	19982.6	21351.2	27773.8	87600.1	17790.4	19075.8	67725.1	31297.6
5.17_243.1234m/z	243.123	5.1673	neg	Phaseolic acid	LMFA01060200	Lipids and lipid-like molecules	Fatty Acyls	Fatty acids and conjugates		48.1	45	M-H2O-H	C12H22O6	-1.41094	14936.9	42111.4	99128.3	23544.6	2779.99	3108.31	17758.3	3863.59	5264.19	16090.1	116862	9386.41
5.46_304.2114m/z	304.211	5.45572	pos	3-hydroxyoctanoyl carnitine	HMDB0061634	Lipids and lipid-like molecules	Fatty Acyls	Fatty acid esters		48.1	48.2	M+H	C15H29NO5	-1.56948	13513.5	6047.41	13176.6	12399.5	16090.9	32377.4	3398.72	5582.29	9986.06	12571.4	1210.31	6215.1
5.82_365.2331m/z	365.233	5.81908	neg	Ucriol	HMDB0036705	Lipids and lipid-like molecules	Prenol lipids	Diterpenoids		48.1	44.3	M+FA-H	C20H32O3	-0.668254	128.885	386.026	114.392	3.60903e-09	3.60903e-09	3.60903e-09	11272.4	191570	11165.8	1096.14	528.657	3203.38
6.45_255.0660m/z	255.066	6.45408	neg	(2xi,4xi)-4,4',5,7-Tetrahydroxyflavan	HMDB0037232	Phenylpropanoids and polyketides	Flavonoids	Flavans		48.1	45.1	M-H2O-H	C15H14O5	-0.938178	45272.7	276.144	440.428	9328.94	684.564	533.561	37563	2984.02	276.096	273.508	624.126	4360.22
8.00_301.2019m/z	301.202	8.00468	neg	xi-8-Hydroxyhexadecanedioic acid	HMDB0037831	Lipids and lipid-like molecules	Fatty Acyls	Fatty acids and conjugates		48.1	46.7	M-H	C16H30O5	-0.587748	2054.87	6124.05	4227.43	10178.1	187.29	402.311	10702.7	879.958	561.273	189.425	11791.2	2616.08
9.61_266.1148n	267.122	9.61112	pos	3,4-dimethyl-5-carboxyethylene-2-furanpentanoic acid	LMFA01150064	Lipids and lipid-like molecules	Fatty Acyls	Fatty Acids and Conjugates		48.1	46.3	M+H-H2O, M+H	C14H18O5	-2.35939	58713.8	88144.9	71260.7	80002.7	79450.3	93728.5	66149.8	33790.8	70820.7	90704.5	79848.6	79450.1
3.95_159.0914m/z	159.091	3.95268	pos	Nicotyrine	68165	Unclassified	Unclassified	Unclassified		48	53.1	M+H	C10H10N2	-1.64353	33944.1	22438.8	51855.7	43728.4	44824.7	45652	31669	56859.3	47665.3	40387.4	33598.2	40729.6
5.21_279.1699m/z	279.17	5.21042	pos	Leucyl-Phenylalanine	85839	Organic acids and derivatives	Carboxylic acids and derivatives	Amino acids, peptides, and analogues	C11221	48	45	M+H	C15H22N2O3	-1.34039	4912.15	8194.28	3087.86	8759.78	6395.67	4788.85	4154.83	29371.4	11700.3	8201.14	12143.5	13381.1
5.37_365.2319m/z	365.232	5.37312	pos	Tetrahydrocortisone	1915	Lipids and lipid-like molecules	Steroids and steroid derivatives	Hydroxysteroids		48	47	M+H	C21H32O5	-0.913962	34.3627	0.617983	888.15	3.60903e-09	367.026	3.60903e-09	1661.28	56499.1	3064.93	5.48356	3588.33	174.199
5.87_148.0755m/z	148.075	5.86665	pos	INDOLE-3-CARBINOL	44445	Organoheterocyclic compounds	Indoles and derivatives	Indoles		48	48.7	M+H	C9H9NO	-1.36715	1894.73	1166.15	1837.16	7199.65	1391.89	2845.52	2598.72	229.867	1006.29	971.101	11200.6	2965.42
7.30_366.2404n	365.233	7.29912	neg	15-methyl-15S-PGD2	LMFA03010050	Lipids and lipid-like molecules	Fatty Acyls	Eicosanoids		48	45.8	M-H, M+FA-H	C21H34O5	-0.63129	5041.87	2525.24	9249.54	4184.6	5134.88	9689.38	45164.6	153571	20407.4	4645	8683.33	11594.7
9.06_255.1600m/z	255.16	9.05823	neg	8-tridecynoic acid	LMFA01030601	Lipids and lipid-like molecules	Fatty Acyls	Fatty Acids and Conjugates		48	44.6	M+FA-H	C13H22O2	-1.0641	7400.65	1756.11	2295.09	8062.07	760.428	511.947	9252.37	2404.43	771.63	684.751	4127	2943.8
9.81_179.1064m/z	179.106	9.80688	pos	2-Ethoxy-5-(1-propenyl)phenol	95265	Benzenoids	Phenol ethers	Unclassified		48	45.4	M+H	C11H14O2	-1.68819	43780.4	55308.3	43856.1	47498	51618	48068.3	43273.9	19418.9	47234.7	50329.9	41575.2	48173.4
4.70_341.0877m/z	341.088	4.70298	neg	3,4,5-trihydroxy-6-{[3-(4-hydroxyphenyl)propanoyl]oxy}oxane-2-carboxylic acid	HMDB0125170	Organic oxygen compounds	Organooxygen compounds	Carbohydrates and carbohydrate conjugates		47.9	43.9	M-H	C15H18O9	-0.379516	1159.04	1067.27	266.388	15663.5	52.2215	94.1703	418.659	42.6869	403.231	192.755	597.176	384.146
5.82_297.0979m/z	297.098	5.81908	neg	Vanilloloside	HMDB0032013	Organic oxygen compounds	Organooxygen compounds	Carbohydrates and carbohydrate conjugates		47.9	43.2	M-H2O-H	C14H20O8	-0.319261	8900.18	1534.55	3607.25	16101.9	2949.22	18127	678.399	423.847	304.225	1696.64	1387.57	12962.1
6.06_376.1882n	377.195	6.06265	pos	16&alpha;-hydroxyprednisolone	HMDB0061016	Lipids and lipid-like molecules	Steroids and steroid derivatives	Hydroxysteroids		47.9	43.9	M+H-H2O, M+H	C21H28O6	-0.975605	3.60903e-09	3.60903e-09	3.60903e-09	3.60903e-09	3.60903e-09	3.60903e-09	3.60903e-09	51543.2	693.255	3.60903e-09	11.8448	3.60903e-09
8.32_332.1987n	331.191	8.31538	neg	PGA3	36189	Lipids and lipid-like molecules	Fatty Acyls	Eicosanoids		47.9	43.3	M-H, M+FA-H	C20H28O4	-0.277179	244.669	259.162	523.925	407.579	128.856	112.905	973.234	60448.4	460.988	123.07	1797.63	3.60903e-09
0.59_323.1458m/z	323.146	0.594217	neg	Galactosylhydroxylysine	HMDB0000600	Organic acids and derivatives	Carboxylic acids and derivatives	Amino acids, peptides, and analogues	C05547	47.8	45.6	M-H	C12H24N2O8	-0.722762	17222.4	11236.9	18296.9	12210.5	18152.5	17905.5	12355.5	6840.25	17010.9	15749.9	14279.4	14747.2
0.71_289.0329m/z	289.033	0.706717	neg	Sedoheptulose 1-phosphate	HMDB0060509	Organic oxygen compounds	Organooxygen compounds	Carbohydrates and carbohydrate conjugates	C06222	47.8	42.2	M-H	C7H15O10P	-0.264119	565248	348908	601429	563100	712213	871767	908965	17034.2	598850	674499	994123	507497
10.47_239.1648m/z	239.165	10.4706	neg	beta-Ionol	HMDB0036820	Lipids and lipid-like molecules	Prenol lipids	Sesquiterpenoids		47.8	42.8	M+FA-H	C13H22O	-2.21607	3050.59	1174.76	2876.62	3037.66	3843.65	5267.56	1522.06	4206.2	2443.9	6495.08	1023.84	1368.21
10.73_308.1987n	307.191	10.7257	neg	9-A1-PhytoP	LMFA02030061	Lipids and lipid-like molecules	Fatty Acyls	Octadecanoids		47.8	42.5	M-H2O-H, M-H	C18H28O4	-0.0958554	966.572	731.057	474.093	876.967	809.983	391.334	1437.88	4759.5	637.567	1076.84	1233.26	345.859
10.74_374.3621m/z	374.362	10.7443	pos	Phellonic acid	LMFA01050079	Lipids and lipid-like molecules	Fatty Acyls	Fatty Acids and Conjugates		47.8	47.4	M+NH4	C22H44O3	-2.07466	37112.3	20928.5	8398.54	9182.24	7922.24	8442.79	7284.12	2071.95	7046.07	6643.52	4856.76	9281.24
11.86_451.3055n	452.313	11.856	pos	PC(P-14:0/0:0)	LMGP01070002	Lipids and lipid-like molecules	Glycerophospholipids	Glycerophosphocholines		47.8	45.4	M+H, M+Na	C22H46NO6P	-1.71121	1.614e+06	433174	981232	609921	458359	260557	217013	415614	1.35795e+06	541056	360770	1.21879e+06
8.45_221.0813m/z	221.081	8.45345	neg	2,3-Dihydro-3-hydroxy-6-methoxy-2,2-dimethyl-4H-1-benzopyran-4-one	HMDB0041379	Organoheterocyclic compounds	Benzopyrans	1-benzopyrans		47.8	45.1	M-H	C12H14O4	-3.03556	18705.7	17388.7	16603.7	19939	26349.9	10599.8	9472.97	3681.89	20304.2	16043.7	12829.5	15118.5
1.10_213.1229m/z	213.123	1.10432	pos	Hydroxyprolyl-Valine	HMDB0028876	Organic acids and derivatives	Carboxylic acids and derivatives	Amino acids, peptides, and analogues		47.7	46.1	M+H-H2O	C10H18N2O4	-2.20137	151909	85519.5	167054	283325	140804	240639	95924	403406	218636	115028	137117	479574
15.25_585.2695m/z	585.269	15.2458	pos	Bilirubin	81	Organic compounds	Organoheterocyclic compounds	Tetrapyrroles and derivatives		47.7	47.2	M+H	C33H36N4O6	-2.19516	500.4	6833.68	175.419	101.963	3.60903e-09	3.60903e-09	6094.4	14447.2	447.806	3.60903e-09	11643.7	1124.67
2.75_201.1236m/z	201.124	2.7473	neg	N-Acetylisoputreanine	HMDB0094713	Organic acids and derivatives	Carboxylic acids and derivatives	Amino acids, peptides, and analogues		47.7	46.6	M-H	C9H18N2O3	-4.40149	4713.47	4797.79	1478.51	6576.98	4704.33	1814.66	2308.23	10752.5	6964.66	4099.1	7314.54	5446.92
5.59_255.0648m/z	255.065	5.58762	pos	Daidzein	HMDB0003312	Phenylpropanoids and polyketides	Isoflavonoids	Isoflav-2-enes	C10208	47.7	43.6	M+H	C15H10O4	-1.48696	341.612	73.5926	58.4817	105.976	251.963	3.60903e-09	661.93	22531.7	112.35	3.60903e-09	3.60903e-09	387.69
5.73_315.1238m/z	315.124	5.73378	neg	7-Hydroxy-5-methoxy-6-methylflavan	LMPK12020257	Unclassified	Unclassified	Unclassified		47.7	40.9	M+FA-H	C17H18O3	-0.0888117	7582.61	14453	19133.5	12205.6	984.466	297.067	19096.8	1894.38	731.976	3821.62	42001	6389.94
0.73_221.0896n	204.086	0.727683	pos	N-Acetylmannosamine	HMDB0001129	Organic oxygen compounds	Organooxygen compounds	Carbohydrates and carbohydrate conjugates	C00645	47.6	46.6	M+H-H2O, M+H	C8H15NO6	-1.72291	196730	183173	278504	224746	229433	255881	772474	355857	242869	302792	984599	293168
10.49_389.2698m/z	389.27	10.4879	neg	3beta-Hydroxy-12-oxo-5beta-cholan-24-oic Acid	LMST04010156	Unclassified	Unclassified	Unclassified		47.6	44.3	M-H	C24H38O4	0.089945	1376.26	2671.91	3.60903e-09	9754.99	3.60903e-09	3.60903e-09	18168.5	3332.12	3.60903e-09	3.60903e-09	49795.8	836.532
11.17_595.2888m/z	595.289	11.1738	neg	PI(18:2(9Z,12Z)/0:0)	LMGP06050010	Lipids and lipid-like molecules	Glycerophospholipids	Glycerophosphoinositols		47.6	45.1	M-H	C27H49O12P	-0.141432	60911.9	22496.6	7707.89	28765.5	24316.2	33082.9	24407.3	4715.87	9961.09	47675.9	23073	8517
11.65_524.2976m/z	524.298	11.6507	pos	PS(18:1(9Z)/0:0)[U]	40832	Unclassified	Unclassified	Unclassified		47.6	44.3	M+H	C24H46NO9P	-1.39339	331812	415338	62056	471151	222727	276814	191476	46124.6	63574.2	181909	111403	46083.8
3.95_332.1251m/z	332.125	3.95048	neg	Tryptophyl-Glutamate	HMDB0029082	Organic acids and derivatives	Carboxylic acids and derivatives	Amino acids, peptides, and analogues		47.6	44.1	M-H	C16H19N3O5	-0.419673	5358.99	5812.37	6169.38	4341.51	3437.27	4547.52	5652.15	20826	6412.2	4569.57	8811.27	5667.68
8.51_393.2646m/z	393.265	8.50542	neg	2-Hydroxy-6-pentadecylbenzoic acid	HMDB0029683	Benzenoids	Benzene and substituted derivatives	Benzoic acids and derivatives	C10759	47.6	43.5	M+FA-H	C22H36O3	-0.228695	503.157	2445.58	790.342	1052.74	3.60903e-09	3.60903e-09	1650.37	2731.28	3.60903e-09	3.60903e-09	14697.2	355.445
10.60_412.2816m/z	412.282	10.6017	pos	LysoPA(P-16:0e/0:0)	HMDB0011154	Lipids and lipid-like molecules	Glycerophospholipids	Glycerophosphates	C15646	47.5	42.7	M+NH4	C19H39O6P	-1.75627	42603.6	28037.4	68987.1	36525.8	46151	1828.13	1614.77	10073.6	72995.7	17870.9	7374.62	75838.5
13.58_492.3459m/z	492.346	13.5773	neg	1-(2-methoxy-nonadecanyl)-sn-glycero-3-phosphoethanolamine	LMGP02060022	Lipids and lipid-like molecules	Glycerophospholipids	Glycerophosphoethanolamines		47.5	44.3	M-H2O-H	C25H54NO7P	-0.190111	125862	18344	44044.6	29779.6	16485.2	31635	14653.8	14238	57425.6	20071.7	18694.3	39436.1
4.81_245.1856m/z	245.186	4.80822	pos	Leucyl-Leucine	HMDB0028933	Organic acids and derivatives	Carboxylic acids and derivatives	Amino acids, peptides, and analogues	C11332	47.5	43.5	M+H	C12H24N2O3	-1.38352	6013.01	6924.21	3010.68	8858.35	5872.33	4188.25	4254.52	22319.1	8176.13	7208.98	9705.64	8442.99
4.89_288.1703m/z	288.17	4.88785	pos	Zolmitriptan	HMDB0014460	Organoheterocyclic compounds	Indoles and derivatives	Tryptamines and derivatives	C07218	47.5	44.3	M+H	C16H21N3O2	-1.20714	3895.33	51.0262	16397.6	4056.85	7423.39	4190.98	6050.61	16385.3	4230.05	5786.82	3121.59	2282.66
6.24_203.1792m/z	203.179	6.24412	pos	alpha-curcumene	53385	Lipids and lipid-like molecules	Prenol lipids	Sesquiterpenoids		47.5	47.2	M+H	C15H22	-1.28539	334.934	356.787	214.834	216.966	440.043	319.267	507.427	8581.99	552.033	473.965	186.659	339.313
6.46_257.0802m/z	257.08	6.46077	pos	Dihydrodaidzein	HMDB0005760	Phenylpropanoids and polyketides	Isoflavonoids	Isoflavans		47.5	43.8	M+H	C15H12O4	-2.36112	32273.4	201.774	177.427	7282.9	290.255	356.924	34186.9	2982.9	161.593	234.35	193.198	3620.31
8.49_257.1756m/z	257.176	8.4881	neg	12-tridecenoic acid	LMFA01030046	Lipids and lipid-like molecules	Fatty Acyls	Fatty Acids and Conjugates		47.5	43.1	M+FA-H	C13H24O2	-0.976669	2435.38	1437.34	1219.93	3305.15	1643.34	2198.75	4279.53	9291.56	1207.69	1167.9	2067.24	1982.03
8.90_605.3335m/z	605.333	8.90278	neg	(23S)-23,25-dihdroxy-24-oxovitamine D3 23-(beta-glucuronide)	HMDB0010361	Lipids and lipid-like molecules	Steroids and steroid derivatives	Vitamin D and derivatives		47.5	51.3	M-H	C33H50O10	0.565502	3.60903e-09	3.60903e-09	3.60903e-09	3.60903e-09	3.60903e-09	3.60903e-09	73.5051	19834.8	134.952	3.60903e-09	3.60903e-09	3.60903e-09
9.11_422.2649n	405.262	9.10852	pos	3alpha,6alpha,12alpha-Trihydroxy-7-oxo-5beta-cholan-24-oic Acid	LMST04010274	Unclassified	Unclassified	Unclassified		47.5	50.3	M+H-H2O, M+Na, M+H	C24H38O6	-4.56764	9541.82	12319.4	18441.6	19316.7	2433.16	6623.03	41421.2	25581.8	3481.55	4443.48	82919.3	8581.14
9.61_105.0701m/z	105.07	9.61112	pos	2-Phenylethanol	64740	Benzenoids	Benzene and substituted derivatives	Unclassified	C05853	47.5	42.4	M+H-H2O	C8H10O	1.81611	17893.7	26315.2	21354.6	24176.3	24164.6	27732.6	18302.3	10144.2	21086.5	26338.7	23333.8	24305.7
0.82_124.0393m/z	124.039	0.824567	pos	Isonicotinic acid	849	Organic acids and derivatives	Carboxylic acids and derivatives	Amino acids, peptides, and analogues	C16623	47.4	39.4	M+H	C6H5NO2	-0.156274	38713.9	52972.5	48642.7	31077	28815.3	81587.3	501236	126166	59866.5	37479.5	435713	82586.4
12.10_340.3567m/z	340.357	12.0984	pos	Docosanamide	HMDB0000583	Lipids and lipid-like molecules	Fatty Acyls	Fatty amides		47.4	44.4	M+H	C22H45NO	-2.08761	7780.46	133097	12397.9	67492.6	14625.1	84922.4	314654	58643	99958.3	76558.2	91883.1	14190.6
12.37_402.2247n	403.232	12.3708	pos	Acetyl tributyl citrate	89746	Organic acids and derivatives	Carboxylic acids and derivatives	Tricarboxylic acids and derivatives		47.4	45.7	M+H, M+Na	C20H34O8	-1.72098	31034.8	46723.9	33123.8	37585.9	43618	37199.4	27353.5	14583.2	23439.5	36068.2	36788.5	39320.7
4.69_245.0122m/z	245.012	4.68607	neg	4-Vinylphenol sulfate	HMDB0062775	Organic acids and derivatives	Organic sulfuric acids and derivatives	Arylsulfates		47.4	40.4	M+FA-H	C8H8O4S	-1.60373	81468.3	43584.6	1228.17	355632	5006.99	10397.3	69690.2	6083.4	2613.67	3913.76	4154.57	42602.7
5.01_241.1190m/z	241.119	5.01277	neg	Glutamylleucine	HMDB0028823	Organic acids and derivatives	Carboxylic acids and derivatives	Amino acids, peptides, and analogues		47.4	41.5	M-H2O-H	C11H20N2O5	-1.49163	11300.1	1729.85	12836.6	8622.34	8804.93	14586.8	1493.02	26076.3	8572.95	10580.3	1973.07	6707.15
5.12_393.1919m/z	393.192	5.11605	neg	Gibberellin A110	HMDB0032010	Lipids and lipid-like molecules	Prenol lipids	Diterpenoids		47.4	42.6	M+FA-H	C20H28O5	0.181852	3.60903e-09	220.933	31.4016	22.0772	92.0134	35.061	1687.44	39394.1	2796.88	32.2767	1433.34	298.179
6.05_351.0162m/z	351.016	6.04725	pos	[3-(3,5,7-trihydroxy-4-oxo-3,4-dihydro-2H-1-benzopyran-2-yl)phenyl]oxidanesulfonic acid	HMDB0125287	Phenylpropanoids and polyketides	Flavonoids	Flavans		47.4	45.8	M+H-H2O	C15H12O9S	-1.86067	114.213	3.60903e-09	3.60903e-09	100.131	346.595	129.199	646.893	50138.2	209.999	3.60903e-09	3.60903e-09	3.60903e-09
9.32_255.1600m/z	255.16	9.31738	neg	3-Hydroxytetradecanedioic acid	HMDB0000394	Lipids and lipid-like molecules	Fatty Acyls	Fatty acids and conjugates		47.4	42.3	M-H2O-H	C14H26O5	-0.716522	1779.49	1245.85	1333.67	2278.96	927.081	1412.09	6348.67	10694.8	1257.91	1130.37	2642.56	1733.25
11.17_526.2938m/z	526.294	11.1738	neg	LysoPE(0:0/22:5(4Z,7Z,10Z,13Z,16Z))	HMDB0011494	Lipids and lipid-like molecules	Glycerophospholipids	Glycerophosphoethanolamines		47.3	44.7	M-H	C27H46NO7P	-0.276596	110272	19304.5	43202.9	20716.9	24233.6	17160.9	22758.8	9768.32	34840.6	24698.8	18548.2	25507.5
3.57_230.9963m/z	230.996	3.57237	neg	2-[3-(sulfooxy)phenyl]acetic acid	HMDB0125163	Organic acids and derivatives	Organic sulfuric acids and derivatives	Arylsulfates		47.3	47.5	M-H	C8H8O6S	-2.39522	9410.83	6651.92	2468.21	11774.7	2788.58	5754.73	32656.8	8894.94	3643.04	5856.66	4114.67	18656.8
5.68_352.2249n	351.218	5.68212	neg	Prostaglandin I2	HMDB0001335	Lipids and lipid-like molecules	Fatty Acyls	Eicosanoids	C01312	47.3	40.2	M-H, M+FA-H	C20H32O5	-0.276895	11557.7	24678.9	8191.35	14033.5	497.09	518.941	39721.5	7652.85	4371.44	6166.08	352482	15898.8
6.78_761.4459m/z	761.446	6.78162	neg	Saponin G	HMDB0040469	Lipids and lipid-like molecules	Prenol lipids	Triterpenoids		47.3	47.3	M-H2O-H	C42H68O13	-2.94547	79485.2	17566.6	74947.9	68660.2	51932.4	107538	54309.2	13332.1	48750.8	56446.8	36894.4	56505.5
7.37_385.2231m/z	385.223	7.36775	neg	10,11-dihydro-20-trihydroxy-leukotriene B4	LMFA03020044	Lipids and lipid-like molecules	Fatty Acyls	Eicosanoids		47.3	43.1	M-H	C20H34O7	-0.081596	24233.1	3174.76	28283.9	14113.4	18032.1	22739.3	12347.8	4495.77	20330.6	11658.8	15254.1	10965.1
8.70_207.1019m/z	207.102	8.69547	neg	Allixin	HMDB0040705	Organoheterocyclic compounds	Pyrans	Pyranones and derivatives		47.3	44.3	M-H2O-H	C12H18O4	-3.52864	34262.9	44780.5	31238	35866.1	37623.1	35051.8	29876.3	13632.1	35524.7	36142.5	30322.3	36562.9
9.59_257.1757m/z	257.176	9.59303	neg	2,6,10,10-Tetramethyl-1-oxaspiro[4.5]decan-6-ol	HMDB0037907	Organoheterocyclic compounds	Tetrahydrofurans	Unclassified		47.3	41.9	M+FA-H	C13H24O2	-0.829409	5113.05	1081.72	1333.57	4253	1295.27	1130.02	6447.73	632.201	1098.28	719.282	4024.82	2002.72
0.69_133.0376n	134.045	0.686183	pos	L-Aspartic Acid	15	Organic acids and derivatives	Carboxylic acids and derivatives	Amino acids, peptides, and analogues	C00049	47.2	39.5	M+H-H2O, M+H	C4H7NO4	0.770704	445380	342294	366787	552052	570270	694203	452916	367774	372095	455544	419768	374965
10.57_251.1650m/z	251.165	10.5744	neg	10-Isopropyl-2,7-dimethyl-1-oxaspiro[4.5]deca-3,6-diene	HMDB0036024	Lipids and lipid-like molecules	Prenol lipids	Monoterpenoids		47.2	41	M+FA-H	C14H22O	-1.4691	3.60903e-09	3.60903e-09	3.60903e-09	3.60903e-09	3.60903e-09	3.60903e-09	1646.2	3027.34	3.60903e-09	3.60903e-09	774.96	175.367
11.33_284.2135n	285.221	11.3312	pos	Vitamin A2	HMDB0013117	Lipids and lipid-like molecules	Prenol lipids	Retinoids		47.2	43.9	M+H-H2O, M+H	C20H28O	-1.96106	56175.8	21585.5	74954.7	51384.8	59005.7	55185	46079.5	17308.1	56514.9	54922.9	40449.6	50054.4
2.92_432.1265n	431.119	2.91908	neg	Apiosylglucosyl 4-hydroxybenzoate	HMDB0035318	Organic oxygen compounds	Organooxygen compounds	Carbohydrates and carbohydrate conjugates		47.2	42.9	M-H, M+FA-H	C18H24O12	-0.544788	3.60903e-09	3.18352	3.60903e-09	3.60903e-09	3.60903e-09	3.60903e-09	2577.69	20925.7	3.60903e-09	3.60903e-09	41.3966	116.146
4.31_208.1308n	209.138	4.31425	pos	5S,6S-epoxy-15R-hydroxy-ETE	HMDB0062236	Organic oxygen compounds	Organooxygen compounds	Ethers		47.2	40.4	M+H, M+Na, M+NH4	C9H20O5	-1.38515	25752.9	60582	45040.9	74095.7	63750.1	32734	41666.1	17319.6	45927.7	42502	37260.7	52352.4
4.38_313.0566m/z	313.057	4.3775	neg	6-(4-carboxyphenoxy)-3,4,5-trihydroxyoxane-2-carboxylic acid	HMDB0125174	Unclassified	Unclassified	Unclassified		47.2	40.3	M-H	C13H14O9	0.303678	92.6092	3.60903e-09	63.823	40.9972	41.2161	70.6249	344.689	9949.16	3.60903e-09	3.60903e-09	62.0723	3.60903e-09
5.05_227.1283m/z	227.128	5.04708	neg	(-)-12-hydroxy-9,10-dihydrojasmonic acid	LMFA02020015	Lipids and lipid-like molecules	Fatty Acyls	Octadecanoids		47.2	47.9	M-H	C12H20O4	-2.43097	2285.64	3220.03	2040.3	3142.45	2217.97	1438.05	9496.87	2449.78	1624.63	1347.09	3053.73	4431.49
6.30_381.2282m/z	381.228	6.29943	neg	16beta,17-dihydroxy-ent-kaurane-19-oic acid	LMPR0104130006	Lipids and lipid-like molecules	Prenol lipids	Isoprenoids		47.2	39.5	M+FA-H	C20H32O4	-0.207816	17390.3	102307	32321.4	35093.1	3699.32	581.708	241967	633206	489754	101286	40002.7	219897
6.82_567.2634m/z	567.263	6.81637	neg	7,8-Dihydro-3b,6a-dihydroxy-alpha-ionol 9-[apiosyl-(1->6)-glucoside]	HMDB0041579	Lipids and lipid-like molecules	Fatty Acyls	Fatty acyl glycosides		47.2	45.6	M+FA-H	C24H42O12	-4.68306	276.615	5974.94	370.088	152.507	3.60903e-09	3.60903e-09	7387.58	35526.9	504.138	862.25	1853.43	363.785
8.18_250.1202n	499.237	8.17738	neg	Helinorbisabone	HMDB0032116	Lipids and lipid-like molecules	Prenol lipids	Monoterpenoids		47.2	41.6	M-H, 2M-H	C14H18O4	-1.29174	589.065	384.501	1997.98	364.019	788.721	2674.83	2966.18	17020	1615.04	228.57	3071.95	307.443
8.66_342.1743m/z	342.174	8.66077	neg	2-(4-Methyl-5-thiazolyl)ethyl decanoate	HMDB0032419	Organoheterocyclic compounds	Azoles	Thiazoles		47.2	41.7	M+FA-H	C16H27NO2S	-0.573622	55.7331	58.025	3.60903e-09	3.60903e-09	3.60903e-09	3.60903e-09	434.726	36555.8	184.135	3.60903e-09	3.60903e-09	3.60903e-09
1.13_245.1139m/z	245.114	1.12733	neg	Leucyl-Aspartate	HMDB0028925	Organic acids and derivatives	Carboxylic acids and derivatives	Amino acids, peptides, and analogues		47.1	45.9	M-H	C10H18N2O5	-1.6562	7989.78	14138.1	7011.53	9905.51	6647.75	6589.78	7396.57	40969.4	16325.8	6516.8	14290.2	15978.3
10.69_280.2037n	279.196	10.6924	neg	7-hydroxy-10E-Heptadecen-8-ynoic acid	LMFA01031066	Lipids and lipid-like molecules	Fatty Acyls	Fatty Acids and Conjugates		47.1	39.4	M-H2O-H, M-H	C17H28O3	-0.534203	250859	51447.1	206904	177177	183816	176890	195641	67169	214792	186485	155505	190881
4.22_191.0607n	190.053	4.22395	neg	N-Acetyl-L-methionine	HMDB0011745	Organic acids and derivatives	Carboxylic acids and derivatives	Amino acids, peptides, and analogues	C02712	47.1	46.9	M-H, 2M-H	C7H13NO3S	-4.80322	28243.9	65034.9	18073.7	23795.3	11339.2	20498.2	44828.3	50147.8	18766.3	14901	62798.5	34894.1
5.88_243.0872m/z	243.087	5.88305	pos	Lumichrome	64742	Unclassified	Unclassified	Unclassified		47.1	51.5	M+H	C12H10N4O2	-1.71321	14012.4	13146.7	16063.1	20456.9	21205	26863.2	13970.1	4243.13	18206	21059.5	15690.7	18451.8
6.60_284.0679n	285.075	6.5953	pos	Oroxylin A	49521	Lipids and lipid-like molecules	Polyketides	Flavonoids		47.1	40.9	M+H, M+Na	C16H12O5	-2.02034	106454	20405.6	5334.94	51800.4	11116	4765.48	200019	146040	3488.23	1922.66	6206.12	32101.9
6.80_229.1440m/z	229.144	6.79903	neg	Undecylenic acid	LMFA01030036	Lipids and lipid-like molecules	Fatty Acyls	Fatty acids and conjugates	C13910	47.1	45.9	M+FA-H	C11H20O2	-3.09205	4735.72	4511.48	3530.04	5931.9	3335.19	3214.67	5443	7638.36	3829.7	3549.09	5663.61	4635.99
7.90_406.2718n	405.265	7.90168	neg	(22E)-3alpha,6beta,7beta-Trihydroxy-5beta-chol-22-en-24-oic Acid	LMST04010231	Unclassified	Unclassified	Unclassified		47.1	43.5	M-H, M+FA-H	C24H38O5	-0.230406	3.60903e-09	7306.26	662.781	39240.6	3.60903e-09	3.60903e-09	4344.22	985.497	3.60903e-09	3.60903e-09	8687.56	432.045
1.06_273.0835m/z	273.084	1.06282	pos	Pyridine N-oxide glucuronide	HMDB0061177	Organic oxygen compounds	Organooxygen compounds	Carbohydrates and carbohydrate conjugates		47	42.5	M+H	C11H14NO7+	-2.82106	503136	733608	654333	639167	615885	614563	580019	142867	776979	449296	566962	700053
1.36_260.0774m/z	260.077	1.36255	neg	Dihydromaleimide beta-D-glucoside	HMDB0030277	Organic oxygen compounds	Organooxygen compounds	Carbohydrates and carbohydrate conjugates		47	40.4	M-H	C10H15NO7	-0.771062	643.213	185.754	3764.41	1847.22	1826.05	3847.51	1705.73	2824.57	1889.38	1734.02	588.169	976.504
10.98_293.1741m/z	293.174	10.9784	pos	Valdiate	HMDB0040980	Lipids and lipid-like molecules	Prenol lipids	Monoterpenoids		47	42.4	M+H-H2O	C17H26O5	-2.02231	26531.6	34011.3	25632.3	27906	32694.3	30384.5	25098.9	11678.2	28400.6	29039.5	26756.5	29067.4
11.03_362.2450n	345.242	11.0267	pos	7(S),17(S)-dihydroxy-8(E),10(Z),13(Z),15(E),19(Z)-Docosapentaenoic Acid	64758	Unclassified	Unclassified	Unclassified		47	44.3	M+H-H2O, M+Na, M+NH4	C22H34O4	-1.98309	2309.43	330.382	44926.5	1908.75	21724.6	3096.16	3830.2	3970.86	28004.4	4286.4	3395.78	15443.8
11.16_453.2856n	452.278	11.157	neg	1-(2-methoxy-13-methyl-6Z-tetradecenyl)-sn-glycero-3-phosphoethanolamine	LMGP02060010	Lipids and lipid-like molecules	Glycerophospholipids	Glycerophosphoethanolamines		47	36	M-H, 2M-H	C21H44NO7P	0.0708543	4.05831e+06	3.40019e+06	524487	3.40049e+06	1.32705e+06	2.1933e+06	1.77448e+06	455826	603588	1.00991e+06	947707	501418
11.40_437.2905n	436.283	11.4019	neg	PE(P-16:0e/0:0)	HMDB0011152	Lipids and lipid-like molecules	Glycerophospholipids	Glycerophosphoethanolamines		47	38.4	M-H, 2M-H	C21H44NO6P	-0.369076	1.27071e+07	5.32838e+06	8.38714e+06	5.98161e+06	5.89216e+06	1.81683e+06	1.84671e+06	3.21557e+06	1.13472e+07	4.99573e+06	3.34864e+06	9.17472e+06
11.78_149.0231m/z	149.023	11.7758	pos	Phthalic acid	HMDB0002107	Benzenoids	Benzene and substituted derivatives	Benzoic acids and derivatives	C01606	47	41.2	M+H-H2O	C8H6O4	-1.25331	74586	100641	65507	81226.8	89101.2	77836.3	66645	29560.8	73369.6	82903.9	64496.4	81812.5
11.98_399.1841m/z	399.184	11.9808	neg	Harmalol	HMDB0029838	Alkaloids and derivatives	Harmala alkaloids	Unclassified	C06537	47	45.7	2M-H	C12H12N2O	3.72224	230.556	376.055	91.1286	3.60903e-09	3.60903e-09	3.60903e-09	891.413	7047.15	238.071	3.60903e-09	931.46	109.436
12.02_444.3101m/z	444.31	12.0172	pos	(23S)-1alpha-hydroxy-25,27-didehydrovitamin D3 26,23-lactone	LMST03020599	Lipids and lipid-like molecules	Sterol Lipids	Secosteroids		47	42.4	M+NH4	C27H38O4	-1.80911	33076.4	3329.39	19312.6	10361.8	19838.8	19662.9	12662.2	47623.5	7565.54	24679.1	7106.28	5752.96
4.94_204.0693m/z	204.069	4.94377	neg	N-Propionylmethionine	HMDB0094704	Organic acids and derivatives	Carboxylic acids and derivatives	Amino acids, peptides, and analogues		47	42.6	M-H	C8H15NO3S	-3.56148	2688.5	424.736	155.325	4801.86	110.928	228.105	3884.73	527.707	249.915	200.393	4073.7	2697.02
5.51_343.1398m/z	343.14	5.51062	neg	3,7,8,15-Scirpenetetrol	HMDB0037560	Lipids and lipid-like molecules	Prenol lipids	Sesquiterpenoids		47	40.6	M+FA-H	C15H22O6	-0.293142	110.785	1382.51	100.162	266.922	550.489	143.34	1597	17155.4	3064.7	2795.62	856.233	2956.58
6.01_321.0436m/z	321.044	6.00815	neg	{3-[3-(3-hydroxyphenyl)-3-oxopropyl]phenyl}oxidanesulfonic acid	HMDB0135458	Phenylpropanoids and polyketides	Linear 1,3-diarylpropanoids	Chalcones and dihydrochalcones		47	41.9	M-H	C15H14O6S	-0.737264	35393.6	6747.28	8027.88	11296	12252.8	6418.8	13322	30822.5	1715.81	6216.25	8093.79	6906.53
9.33_288.2891m/z	288.289	9.32733	pos	(S)-14-Methylhexadecanoic acid	HMDB0031067	Lipids and lipid-like molecules	Fatty Acyls	Fatty acids and conjugates		47	41	M+NH4	C17H34O2	-2.28619	133363	31707.2	22501.1	53005.8	24049.2	31823.4	17993.9	16195.7	43410.6	23399.8	20060.6	41757
10.73_337.2384m/z	337.238	10.7257	neg	12-epi Leukotriene B3	45638	Unclassified	Unclassified	Unclassified		46.9	40.3	M-H	C20H34O4	-0.156748	11601.2	2561.59	22750.1	8343.37	16464.1	10454.4	5392.26	8005.01	26341.1	11209.8	9050.51	13450.1
11.55_494.3253m/z	494.325	11.5455	neg	1-(2-methoxy-6Z-octadecenyl)-sn-glycero-3-phosphoethanolamine	LMGP02060020	Lipids and lipid-like molecules	Glycerophospholipids	Glycerophosphoethanolamines		46.9	42.1	M-H	C24H50NO7P	0.240099	32728	17438.3	30426.6	18224	23139.9	5890.95	3982.49	10431.1	38249.7	18892.3	5834.83	43692.6
4.51_245.0122m/z	245.012	4.51473	neg	{[1-(2-hydroxyphenyl)-3-oxopropan-2-yl]oxy}sulfonic acid	HMDB0134069	Benzenoids	Phenols	1-hydroxy-4-unsubstituted benzenoids		46.9	43.7	M-H	C9H10O6S	-1.24919	1068.17	96.3352	3.60903e-09	1388.86	77.9654	367.444	10849.2	2340.07	189.799	44.5424	461.87	1955.38
6.08_227.0919m/z	227.092	6.07595	neg	Peperinic acid	HMDB0038181	Organoheterocyclic compounds	Benzofurans	Unclassified		46.9	40.5	M+FA-H	C10H14O3	-3.20274	6011.13	9506.51	5002.3	7231.41	5705.53	4732.86	5004.78	1875.6	6931.43	7618.28	5406.86	6843.35
7.08_271.0612m/z	271.061	7.07513	neg	6,7-dihydroxy-2-[(4-hydroxyphenyl)methyl]-2,3-dihydro-1-benzofuran-3-one	HMDB0137525	Phenylpropanoids and polyketides	Aurone flavonoids	Unclassified		46.9	38.7	M-H	C15H12O5	-0.0236568	6672.3	3659.85	29.0762	8654.74	461.417	3.60903e-09	5896.07	3596.6	450.461	493.093	2853.82	785.658
9.99_443.2874m/z	443.287	9.99232	pos	LysoPE(0:0/14:0)	HMDB0011470	Lipids and lipid-like molecules	Glycerophospholipids	Glycerophosphoethanolamines		46.9	42	M+NH4	C19H40NO7P	-1.61847	2100.63	3.60903e-09	3.60903e-09	363.186	3.60903e-09	3.60903e-09	504.894	3.60903e-09	3.60903e-09	3.60903e-09	12452.2	188.884
1.09_318.1190m/z	318.119	1.09048	pos	(3,4,5,6-tetrahydroxyoxan-2-yl)methyl 4-hydroxybenzoate	HMDB0125107	Unclassified	Unclassified	Unclassified		46.8	40.6	M+NH4	C13H16O8	2.03116	248439	237986	259784	205251	395756	223882	195346	151669	215938	261130	149633	205921
1.72_619.2456m/z	619.246	1.7198	neg	<i>para</i>-hydroxyatorvastatin	HMDB0061014	Organoheterocyclic compounds	Pyrroles	Substituted pyrroles		46.8	49.3	M+FA-H	C33H35FN2O6	-0.870516	3.60903e-09	3.60903e-09	3.60903e-09	3.60903e-09	3.60903e-09	3.60903e-09	46279.3	11323.7	21963.5	3.60903e-09	118453	14454.5
10.86_434.2675m/z	434.268	10.858	neg	1-(2-methoxy-6Z-pentadecenyl)-sn-glycero-3-phosphoethanolamine	LMGP02060012	Lipids and lipid-like molecules	Glycerophospholipids	Glycerophosphoethanolamines		46.8	38.1	M-H2O-H	C21H44NO7P	-0.382914	191897	92635.7	191939	111779	89301	16066.9	18106.9	57772.1	208177	59245.7	31541	167130
11.85_488.3146m/z	488.315	11.8462	neg	PE(0:0/20:1(11Z))	LMGP02050046	Lipids and lipid-like molecules	Glycerophospholipids	Glycerophosphoethanolamines		46.8	39.8	M-H2O-H	C25H50NO7P	-0.144162	215533	50327.4	122615	69281.6	49117.8	32742.2	22744.1	43282.2	121272	51689.1	36369.2	91144.3
11.87_260.2136n	278.247	11.8713	pos	6-[5]-ladderane-1-hexanol	LMFA05000063	Lipids and lipid-like molecules	Fatty Acyls	Fatty alcohols		46.8	42	M+H, M+NH4	C18H28O	-1.78307	19689.7	20186.7	8153.03	5822.46	2518.93	10433.3	4911.37	4171.02	13973.5	13678.4	13829.1	17082.6
12.91_478.3301m/z	478.33	12.9141	neg	1-(2-methoxy-octadecanyl)-sn-glycero-3-phosphoethanolamine	LMGP02060021	Lipids and lipid-like molecules	Glycerophospholipids	Glycerophosphoethanolamines		46.8	43.6	M-H2O-H	C24H52NO7P	-0.350857	38429.9	5619.18	13679.3	10003.3	4937.34	5953.88	3282.38	5448.61	21181.6	6778.29	5825.66	16006.8
4.14_342.0875m/z	342.087	4.13807	neg	5'-Methylthioadenosine	HMDB0001173	Nucleosides, nucleotides, and analogues	5'-deoxyribonucleosides	5'-deoxy-5'-thionucleosides	C00170	46.8	43	M+FA-H	C11H15N5O3S	-0.977437	2032.51	12555	12683.1	6375.8	20862.3	20778.1	3.60903e-09	1609.7	15258.9	22948	3.60903e-09	11407.1
7.23_307.2141n	325.248	7.22762	pos	Dihydrocapsaicin	HMDB0038457	Benzenoids	Benzene and substituted derivatives	Phenols and derivatives	C16952	46.8	39.6	M+H, M+NH4	C18H29NO3	-1.94641	19722.7	29801.1	33123.9	25626.1	41644.9	12757.2	18828.2	12043.6	18256.6	17514.7	31134.1	67613.7
9.95_311.2227m/z	311.223	9.95358	neg	(±)13-HpODE	64784	Unclassified	Unclassified	Unclassified		46.8	39.1	M-H	C18H32O4	-0.140781	28866.4	16696.7	18640.7	17696.1	22334.1	45329.1	23716.9	10333.5	35778.4	20221.6	27611.1	16365.1
1.94_190.0500m/z	190.05	1.9437	neg	xi-2,3-Dihydro-2-oxo-1H-indole-3-acetic acid	HMDB0035514	Organoheterocyclic compounds	Indoles and derivatives	Indolyl carboxylic acids and derivatives		46.7	42.2	M-H	C10H9NO3	-4.95535	6758.57	2139.82	6443.95	2106.45	1961.37	12870	5702.43	1034.39	3622.92	3807.13	5903.49	4333.46
11.37_486.2991m/z	486.299	11.3707	neg	2-(8-[3]-ladderane-octanyl)-sn-glycero-3-phosphoethanolamine	LMGP02060001	Unclassified	Unclassified	Unclassified		46.7	42.3	M-H	C25H46NO6P	0.119061	54488.7	19585.3	32103.8	24702.3	16295.9	9634.35	6541.5	19525.5	34717.8	16810.2	11200.6	26158.9
11.83_555.2727m/z	555.273	11.8298	neg	PG(22:6(4Z,7Z,10Z,13Z,16Z,19Z)/0:0)	LMGP04050016	Lipids and lipid-like molecules	Glycerophospholipids	Glycerophosphoglycerols		46.7	36.5	M-H	C28H45O9P	-0.323984	57508.8	33178.3	92483	40746.9	63677.8	48708	17370.2	49600	99742.1	48661	22128.7	68163.2
5.11_145.0526n	146.06	5.11255	pos	2(1H)-Quinolinone	66398	Unclassified	Unclassified	Unclassified		46.7	39.1	M+H-H2O, M+H	C9H7NO	-0.991045	12423.1	8618.68	20309.5	20510.6	3566.28	3518.17	18896.4	4180.25	3509.19	3450.44	18911.4	10536.8
5.22_275.1038m/z	275.104	5.21908	neg	L-gamma-Glutamyl-beta-phenyl-beta-L-alanine	HMDB0038514	Organic acids and derivatives	Carboxylic acids and derivatives	Amino acids, peptides, and analogues		46.7	36.8	M-H2O-H	C14H18N2O5	0.350386	5264.72	1144.66	6451.49	4567.52	4574.68	5133.31	1187.12	13949.2	3659.74	5490.36	977.912	2918.36
6.09_337.0388m/z	337.039	6.0932	neg	[3-(3,7-dihydroxy-3,4-dihydro-2H-1-benzopyran-2-yl)phenyl]oxidanesulfonic acid	HMDB0135131	Phenylpropanoids and polyketides	Flavonoids	Flavans		46.7	40.6	M-H	C15H14O7S	0.0729054	20342.6	2302.92	473.163	9831.73	2068.12	880.082	4285.41	142775	2467.78	328.802	3147.39	1891.7
9.73_294.1832n	293.176	9.73087	neg	Gingerol	HMDB0005783	Benzenoids	Phenols	Methoxyphenols	C10462	46.7	35.8	M-H, 2M-H, M+FA-H	C17H26O4	0.173742	930795	1.01107e+06	973934	936257	889742	815399	757024	383512	740218	808153	710115	1.1464e+06
10.68_329.2332m/z	329.233	10.676	neg	Avocadyne	HMDB0035473	Lipids and lipid-like molecules	Fatty Acyls	Fatty alcohols		46.6	41.7	M+FA-H	C17H32O3	-0.501152	3.60903e-09	3.60903e-09	71.1092	3.60903e-09	182.688	3.60903e-09	3.60903e-09	124.9	76.5058	255.839	238.296	3.60903e-09
11.63_555.2727m/z	555.273	11.6296	neg	OKOHA-PA	LMGP20070025	Lipids and lipid-like molecules	Glycerophospholipids	Oxidized glycerophospholipids		46.6	39.7	M-H2O-H	C28H47O10P	-0.296545	35349.4	32461.6	54065.5	38340.9	48650	53006.2	19550	32372.8	66515.6	27213.1	16104.5	46496.2
5.52_328.2035n	329.211	5.52167	pos	megestrol	LMST02030177	Lipids and lipid-like molecules	Steroids and steroid derivatives	Pregnane steroids	C07120	46.6	41.4	M+H-H2O, M+H	C21H28O3	-1.15926	1675.39	5572.74	2268.33	1943.51	443.398	3.60903e-09	25057.2	54998.7	19662.2	3668.75	6471.19	8155.41
6.43_362.2088n	363.216	6.42745	pos	4,5beta-Dihydrocortisone	LMST02030095	Lipids and lipid-like molecules	Steroids and steroid derivatives	Hydroxysteroids	C05469	46.6	39.7	M+H-H2O, M+H	C21H30O5	-1.5308	3.60903e-09	3.60903e-09	81.2068	100.156	86.0947	3.60903e-09	5597.08	76110	3321.22	258.359	2477.01	1372.33
7.99_554.3457n	553.338	7.98733	neg	Notoginsenoside R10	HMDB0039051	Lipids and lipid-like molecules	Steroids and steroid derivatives	Steroidal glycosides		46.6	37.6	M-H, M+FA-H	C30H50O9	0.429972	3.60903e-09	728.355	3.60903e-09	642.874	162.364	121.738	1156.43	153069	147.775	98.6995	268.405	3.60903e-09
0.71_102.0916m/z	102.092	0.71385	pos	xi-2,3-Dihydro-3-methylfuran	HMDB0037788	Organoheterocyclic compounds	Dihydrofurans	Unclassified		46.5	36.9	M+NH4	C5H8O	2.78823	749254	725996	772460	775750	980779	928634	787806	404862	687577	904821	610695	666786
1.69_258.0850n	257.078	1.68537	neg	Ribothymidine	85160	Nucleosides, nucleotides, and analogues	Pyrimidine nucleosides	Unclassified		46.5	36.9	M-H, M+FA-H	C10H14N2O6	-0.831496	12303.3	1919.34	28202.6	16705.8	15992	18758.2	14075.9	24675.1	13075.5	13744.6	15008.5	12755.2
11.21_358.3670m/z	358.367	11.2054	pos	Behenic acid	HMDB0000944	Lipids and lipid-like molecules	Fatty Acyls	Fatty acids and conjugates	C08281	46.5	41.4	M+NH4	C22H44O2	-2.88248	122911	44130.2	33955.7	16185.5	16259.5	9550.29	17432.7	6480.89	16438.8	16526.4	8651.63	39499.8
11.22_448.2832m/z	448.283	11.2232	neg	1-(2-methoxy-6Z-hexadecenyl)-sn-glycero-3-phosphoethanolamine	LMGP02060017	Lipids and lipid-like molecules	Glycerophospholipids	Glycerophosphoethanolamines		46.5	38.2	M-H2O-H	C22H46NO7P	-0.214449	86010.7	32859.5	93797.6	40159	37117.1	9409.66	10591.9	29535.3	113332	36178.3	18667.8	88760.2
11.35_497.2744n	498.282	11.3461	pos	1-(2-methoxy-13-methyl-6Z-tetradecenyl)-sn-glycero-3-phosphoserine	LMGP03060006	Lipids and lipid-like molecules	Glycerophospholipids	Glycerophosphoserines		46.5	38.4	M+H, M+Na	C22H44NO9P	-1.88885	256521	283953	38460.9	369696	136170	108963	103301	44360.2	51032.2	101737	75651.2	44690.6
12.08_557.3093m/z	557.309	12.082	neg	Oxamniquine	HMDB0015228	Organoheterocyclic compounds	Quinolines and derivatives	Nitroquinolines and derivatives	C07341	46.5	45	2M-H	C14H21N3O3	0.0444005	63501.4	12128.3	154987	15127.8	81201.7	4044.09	2925.91	17397.5	214012	45248	19152.4	228638
14.00_102.1280m/z	102.128	14.0006	pos	Triethylamine	70265	Organonitrogen compounds	Amines	Tertiary amines	C14691	46.5	36.4	M+H	C6H15N	2.32019	64378.8	87926.5	69158.3	76818.6	83731.3	77708	65251.7	30121.7	72586.2	81622.5	67430.7	78131.1
4.62_275.0233m/z	275.023	4.61757	neg	Dihydroferulic acid 4-sulfate	HMDB0041724	Organic acids and derivatives	Organic sulfuric acids and derivatives	Arylsulfates		46.5	39.6	M-H	C10H12O7S	0.60669	13596.2	1284.59	3.60903e-09	6271.49	117.807	179.036	3156.01	2679.66	172.01	75.8323	3.60903e-09	1098.46
7.44_299.0261m/z	299.026	7.43688	neg	2-Methyl-2-(methyldithio)propanal	HMDB0038889	Unclassified	Unclassified	Unclassified		46.5	46.4	2M-H	C5H10OS2	-4.1004	929.086	1492.37	509.043	1741.54	752.714	1715.43	699.996	201.591	2885.18	2518.9	1915.11	2197.68
9.35_301.2020m/z	301.202	9.35202	neg	Ipomeatetrahydrofuran	HMDB0040904	Lipids and lipid-like molecules	Prenol lipids	Sesquiterpenoids		46.5	35.9	M+FA-H	C15H28O3	-0.0636488	182.264	150.657	121.06	252.003	287.7	110.722	490.835	4552.72	271.13	160.653	489.071	115.703
9.68_615.3166m/z	615.317	9.6792	neg	(3b,20R,22R)-3,20,27-Trihydroxy-1-oxowitha-5,24-dienolide 3-glucoside	HMDB0033573	Lipids and lipid-like molecules	Steroids and steroid derivatives	Steroid lactones		46.5	42.4	M-H2O-H	C34H50O11	-1.38739	3.60903e-09	33363.6	3.60903e-09	820.606	3.60903e-09	3.60903e-09	9240.58	3.60903e-09	3.60903e-09	3.60903e-09	35104.3	7984.78
10.98_333.1352m/z	333.135	10.9752	neg	Amifloxacin	HMDB0041826	Organoheterocyclic compounds	Quinolines and derivatives	Quinoline carboxylic acids		46.4	46.3	M-H	C16H19FN4O3	-4.78216	7232.81	9887.61	7356.24	6277.39	11690	4543.43	3028.36	2150.36	7865.1	8733.58	5944.13	7208.42
12.56_494.3252m/z	494.325	12.5567	neg	PE(19:0/0:0)	LMGP02050028	Lipids and lipid-like molecules	Glycerophospholipids	Glycerophosphoethanolamines		46.4	38.3	M-H	C24H50NO7P	0.0623872	46301	30964.3	2027.09	36206.5	8902.03	23890.2	17140.9	4508.53	2712.34	9506.79	7788.4	2188.61
3.70_417.2448m/z	417.245	3.69507	pos	AL 8810 methyl ester	45019	Unclassified	Unclassified	Unclassified		46.4	45.8	M+H	C25H33FO4	3.00874	314101	246209	572405	277024	310866	277957	186158	199641	512612	274031	400173	484934
4.33_229.1552m/z	229.155	4.326	neg	Valyl-Leucine	HMDB0029131	Organic acids and derivatives	Carboxylic acids and derivatives	Amino acids, peptides, and analogues		46.4	38.7	M-H	C11H22N2O3	-2.29977	2081.66	4365.38	1098.1	2609.11	2538.09	930.019	1155.56	4834.03	3740.64	3180.86	3179.84	3446.44
5.19_286.0837m/z	286.084	5.19392	pos	Dehydroanonaine	HMDB0030350	Alkaloids and derivatives	Aporphines	Unclassified		46.4	39.6	M+Na	C17H13NO2	-0.426179	8207.86	26439.6	11864.9	9094.46	8644.07	5194.04	4328.73	877.652	17921.2	18787.9	2822.04	30370.1
5.65_363.0181m/z	363.018	5.64817	neg	[5-(7-hydroxy-4-oxo-4H-chromen-2-yl)-2-methoxyphenyl]oxidanesulfonic acid	HMDB0133321	Phenylpropanoids and polyketides	Flavonoids	O-methylated flavonoids		46.4	40.8	M-H	C16H12O8S	0.363836	1297.19	572.313	49.9278	471.799	316.008	144.473	3254.08	68156.1	157.348	120.009	68.5275	571.549
9.39_409.1867m/z	409.187	9.3866	neg	terpentecin	LMPR0104040002	Lipids and lipid-like molecules	Prenol lipids	Isoprenoids		46.4	36.8	M+FA-H	C20H28O6	-0.158901	3.60903e-09	3.60903e-09	3.60903e-09	0.647171	3.60903e-09	3.60903e-09	2.88718	5635.2	3.60903e-09	1.27625	3.60903e-09	3.60903e-09
9.70_309.1707m/z	309.171	9.69648	neg	all-trans-7-hydroxyhexadeca-2,4,8,10-tetraenoic acid	LMFA01050502	Lipids and lipid-like molecules	Fatty Acyls	Fatty Acids and Conjugates		46.4	34.4	M+FA-H	C16H24O3	-0.0933745	9881.3	17514.8	14034	15045.1	13647.5	11215.9	10299.1	5820.72	13948.7	14047.9	12235.5	13568.4
1.13_267.0966n	312.095	1.12733	neg	Deoxyguanosine	HMDB0000085	Nucleosides, nucleotides, and analogues	Purine nucleosides	Purine 2'-deoxyribonucleosides	C00330	46.3	37.4	M-H, M+FA-H	C10H13N5O4	-0.698932	105431	88898.7	41089.8	97920.1	94646.2	159301	81891.2	155502	44875.8	70061.3	88330.5	33035.1
1.34_253.0925m/z	253.093	1.34017	pos	Deoxyinosine	3383	Nucleosides, nucleotides, and analogues	Purine nucleosides	Purine 2'-deoxyribonucleosides	C05512	46.3	41.2	M+H	C10H12N4O4	-2.41372	22876.4	7154.38	27497.4	57842.4	61063.8	12442.3	38431.7	13230.4	46805.2	39996.1	29366.5	45095.2
10.88_479.3368n	480.344	10.8846	pos	PC(O-16:1(9Z)/0:0)	LMGP01060031	Lipids and lipid-like molecules	Glycerophospholipids	Glycerophosphocholines		46.3	35.8	M+H, M+K, M+Na	C24H50NO6P	-1.54706	1.13865e+06	328784	1.52519e+06	478273	827697	31935.1	44356.9	376489	1.75449e+06	490809	204615	1.33106e+06
12.31_470.3259m/z	470.326	12.3076	pos	N-stearoyl tyrosine	LMFA08020100	Organic acids and derivatives	Carboxylic acids and derivatives	Amino acids, peptides, and analogues		46.3	42.6	M+Na	C27H45NO4	4.05244	8433.97	3816.93	7515.88	6978.68	9905.62	3104.14	1871.29	12168.7	2610.21	7462.22	1363.02	2576.94
2.00_126.0431n	127.05	2.00213	pos	Thymine	290	Organoheterocyclic compounds	Diazines	Pyrimidines and pyrimidine derivatives	C00178	46.3	45.8	M+H-H2O, M+H	C5H6N2O2	1.31218	64257.8	30168.8	54696.4	156432	160452	74172.2	157386	39661.4	70006.7	80619.6	79861.7	79666.4
3.86_252.0735m/z	252.074	3.86445	neg	L-Threoneopterin	HMDB0000727	Organoheterocyclic compounds	Pteridines and derivatives	Pterins and derivatives		46.3	44.6	M-H	C9H11N5O4	-1.19996	508.633	3.60903e-09	2035	4894.8	1624.46	2783.35	67.3907	333.349	1331.71	6620.03	3.60903e-09	3.60903e-09
5.13_261.0619m/z	261.062	5.1333	neg	6-(1-carboxy-1-methylethoxy)-3,4,5-trihydroxyoxane-2-carboxylic acid	HMDB0126113	Organic oxygen compounds	Organooxygen compounds	Carbohydrates and carbohydrate conjugates		46.3	42.8	M-H2O-H	C10H16O9	0.962574	30.9174	54.4715	3.60903e-09	3.60903e-09	3.60903e-09	30.7778	302.843	14461.4	194.911	57.185	3.60903e-09	107.319
5.18_328.0942m/z	328.094	5.17765	pos	Isradipine Metabolite (3,5-Pyridinedicarboxylic acid, 4-(2,1,3-benzoxadiazol-4-yl)-2,6-dimethyl-, mo	874	Unclassified	Unclassified	Unclassified		46.3	41.4	M+H	C16H13N3O5	4.24443	36130.9	1236.92	38335.9	73967	48028.1	68832.3	108720	1396.81	35218.4	57762.9	27015.2	46601.7
5.20_225.1126m/z	225.113	5.2018	neg	Tuberonic acid	LMFA02020007	Lipids and lipid-like molecules	Fatty Acyls	Octadecanoids		46.3	38.1	M-H	C12H18O4	-2.65269	2721.12	2644.61	1074.38	2038.78	760.639	623.506	11240.6	4275.83	919.246	688.186	1014.81	5568.83
5.88_378.2037n	379.211	5.88305	pos	Isohumulinone A	HMDB0030045	Lipids and lipid-like molecules	Prenol lipids	Sesquiterpenoids		46.3	36.5	M+H-H2O, M+H	C21H30O6	-1.50576	217.228	1612.45	246.612	80.7897	855.693	3.60903e-09	19214.7	6.53798e+06	293382	11181.6	8060.35	3056.13
6.25_265.1444m/z	265.144	6.24792	neg	(Z)-6-Tetradecene-1,3-diyne-5,8-diol	HMDB0038996	Lipids and lipid-like molecules	Fatty Acyls	Fatty alcohols		46.3	33.8	M+FA-H	C14H20O2	-0.586817	81.9032	318.373	41.8459	103.276	3.60903e-09	3.60903e-09	22577.8	25734.7	2049.79	1186.35	45927.3	11483.1
7.78_509.2187m/z	509.219	7.78065	neg	Dulciol B	HMDB0029989	Organoheterocyclic compounds	Benzopyrans	1-benzopyrans		46.3	39.9	M+FA-H	C28H32O6	1.3211	38981.6	144100	67608.5	62037.6	16056.4	9959.76	154974	111370	107622	3610.34	519.263	90058.7
8.18_363.2176m/z	363.218	8.17738	neg	Oxymesterone	HMDB0006027	Lipids and lipid-like molecules	Steroids and steroid derivatives	Androstane steroids	C14665	46.3	34.9	M+FA-H	C20H30O3	-0.268236	3.60903e-09	3.60903e-09	38.2347	3.60903e-09	3.60903e-09	3.60903e-09	1292.09	37713.2	198.499	3.60903e-09	9948.23	42.4785
8.42_331.2489m/z	331.249	8.41877	neg	12-hydroxyheptadecanoic acid	HMDB0061663	Lipids and lipid-like molecules	Fatty Acyls	Fatty acids and conjugates		46.3	34.5	M+FA-H	C17H34O3	-0.382195	23332.6	6516.28	12588.4	65087.9	593.387	3153.45	130426	2503.53	3220.86	860.788	172994	20842.8
9.64_515.3048m/z	515.305	9.6446	neg	Probucol	HMDB0015537	Benzenoids	Benzene and substituted derivatives	Phenylpropanes	C07373	46.3	56.5	M-H	C31H48O2S2	4.76384	97.3496	284.916	3.60903e-09	3.60903e-09	3.60903e-09	3.60903e-09	681.134	23925.3	397.345	3.60903e-09	3719.95	210.667
0.76_203.1387m/z	203.139	0.7554	pos	5-Hepteneoylglycine	HMDB0094731	Organic acids and derivatives	Carboxylic acids and derivatives	Amino acids, peptides, and analogues		46.2	35.2	M+NH4	C9H15NO3	-1.78693	533538	18638.6	1.07125e+06	668853	825547	834071	825445	1.13566e+06	304459	583922	363890	137107
4.31_734.3013m/z	734.301	4.31425	pos	Bn-NCC-1	HMDB0038229	Organoheterocyclic compounds	Tetrapyrroles and derivatives	Unclassified		46.2	41.6	M+NH4	C37H40N4O11	-2.6844	66343.6	25288.3	155926	162550	94369.7	154659	112566	201952	136243	142954	100614	102415
6.42_379.2124m/z	379.212	6.41998	neg	Prostaglandin B2	HMDB0004236	Lipids and lipid-like molecules	Fatty Acyls	Eicosanoids	C05954	46.2	34.7	M+FA-H	C20H30O4	-0.502166	284.593	1320.59	1033.76	184.6	3.60903e-09	3.60903e-09	17657.6	195630	12255.6	1989.94	9754.1	3185.42
6.68_234.1131m/z	234.113	6.67843	neg	Pandamarilactam 3x	HMDB0033610	Organoheterocyclic compounds	Dihydrofurans	Furanones		46.2	37.2	M-H	C13H17NO3	-2.11736	2049.27	31.2465	155.248	5384.75	54.9099	223.379	3515.49	1301.4	216.815	86.5703	7566.31	2548.18
10.34_316.3203m/z	316.32	10.3446	pos	Nonadecylic acid	LMFA01010019	Lipids and lipid-like molecules	Fatty Acyls	Fatty acids and conjugates	C16535	46.1	36.7	M+NH4	C19H38O2	-2.2502	768746	152028	116251	190021	119756	116981	75412	65945.6	191587	117512	79573.4	169557
10.79_392.2926n	391.285	10.7945	neg	3beta,7beta-Dihydroxy-5alpha-cholan-24-oic Acid	LMST04010039	Unclassified	Unclassified	Unclassified		46.1	34.8	M-H, 2M-H, M+FA-H	C24H40O4	-0.144984	367072	612926	62998.4	3.23723e+06	46671.9	9870.82	1.14892e+06	382236	20727.1	57515	3.28486e+06	511393
11.21_643.2889m/z	643.289	11.2072	neg	PI(22:6(4Z,7Z,10Z,13Z,16Z,19Z)/0:0)	LMGP06050012	Lipids and lipid-like molecules	Glycerophospholipids	Glycerophosphoinositols		46.1	38	M-H	C31H49O12P	-0.00517769	55880.3	18293.9	46561.6	13782.8	32318.7	10023.3	11320.9	6631.4	58068.9	63972.8	21678.4	50273.3
4.36_177.0788n	178.086	4.36027	pos	Plantagonine	89303	Organoheterocyclic compounds	Pyridines and derivatives	Pyridinecarboxylic acids and derivatives		46.1	41.3	M+H-H2O, M+H	C10H11NO2	-1.05565	28113.3	139938	54407.3	65936.6	70743.1	17984.2	132387	20766	96448	25917.6	81086.7	259278
4.36_637.2104m/z	637.21	4.36025	neg	Salbutamol 4-O-sulfate	HMDB0060604	Organic acids and derivatives	Organic sulfuric acids and derivatives	Arylsulfates		46.1	38	2M-H	C13H21NO6S	-0.382866	31987.6	3.60903e-09	26702.3	3.60903e-09	82.2186	56940.4	35155.9	1693.26	599.356	3.60903e-09	23918.4	7102.22
4.58_292.1191m/z	292.119	4.58363	neg	Domoic acid	HMDB0033939	Organic acids and derivatives	Carboxylic acids and derivatives	Amino acids, peptides, and analogues	C13732	46.1	71.1	M-H2O-H	C15H21NO6	0.0249987	1281.8	99.3645	1750.78	2838.08	2543.28	4313.58	4089.95	2827.06	1222.13	1792.09	1137.55	1563.38
4.79_260.1040m/z	260.104	4.78882	neg	Asparaginyl-Phenylalanine	HMDB0028738	Organic acids and derivatives	Carboxylic acids and derivatives	Amino acids, peptides, and analogues		46.1	36	M-H2O-H	C13H17N3O4	-0.308991	465.44	34.1277	846.213	250.142	324.019	337.153	0.872486	2.35005	1675.71	2548.92	2.62993	1403.33
5.51_428.2041n	446.238	5.50518	pos	Taraxacolide 1-O-b-D-glucopyranoside	HMDB0035610	Lipids and lipid-like molecules	Prenol lipids	Terpene lactones		46.1	36.9	M+NH4, M+Na	C21H32O9	-1.13917	3.60903e-09	3.60903e-09	144.772	3.60903e-09	141.26	233.85	2375.15	127711	1593.78	334.072	440.152	4007.53
5.53_218.0819m/z	218.082	5.52792	neg	1,2,5,6-Tetrahydro-4H-pyrrolo[3,2,1-ij]quinolin-4-one	HMDB0037113	Organoheterocyclic compounds	Quinolines and derivatives	Quinolones and derivatives	C18487	46.1	34.8	M+FA-H	C11H11NO	-2.30482	13677.8	4030.07	8564.52	10690.8	4074.72	8982.57	10797.3	4724.56	10043.4	10300.9	10996.3	6917.01
5.75_241.1077m/z	241.108	5.7507	neg	11-oxo-undeca-5,8-dienoic acid	LMFA01060220	Lipids and lipid-like molecules	Fatty Acyls	Fatty Acids and Conjugates		46.1	37.1	M+FA-H	C11H16O3	-2.13346	1825.49	1757	1597.39	1664.48	1521.04	1085.32	10728	8502.14	1825.5	1300.15	2641.91	2639.36
7.72_243.1830n	244.19	7.71692	pos	N-Undecanoylglycine	HMDB0013286	Organic acids and derivatives	Carboxylic acids and derivatives	Amino acids, peptides, and analogues		46.1	35.4	M+H, M+Na, M+H-H2O	C13H25NO3	-1.84696	174834	223171	138171	148523	256859	182601	118504	79472.6	156350	202502	179484	242872
8.95_331.1914m/z	331.191	8.95453	neg	15:6(2Z,4E,6Z,8E,12E,14)(6Me,8Me,10Me[S],13Me)	LMFA01020371	Lipids and lipid-like molecules	Fatty Acyls	Fatty Acids and Conjugates		46.1	36.4	M+FA-H	C19H26O2	-0.427249	1567.08	494.901	1361.49	1455.36	1580.45	494.758	3338.41	6011.56	832.08	552.982	7781.09	851.358
10.13_302.3047m/z	302.305	10.1275	pos	Enigmol	53958	Lipids and lipid-like molecules	Sphingolipids	Sphingoid bases		46	35.6	M+H	C18H39NO2	-2.04608	145924	122216	44484.2	60633.9	47961.9	52693	45200.4	12665.9	53074.3	48632.6	32885.8	61768.6
10.59_361.2384m/z	361.238	10.5916	neg	Ethyltestosterone	LMST02030201	Lipids and lipid-like molecules	Steroids and steroid derivatives	Pregnane steroids		46	34.7	M+FA-H	C21H32O2	0.0267404	27112.3	13085.3	51547.3	26470.6	39448.2	32941.6	25819.6	28834.8	61202.5	30689.6	24141.7	35534.6
2.21_125.0709m/z	125.071	2.21007	pos	Methylimidazole acetaldehyde	58224	Organoheterocyclic compounds	Azoles	Imidazoles	C05827	46	34.4	M+H	C6H8N2O	-0.0481746	10912.8	9888.87	24037.1	18028.9	18846.7	9430.58	7563.99	60606.5	16485.3	14857.7	8131.86	18894.2
4.55_262.0390m/z	262.039	4.54923	neg	N-acetyl-S-(3-oxo-3-carboxy-n-propyl)cysteine	HMDB0002194	Organic acids and derivatives	Carboxylic acids and derivatives	Amino acids, peptides, and analogues		46	39	M-H	C9H13NO6S	-0.474259	1711.84	3.60903e-09	2978.59	811.222	1817.24	2661.02	2117.17	830.275	910.258	1870.7	436.551	374.752
5.00_151.0389m/z	151.039	4.99548	neg	3-Hydroxyphenylacetic acid	HMDB0000440	Benzenoids	Phenols	1-hydroxy-4-unsubstituted benzenoids	C05593	46	44.1	M-H	C8H8O3	-7.81393	1465.88	1771.42	1254.81	1574.62	1643.37	1232.06	1400.64	538.537	2023.25	3200.26	1268.2	1948.53
6.01_365.0699m/z	365.07	6.00815	neg	{[(2E)-1-(4-methoxyphenyl)-3-phenylprop-2-en-1-yl]oxy}sulfonic acid	HMDB0135631	Phenylpropanoids and polyketides	Linear 1,3-diarylpropanoids	Unclassified		46	39.7	M+FA-H	C16H16O5S	-0.55487	2792.47	2080.25	536.078	3669.06	3.60903e-09	3.60903e-09	2604.78	16158.4	69.7774	3.60903e-09	970.434	1931.78
6.11_271.0597m/z	271.06	6.11128	pos	6-Hydroxydaidzein	HMDB0031715	Phenylpropanoids and polyketides	Isoflavonoids	Isoflav-2-enes	C14314	46	36.8	M+H	C15H10O5	-1.5015	379.669	3.60903e-09	242.431	77.2776	3.60903e-09	3.60903e-09	3.60903e-09	14885.5	370.253	30.9291	3.60903e-09	54.4
9.14_378.2399n	396.274	9.14132	pos	17-F4-NeuroP	LMFA04010002	Lipids and lipid-like molecules	Fatty Acyls	Docosanoids		46	35.8	M+NH4, M+Na	C22H34O5	-1.87993	27348.8	7540.51	203531	34256.3	93866.4	94947.9	33659.8	16303.7	154794	35720.7	14024.4	53292.1
0.78_145.0130m/z	145.013	0.776467	neg	Oxoglutaric acid	HMDB0000208	Organic acids and derivatives	Keto acids and derivatives	Gamma-keto acids and derivatives	C00026	45.9	42.9	M-H	C5H6O5	-8.81346	22103.3	19754.2	40861.5	28221.5	19457.6	21602.4	27566.4	23926.3	34533	30721.1	15920.3	23495.1
1.20_292.1037m/z	292.104	1.20383	neg	Linamarin	HMDB0033699	Organoheterocyclic compounds	Benzimidazoles	Sulfinylbenzimidazoles	C01594	45.9	34.7	M+FA-H	C10H17NO6	-0.235133	3.60903e-09	3.60903e-09	152.971	149.44	3.60903e-09	3.60903e-09	8409.7	15730	73.6075	3.60903e-09	55182.2	166.438
11.38_483.2709m/z	483.271	11.3765	pos	PG(16:1(9Z)/0:0)	80001	Lipids and lipid-like molecules	Glycerophospholipids	Glycerophosphoglycerols		45.9	36.5	M+H	C22H43O9P	-1.8122	3.60903e-09	38744	1153.52	77206.4	39327.2	11243.6	5474.83	869.345	2440.09	13566.2	4148.22	1427.98
11.42_437.2899n	438.297	11.4198	pos	PE(P-16:0/0:0)	LMGP02070001	Lipids and lipid-like molecules	Glycerophospholipids	Glycerophosphoethanolamines		45.9	35	M+H, M+Na, M+H-H2O	C21H44NO6P	-1.54347	2.89243e+07	1.31458e+07	2.65852e+07	1.57614e+07	1.64533e+07	4.73121e+06	4.74953e+06	9.95045e+06	3.05797e+07	1.33973e+07	8.35439e+06	2.8689e+07
11.76_212.1430m/z	212.143	11.7606	pos	2,4,6,8-Decatetraenoic acid dehydropiperidide	HMDB0033531	Organoheterocyclic compounds	Pyridines and derivatives	Hydropyridines		45.9	47.2	M+H-H2O	C15H19NO	-1.7606	17509.7	24552.5	18198	20571.1	22463	21990.1	16554.6	7897.62	20981.8	22225.3	18058.7	22230.4
5.17_187.0061m/z	187.006	5.1673	neg	p-Toluenesulfonic acid	HMDB0059933	Organic acids and derivatives	Organic sulfuric acids and derivatives	Arylsulfates		45.9	40.6	M-H	C7H8O4S	-4.93728	17208.5	30876.6	10905.8	34324.2	3379.09	21045.8	26591.3	8471.11	20647.5	31041.6	28722.3	42287.4
5.46_329.1047m/z	329.105	5.45878	neg	5,7,4'-Trihydroxy-3'-methoxy-6,8-di-C-methylflavanone	LMPK12140445	Unclassified	Unclassified	Unclassified		45.9	41.2	M-H	C18H18O6	4.89247	886.894	1552.66	1336.85	1499.45	3.60903e-09	3.60903e-09	10469.6	10805	913.328	283.827	30211.8	2477.42
5.67_197.0811m/z	197.081	5.66548	neg	2,3-Methylene suberic acid	HMDB0059779	Lipids and lipid-like molecules	Fatty Acyls	Fatty acids and conjugates		45.9	41.8	M-H	C10H14O4	-4.41115	580.461	914.337	683.336	690.115	805.457	659.877	983.63	137.145	985.058	1084.41	737.406	831.615
5.96_413.2180m/z	413.218	5.95638	neg	6,15-Diketo,13,14-dihydro-PGF1a	HMDB0001979	Lipids and lipid-like molecules	Fatty Acyls	Eicosanoids		45.9	33.1	M+FA-H	C20H32O6	-0.187727	3.60903e-09	3.60903e-09	3.60903e-09	1371.7	3.60903e-09	3.60903e-09	1676.03	218164	1916.94	114.862	2563.55	515.819
10.42_371.3259m/z	371.326	10.4205	pos	N-palmitoyl proline	LMFA08020117	Lipids and lipid-like molecules	Fatty Acyls	Fatty amides		45.8	38.4	M+NH4	C21H39NO3	-2.52378	40.2432	3.60903e-09	91.0874	134.452	47.5845	3.60903e-09	77.9719	10551.6	240.976	33.3489	119.614	41.9933
11.88_249.1493m/z	249.149	11.8791	neg	Ketosantalic acid	HMDB0035358	Lipids and lipid-like molecules	Prenol lipids	Sesquiterpenoids		45.8	37.6	M-H	C15H22O3	-1.44628	20777.3	21974.6	19838.5	17434	13691.9	16238	10116.5	8346.42	11466.8	20167.5	15459.2	21720
15.91_600.5209m/z	600.521	15.9108	neg	Armillaramide	HMDB0037105	Lipids and lipid-like molecules	Sphingolipids	Ceramides		45.8	38.1	M+FA-H	C34H69NO4	0.14267	3.60903e-09	17796.2	3.60903e-09	4500.92	4725.99	2195.35	8105.87	257.314	1480.04	1661.21	1122.72	3.60903e-09
4.41_261.0073m/z	261.007	4.41162	neg	3-hydroxy-3-(3-hydroxyphenyl)propanoic acid-O-sulphate	HMDB0059967	Organic acids and derivatives	Hydroxy acids and derivatives	Beta hydroxy acids and derivatives		45.8	39.6	M-H	C9H10O7S	-0.542731	709.071	140.442	61.5242	4680.23	210.647	169.342	1966.21	430.465	3.60903e-09	25.4053	251.633	739.025
5.77_365.2317m/z	365.232	5.76823	pos	11b,17a,21-Trihydroxypreg-nenolone	HMDB0006760	Lipids and lipid-like molecules	Steroids and steroid derivatives	Hydroxysteroids	C05489	45.8	36.2	M+H	C21H32O5	-1.44383	164.08	3.60903e-09	360.982	3.60903e-09	96.2891	3.60903e-09	1155.46	20735.1	736.817	711.319	2525.29	389.224
1.49_434.1883m/z	434.188	1.49298	pos	Acetophenazine	HMDB0015196	Organoheterocyclic compounds	Benzothiazines	Phenothiazines	C06807	45.7	38.7	M+Na	C23H29N3O2S	2.57064	3827.44	3913.43	2241.16	19079.7	3.60903e-09	8091.86	249320	107027	24316.4	3.60903e-09	1.31548e+06	44618.9
1.50_258.0849n	257.078	1.49917	neg	Imidazoleacetic acid riboside	HMDB0002331	Nucleosides, nucleotides, and analogues	Imidazole ribonucleosides and ribonucleotides	Unclassified	C05131	45.7	32	M-H, M+FA-H	C10H14N2O6	-0.926961	21181.6	5022.15	28506.2	37401.2	31917.7	20308.3	42463.1	27578.2	31688.3	28838.3	28995.2	33559.8
10.73_330.3359m/z	330.336	10.7285	pos	Arachidic acid	HMDB0002212	Lipids and lipid-like molecules	Fatty Acyls	Fatty acids and conjugates	C06425	45.7	35.2	M+NH4	C20H40O2	-2.36006	169478	88338.6	47669.1	45726.6	35590.8	33598.9	36148.5	13311.9	30444.3	34705	23696.7	57797.7
5.85_238.0687n	283.067	5.85343	neg	3,4,5-trihydroxy-6-(2-hydroxyethoxy)oxane-2-carboxylic acid	HMDB0131294	Organic oxygen compounds	Organooxygen compounds	Carbohydrates and carbohydrate conjugates		45.7	33	M-H, M+FA-H	C8H14O8	-0.641143	1185.56	6941.92	1578.53	2005.17	2555.76	1222.3	4584.04	433.654	2414.19	9139.22	2048.22	9614.69
5.94_350.2092n	349.202	5.93913	neg	Oryzalic acid B	HMDB0038693	Unclassified	Unclassified	Unclassified		45.7	33.4	M-H, M+FA-H	C20H30O5	-0.409998	2356.07	4443.13	1540.72	5153.78	3.60903e-09	3.60903e-09	18503	48220.8	8376.92	2024.21	47484.5	9407.15
6.51_387.2388m/z	387.239	6.50563	neg	methyl 10,13-dihydroxy-9-oxo-11-octadecenoate	LMFA01050150	Lipids and lipid-like molecules	Fatty Acyls	Fatty Acids and Conjugates		45.7	32.5	M+FA-H	C19H34O5	-0.0124306	28033.1	4316.98	37385.6	24606.8	25660.4	49218.5	10297.5	2397.69	34424.5	19243.1	11193.1	16187.3
7.95_348.2737m/z	348.274	7.95117	pos	12,13,15-trihydroxy-9E-octadecenoic acid	LMFA01050555	Lipids and lipid-like molecules	Fatty Acyls	Fatty Acids and Conjugates		45.7	36	M+NH4	C18H34O5	-2.17275	37999.6	12564.8	34082.6	27536.3	36414.1	63126.8	32420.7	16838	101816	40965	34751.1	19692.9
0.66_228.0636m/z	228.064	0.664933	neg	Asparaginyl-Aspartic acid	HMDB0028727	Organic acids and derivatives	Carboxylic acids and derivatives	Amino acids, peptides, and analogues		45.6	40.9	M-H2O-H	C8H13N3O6	4.15609	117670	113293	66349.3	181843	133174	138627	68830.1	13618.6	93604.6	100984	84112.9	97616.6
11.65_507.2727m/z	507.273	11.6466	neg	1-(11Z,14Z-eicosadienoyl)-glycero-3-phosphate	HMDB0062303	Lipids and lipid-like molecules	Glycerophospholipids	Glycerophosphates		45.6	32.3	M+FA-H	C23H43O7P	-0.386002	56147.9	21948.9	16623	42758.8	29148.2	50085.2	25763	7841.6	14239.3	37624.5	19695.4	9509.3
11.89_532.3389m/z	532.339	11.8863	pos	PE(0:0/20:0)	LMGP02050045	Lipids and lipid-like molecules	Glycerophospholipids	Glycerophosphoethanolamines		45.6	37.4	M+Na	C25H52NO7P	2.99456	41843.5	32592.4	4042.36	40032.9	14091.2	16576.5	13958.3	3801.13	5003.01	14548.2	5921.69	4263.57
13.25_509.2882m/z	509.288	13.2539	neg	PA(20:1(11Z)/0:0)	LMGP10050026	Lipids and lipid-like molecules	Glycerophospholipids	Glycerophosphates		45.6	35.1	M+FA-H	C23H45O7P	-0.730706	48510.9	19601.9	11771.5	34397	15895.6	16444	14305.8	2739.7	7973.8	13551.8	8975.83	3618.89
2.13_252.0735m/z	252.074	2.12885	neg	Hydroxysepiapterin	HMDB0002109	Organoheterocyclic compounds	Pteridines and derivatives	Pterins and derivatives		45.6	40.9	M-H	C9H11N5O4	-1.1695	1379.78	0.0708703	4709.34	10787.5	3711.92	6721.4	177.404	1026.22	2953.09	14382.6	0.656412	0.753916
3.95_187.0631n	205.097	3.95268	pos	Indoleacrylic acid	HMDB0000734	Organoheterocyclic compounds	Indoles and derivatives	Indoles		45.6	34.5	M+H, M+NH4, M+H-H2O	C11H9NO2	-1.4646	4.48893e+06	2.86727e+06	6.68418e+06	5.50909e+06	5.8084e+06	5.84506e+06	4.0227e+06	7.36647e+06	5.90853e+06	5.15386e+06	4.27655e+06	5.33955e+06
4.27_331.0817n	332.089	4.26913	pos	Malvidin	LMPK12010004	Lipids and lipid-like molecules	Polyketides	Flavonoids	C08716	45.6	34.2	M+H-H2O, M+H	C17H15O7+	-0.187467	358103	332372	290557	796273	372803	381086	765764	745248	551541	661454	1.19307e+06	637377
4.97_245.1281m/z	245.128	4.96778	pos	Phenylalanylproline	HMDB0011177	Organic acids and derivatives	Carboxylic acids and derivatives	Amino acids, peptides, and analogues		45.6	38.9	M+H-H2O	C14H18N2O3	-1.17197	5167.83	209.405	7655.27	8378.78	9068.96	3400.53	1971.19	1793.64	3567.59	9728.29	692.802	2742.67
6.05_242.0573m/z	242.057	6.04725	pos	Methsuximide	HMDB0015611	Organoheterocyclic compounds	Pyrrolidines	Phenylpyrrolidines		45.6	33.4	M+K	C12H13NO2	-2.18316	67248.8	81988.9	65230.9	79552	86845.5	82343.2	62783.3	26043.1	70554.1	89755.1	62382.2	79334.7
9.44_311.2227m/z	311.223	9.43838	neg	16-heptadecynoic acid	LMFA01030487	Lipids and lipid-like molecules	Fatty Acyls	Fatty Acids and Conjugates		45.6	35.4	M+FA-H	C17H30O2	-0.29912	4602.66	1726.16	2679.24	2315.09	2923.17	3099	2339.11	12416.7	8157.51	3467.55	3158.64	2239.28
9.51_408.2875n	453.286	9.50753	neg	(22R)-3alpha,7alpha,22-Trihydroxy-5beta-cholan-24-oic Acid	LMST04010100	Unclassified	Unclassified	Unclassified		45.6	30.8	M-H, 2M-H, M+FA-H	C24H40O5	-0.273229	31601.4	529861	11824.5	1.69136e+06	23387.5	26330.2	356069	1.22141e+06	17503.5	9376.14	175428	87058.7
10.33_251.1650m/z	251.165	10.3331	neg	3-Methyl-5-propyl-2-furanheptanoic acid	HMDB0112094	Lipids and lipid-like molecules	Fatty Acyls	Fatty acids and conjugates		45.5	31.3	M-H	C15H24O3	-1.09993	3.60903e-09	3.60903e-09	3.60903e-09	3.60903e-09	3.60903e-09	3.60903e-09	16910.7	57184.3	1514.17	1480.96	9966.21	4718.26
11.73_458.3388n	459.346	11.7295	pos	Stoloniferone J	LMST01060014	Lipids and lipid-like molecules	Sterol Lipids	Sterols		45.5	37.8	M+H-H2O, M+H	C29H46O4	-1.7387	8850.89	17674.3	1012.64	3859.78	3.60903e-09	8473.17	19966.7	9664.13	3.60903e-09	10552.2	154713	14838.7
3.01_310.1155m/z	310.115	3.00503	neg	1,7-Dimethylguanosine	HMDB0001961	Nucleosides, nucleotides, and analogues	Purine nucleosides	Unclassified		45.5	33.5	M-H	C12H17N5O5	-0.702953	11686.8	729.111	31016.4	10481.9	11873.7	15489.2	15894	21095.9	11812.2	13596.2	11089.4	12629.7
5.92_228.0241m/z	228.024	5.92185	neg	Emtricitabine	HMDB0015017	Nucleosides, nucleotides, and analogues	Nucleoside and nucleotide analogues	3'-thia pyrimidine nucleosides	C12599	45.5	38	M-H2O-H	C8H10FN3O3S	-3.05773	6052.05	6647.35	6131.88	7143.8	8171.2	6454.03	4770.3	1631.45	7611.91	9872.25	5217.79	6453.17
6.32_411.2389m/z	411.239	6.31652	neg	Tetrahydrocortisol	HMDB0000949	Lipids and lipid-like molecules	Steroids and steroid derivatives	Hydroxysteroids	C05472	45.5	33.1	M+FA-H	C21H34O5	0.298687	1708.76	1381.79	3326.52	2118.78	1800.16	1602.09	13926.9	51902.5	5566.64	1846.9	21377.9	3908.57
1.30_152.0564m/z	152.056	1.29842	pos	2-Hydroxyadenine	5392	Organoheterocyclic compounds	Imidazopyrimidines	Purines and purine derivatives		45.4	33.6	M+H	C5H5N5O	-1.85277	42038.4	23472.6	24196.4	102304	91325.8	46959.4	77267.8	26759.6	76507.8	33504.7	40938.8	58097.2
10.34_119.0856m/z	119.086	10.3446	pos	(±)-1-(4-Methylphenyl)ethanol	HMDB0034378	Benzenoids	Benzene and substituted derivatives	Toluenes		45.4	30	M+H-H2O	C9H12O	0.547403	24014.7	27685.7	22170.2	22270	28397.2	17820.2	21476.6	8041.04	33886.5	35960.9	16327.3	26798.8
11.37_481.2568m/z	481.257	11.3707	neg	LysoPA(0:0/18:1(9Z))	HMDB0007851	Lipids and lipid-like molecules	Glycerophospholipids	Glycerophosphates		45.4	30.1	M+FA-H	C21H41O7P	-0.935977	27924.1	169312	6509.52	276058	129331	40224.3	27051.2	4888.75	7414.19	47700.9	13852.5	3366
2.82_231.1345m/z	231.134	2.81595	neg	Threoninyl-Leucine	HMDB0029065	Organic acids and derivatives	Carboxylic acids and derivatives	Amino acids, peptides, and analogues		45.4	35.1	M-H	C10H20N2O4	-2.37349	1498.58	2259.76	655.468	1399.64	1110.93	861.551	980.507	5466.91	2411.16	1470.91	3224.54	2291.6
4.45_293.0586m/z	293.059	4.45077	pos	Clofop	72818	Unclassified	Unclassified	Unclassified		45.4	58.6	M+H	C15H13ClO4	3.75953	9895.33	4360.06	6968.23	20181.9	7949.72	19903.2	7764.71	32000	14657	20191	16803.6	7566.64
8.19_331.2489m/z	331.249	8.19475	neg	17-hydroxy-heptadecanoic acid	LMFA01050053	Lipids and lipid-like molecules	Fatty Acyls	Fatty Acids and Conjugates		45.4	30.5	M+FA-H	C17H34O3	-0.422059	9642.06	3214.16	4272.09	27055.7	295.755	1042.45	37103.5	1477.25	1921.08	422.715	46666.6	6960.4
9.56_607.3491m/z	607.349	9.5584	neg	Ponasteroside A	HMDB0034091	Lipids and lipid-like molecules	Steroids and steroid derivatives	Steroidal glycosides		45.4	28.5	M-H2O-H	C33H54O11	0.553018	3.60903e-09	3.60903e-09	3.60903e-09	3.60903e-09	3.60903e-09	3.60903e-09	4135.23	881364	12039.6	3.60903e-09	3.60903e-09	119.34
10.16_391.2855m/z	391.285	10.1607	neg	Deoxycholic acid	HMDB0000626	Lipids and lipid-like molecules	Steroids and steroid derivatives	Bile acids, alcohols and derivatives	C04483	45.3	32.2	M-H	C24H40O4	0.195391	15160.4	11520.5	78.2264	100070	288.727	647.657	42424.6	3714.64	3.60903e-09	247.198	64295.3	4920.74
2.06_148.0523n	166.086	2.0577	pos	Cinnamic acid	HMDB0000567	Phenylpropanoids and polyketides	Cinnamic acids and derivatives	Cinnamic acids	C10438	45.3	37	M+H-H2O, M+NH4	C9H8O2	-0.890094	1.16385e+07	7.20735e+06	1.74599e+07	1.36441e+07	1.48044e+07	1.55958e+07	1.07838e+07	1.70556e+07	1.47707e+07	1.2533e+07	1.1145e+07	1.32042e+07
4.94_245.1856m/z	245.186	4.93532	pos	Isoleucyl-Isoleucine	85816	Organic acids and derivatives	Carboxylic acids and derivatives	Amino acids, peptides, and analogues		45.3	31.4	M+H	C12H24N2O3	-1.39537	3904.45	6080.79	2631.49	6329.58	4273.92	4166.16	3677.01	33057.1	7469.75	5537.09	14727.2	7246.83
7.97_407.2802m/z	407.28	7.97047	neg	1-O-(1E,3E,5E,7E,9E-eicosapentenyl)-sn-glycerol	LMGL01020040	Lipids and lipid-like molecules	Glycerolipids	Monoradylglycerols		45.3	31.2	M+FA-H	C23H38O3	-0.339679	1468.11	27919.5	2938.59	36446.1	69.1106	869.255	18008	5844.61	252.624	268.044	33679.5	2325.71
0.46_283.2641m/z	283.264	0.456983	neg	8Z-Heptadecene	LMFA11000102	Lipids and lipid-like molecules	Fatty Acyls	Hydrocarbons		45.2	28.5	M+FA-H	C17H34	-0.851764	468431	616953	439730	428191	471933	396195	547082	193041	555884	453516	347814	428238
0.69_195.0501m/z	195.05	0.692783	neg	Galactonic acid	HMDB0000565	Organic acids and derivatives	Hydroxy acids and derivatives	Medium-chain hydroxy acids and derivatives	C00880	45.2	34.2	M-H	C6H12O7	-4.90501	130468	143834	187670	157046	169080	410991	204827	583456	175213	163241	142696	145416
1.47_180.0877m/z	180.088	1.46528	pos	7-Aminomethyl-7-carbaguanine	HMDB0011690	Organoheterocyclic compounds	Pyrrolopyrimidines	Pyrrolo[2,3-d]pyrimidines	C16675	45.2	36.2	M+H	C7H9N5O	-1.71816	3.60903e-09	3.60903e-09	3.60903e-09	3.60903e-09	3.60903e-09	879.95	8394.2	27816.7	322.003	3.60903e-09	19895.8	3.60903e-09
11.17_313.2729m/z	313.273	11.1723	pos	18-oxo-nonadecanoic acid	LMFA01060129	Lipids and lipid-like molecules	Fatty Acyls	Fatty Acids and Conjugates		45.2	33.6	M+H	C19H36O3	-2.65362	45457.4	34524.5	6230.13	41980.3	13580.5	24915.4	19494.3	5442.87	6766.41	11936.4	11406.9	5551.6
11.90_456.4039m/z	456.404	11.9022	pos	Arachidyl carnitine	HMDB0006460	Lipids and lipid-like molecules	Fatty Acyls	Fatty acid esters		45.2	34.6	M+H	C27H53NO4	-1.8812	151605	17097	37078.8	51646.1	26782.8	24387.1	5999.07	17763.8	32410.8	29568.3	10216.6	16324.7
11.95_458.3390n	441.336	11.9515	pos	Stoloniferone M	LMST01060015	Lipids and lipid-like molecules	Sterol Lipids	Sterols		45.2	36.2	M+H-H2O, M+H	C29H46O4	-1.31238	3980.92	8096.21	418.636	3960.18	3.60903e-09	2606.7	4500.58	1232.16	3.60903e-09	3.60903e-09	81193.8	2848.68
3.80_385.1169m/z	385.117	3.80155	pos	Zanthobisquinolone	HMDB0040786	Organoheterocyclic compounds	Quinolines and derivatives	Hydroxyquinolines		45.2	36.8	M+Na	C21H18N2O4	2.80189	3.60903e-09	3.60903e-09	3.60903e-09	3.60903e-09	3.60903e-09	3.60903e-09	5332.61	32949	3.60903e-09	3.60903e-09	3.60903e-09	381.893
4.71_422.2535m/z	422.253	4.71245	pos	strophanthidin	LMST01120005	Lipids and lipid-like molecules	Sterol Lipids	Sterols		45.2	33.3	M+NH4	C23H32O6	-0.647245	3.60903e-09	3.60903e-09	3.60903e-09	3.60903e-09	3.60903e-09	3.60903e-09	3.60903e-09	41826.2	336.058	3.60903e-09	147.57	322.424
4.90_364.2248n	365.232	4.90363	pos	Allotetrahydrocortisone	3172	Unclassified	Unclassified	Unclassified		45.2	33.3	M+H-H2O, M+H	C21H32O5	-0.421378	3.60903e-09	611.282	129.14	3.60903e-09	3.60903e-09	3.60903e-09	2633.56	38530.2	2573.57	198.45	2501.69	728.316
5.68_414.2253n	413.218	5.68212	neg	(4R,5S,7R,11x)-11,12-Dihydroxy-1(10)-spirovetiven-2-one 12-glucoside	HMDB0030895	Lipids and lipid-like molecules	Prenol lipids	Terpene glycosides		45.2	30.3	M-H, 2M-H	C21H34O8	-0.165321	3.60903e-09	288.321	3.60903e-09	3.60903e-09	3.60903e-09	3.60903e-09	1872.61	675787	2892.22	1494.62	1620.91	2464.23
7.18_223.0970m/z	223.097	7.17848	neg	hexa-2,4-dienoic acid	LMFA01031012	Lipids and lipid-like molecules	Fatty Acyls	Fatty acids and conjugates		45.2	30.9	2M-H	C6H8O2	-2.69049	1234.29	438.164	3031.13	1125.47	1857.75	5471.67	1365.64	195.626	1439.24	596.866	552.527	794.9
10.42_266.1033m/z	266.103	10.4193	neg	Hydrocotarnine	HMDB0033701	Organoheterocyclic compounds	Tetrahydroisoquinolines	Unclassified	C13534	45.1	28.4	M+FA-H	C12H15NO3	-0.38787	14511.9	18205.9	13182.1	14866.9	16817.6	13678.1	11678.6	5489.06	14728.5	15442.8	12003.8	15542.8
10.85_316.2608n	299.257	10.8546	pos	12,13-dihydroxy stearic acid	LMFA02000146	Lipids and lipid-like molecules	Fatty Acyls	Octadecanoids		45.1	37.1	M+H-H2O, M+H	C18H36O4	-1.83043	21300.3	15594.2	16419	16123.3	17026.9	15926.1	17923	8666.34	24825	15706.7	22422.8	15315.7
4.69_274.9861m/z	274.986	4.68607	neg	3-[4-hydroxy-3-(sulfooxy)phenyl]-2-oxopropanoic acid	HMDB0125450	Benzenoids	Benzene and substituted derivatives	Phenylpyruvic acid derivatives		45.1	38.2	M-H	C9H8O8S	-2.33789	1040.99	565.841	3973	1533.21	1544.56	2660.17	2052.84	1471.18	1219.08	2898.42	1600.23	590.682
5.03_264.0849n	263.078	5.02985	neg	3-Hydroxy-4-butanolide	HMDB0034681	Organic oxygen compounds	Organooxygen compounds	Carbohydrates and carbohydrate conjugates		45.1	32.1	M-H, 2M-H	C10H16O8	1.37099	1170.41	7564.24	1214.5	1029.59	305.538	3.60903e-09	15773.5	187071	5327.87	355.857	352.56	4613.23
5.39_357.1327m/z	357.133	5.38965	pos	Laurifolin (flavonoid)	LMPK12110421	Lipids and lipid-like molecules	Polyketides	Flavonoids		45.1	50.3	M+H	C20H20O6	-1.55356	925.382	2185.34	383.239	684.9	1933.79	2614.84	8104.79	1162.11	3262.23	1690.44	23843.5	2253.81
7.14_281.0882m/z	281.088	7.14397	neg	Xylobiose	HMDB0029894	Organic oxygen compounds	Organooxygen compounds	Carbohydrates and carbohydrate conjugates	C01630	45.1	32.1	M-H	C10H18O9	1.32902	3.60903e-09	700.417	3.60903e-09	3.60903e-09	3.60903e-09	3.60903e-09	1428.27	169.091	3082.4	6287.76	275.677	2928.29
7.87_393.2284m/z	393.228	7.8671	neg	3beta,15beta,17alpha-Trihydroxy-pregnenone	LMST02030140	Lipids and lipid-like molecules	Sterol Lipids	Steroids		45.1	32.2	M+FA-H	C21H32O4	0.318245	28131.6	15061.3	87730.4	27719.5	46953.8	33732.3	24666.7	24104.9	90970.3	26043.6	24277.1	35937.8
0.59_166.0847n	211.083	0.594217	neg	1-Deoxy-D-glucitol	LMFA05000598	Organic oxygen compounds	Organooxygen compounds	Carbohydrates and carbohydrate conjugates		45	32.5	M+FA-H, 2M-H	C6H14O5	3.53104	497.239	222.622	1697.88	983.982	1006.97	902.825	683.922	6978.97	1702.49	1158.84	894.955	1998.54
11.98_534.3908m/z	534.391	11.9846	pos	Aliskiren	HMDB0015387	Organic acids and derivatives	Carboxylic acids and derivatives	Amino acids, peptides, and analogues		45	34.2	M+H-H2O	C30H53N3O6	1.16219	262940	23760.9	200163	63542.8	75662.1	8377.79	6791.96	53925.9	215503	63288.7	32877.1	168454
3.07_279.1335m/z	279.133	3.06653	pos	N-(4-phenyl-3-oxo-tetranoyl)-homoserine lactone	LMFA08030039	Lipids and lipid-like molecules	Fatty Acyls	Fatty amides		45	31.5	M+NH4	C14H15NO4	-1.82241	16870.3	13809.3	14151.4	30332	18281.4	20760.9	21719.9	56206.5	17875.8	13531.2	63713.7	30999
4.08_141.0099m/z	141.01	4.07938	pos	4-Chlorobenzaldehyde	66475	Unclassified	Unclassified	Unclassified		45	56.2	M+H	C7H5ClO	-1.90343	154287	188214	141457	176718	178401	199974	144334	52412.2	153796	189316	139312	194741
6.70_380.2192n	363.216	6.69567	pos	[6]-Gingerdiol 3,5-diacetate	HMDB0040568	Lipids and lipid-like molecules	Fatty Acyls	Fatty alcohol esters		45	31.4	M+H-H2O, M+H	C21H32O6	-1.93423	3.60903e-09	83.736	3.60903e-09	3.60903e-09	3.60903e-09	3.60903e-09	494.832	20470.1	1423.33	3.60903e-09	426.699	78.7749
7.45_285.0405m/z	285.041	7.45413	neg	3,5-dihydroxy-2-[(2E)-3-(4-hydroxyphenyl)prop-2-enoyl]cyclohexa-2,5-diene-1,4-dione	HMDB0126621	Phenylpropanoids and polyketides	Cinnamic acids and derivatives	Hydroxycinnamic acids and derivatives		45	27.6	M-H	C15H10O6	0.147922	820.726	586.574	69694.6	525.452	347.418	258.206	1441.73	557.06	857.919	437.211	392.381	709.953
8.08_330.2190n	331.226	8.08447	pos	17-Hydroxyprogesterone	HMDB0000374	Lipids and lipid-like molecules	Steroids and steroid derivatives	Pregnane steroids	C01176	45	31.2	M+H-H2O, M+H	C21H30O3	-1.45514	195.112	407.211	3.60903e-09	74.3244	50.8421	156.479	4296.96	41338.8	1481.49	204.664	651.833	1017.9
0.64_319.9670n	320.974	0.644583	pos	Chromotropic acid	68990	Unclassified	Unclassified	Unclassified		44.9	39.3	M+H, M+Na	C10H8O8S2	2.82502	157607	145090	254655	161507	239244	222398	263369	54.2066	231313	184923	299290	248369
1.40_325.1073m/z	325.107	1.39652	neg	8-(2-hydroxypropan-2-yl)-2-oxo-2H,8H,9H-furo[2,3-h]chromen-9-yl 3-methylbut-2-enoate	HMDB0128912	Unclassified	Unclassified	Unclassified		44.9	36.2	M-H2O-H	C19H20O6	-2.39884	12269.2	4692.13	18265.4	16432.9	28528.9	29111.8	12395.3	23286.5	20035.1	15472.2	11190.6	20784.2
1.73_101.0600m/z	101.06	1.73172	pos	2,3-Pentanedione	87796	Organic oxygen compounds	Organooxygen compounds	Carbonyl compounds		44.9	34.8	M+H	C5H8O2	2.55134	39201.9	47112.8	31853.7	45004.4	39064	34822.7	38453.2	16828.6	35391.6	37410.2	30535.7	31877.2
12.69_436.2875m/z	436.288	12.6918	pos	N-oleoyl methionine	LMFA08020110	Lipids and lipid-like molecules	Fatty Acyls	Fatty amides		44.9	39.4	M+Na	C23H43NO3S	4.66224	19485.8	4112.51	18275.5	12385	17726.5	5505.28	6173.79	27249.7	8282	12603.6	4197.98	8255.02
4.62_336.1008m/z	336.101	4.61973	pos	(±)-Aegeline	HMDB0033435	Phenylpropanoids and polyketides	Cinnamic acids and derivatives	Cinnamic acid amides		44.9	33.6	M+K	C18H19NO3	3.80397	13917.8	89474	5013.26	14505.2	5357.6	7633.47	8999.78	33893.8	14051.1	5561.89	26321.1	11386.9
9.34_380.2556n	398.289	9.3443	pos	1a,1b-dihomo-PGE2	LMFA03010155	Lipids and lipid-like molecules	Fatty Acyls	Eicosanoids		44.9	35.1	M+NH4, M+Na	C22H36O5	-1.8122	15142.6	5184.71	68859.4	14964.1	37945.3	28976.6	15152.2	7199.37	40713.2	15630.3	8570.05	16395.6
1.13_344.0763m/z	344.076	1.12733	neg	D-4'-Phosphopantothenate	HMDB0001016	Organic acids and derivatives	Carboxylic acids and derivatives	Amino acids, peptides, and analogues	C03492	44.8	30.3	M+FA-H	C9H18NO8P	3.71249	30472.5	13614.6	21252	152231	125982	13855	61071	66237.9	46734.2	102990	29554	32762.2
10.62_525.3930m/z	525.393	10.618	pos	1alpha,25-Dihydroxy-21-(3-hydroxy-3-methylbutyl)vitamin D(3)	LMST03020613	Lipids and lipid-like molecules	Sterol Lipids	Secosteroids		44.8	32.2	M+Na	C32H54O4	3.03274	30670.3	956.913	31847.3	25228	17267.1	16965.4	36865	7261.73	34990.9	19337	25583.8	23528.3
15.95_165.1132m/z	165.113	15.9517	pos	1-Pyrimidinylpiperazine	HMDB0061017	Organoheterocyclic compounds	Diazinanes	Piperazines		44.8	35.9	M+H	C8H12N4	-1.80933	4339.61	4539.03	5672.31	5663.36	7223.56	8311	2511.19	1533.23	5078.04	5600.27	6794.95	8964.93
5.20_229.1440m/z	229.144	5.2018	neg	9-hendecenoic acid	LMFA01030035	Lipids and lipid-like molecules	Fatty Acyls	Fatty Acids and Conjugates		44.8	29.3	M+FA-H	C11H20O2	-2.85806	5062.99	8515.22	18155.7	13700.8	1209.61	1382.3	7226.21	701.414	1466.33	3320.48	26753.5	4656.53
6.54_257.0817m/z	257.082	6.54028	neg	Pinosylvin	LMPK13090001	Lipids and lipid-like molecules	Polyketides	Aromatic polyketides	C01745	44.8	28.4	M+FA-H	C14H12O2	-0.864238	3386.84	1730.74	3.60903e-09	959.459	3.60903e-09	3.60903e-09	6917.34	1461.75	119.112	3.60903e-09	7731.11	775.923
8.47_223.0961m/z	223.096	8.47097	pos	Monoisobutyl phthalic acid	58086	Benzenoids	Benzene and substituted derivatives	Benzoic acids and derivatives		44.8	33.1	M+H	C12H14O4	-1.90001	8787.37	9156.69	8941.15	9416.61	13836.9	6280.36	6425.64	2709.64	9555.31	8615.08	6607.33	8044.82
9.80_336.2298n	335.223	9.79845	neg	11-deoxy-PGE2	36132	Lipids and lipid-like molecules	Fatty Acyls	Eicosanoids		44.8	30.5	M-H2O-H, M-H	C20H32O4	-0.717094	13349.2	5719.42	17974.8	13167.2	16962.4	21237.8	7653.51	6492.87	14884.6	14215.9	10436.2	9252.78
0.48_223.0631m/z	223.063	0.476767	pos	Harmalan	HMDB0029834	Alkaloids and derivatives	Harmala alkaloids	Unclassified		44.7	25.5	M+K	C12H12N2	-0.338454	3.47982e+06	3.82099e+06	3.81198e+06	3.56007e+06	4.69717e+06	4.00921e+06	3.51386e+06	1.63583e+06	3.77928e+06	4.77224e+06	3.23399e+06	3.6903e+06
11.76_279.1586m/z	279.159	11.7606	pos	4-(3,7-dimethylocta-2,6-dien-1-yl)benzene-1,2,3,5-tetrol	HMDB0133084	Lipids and lipid-like molecules	Prenol lipids	Quinone and hydroquinone lipids		44.7	33.3	M+H	C16H22O4	-1.77163	349241	448083	301545	362148	410464	361008	309298	140465	320356	397735	299933	367373
2.00_331.1146m/z	331.115	1.99522	neg	Mytilin A	HMDB0039002	Organic acids and derivatives	Carboxylic acids and derivatives	Amino acids, peptides, and analogues		44.7	29.2	M-H	C13H20N2O8	-0.398368	6436.22	1376.14	5050.82	16835.5	13346.7	7593.24	20061.5	5150.68	9283.83	5895.75	7519.06	9256.91
6.46_539.2481m/z	539.248	6.46077	pos	Eriojaposide B	HMDB0038029	Lipids and lipid-like molecules	Fatty Acyls	Fatty acyl glycosides		44.7	30.5	M+Na	C25H40O11	3.42917	3.60903e-09	3.60903e-09	327.134	1.05048	29.233	176.074	3.60903e-09	139132	317.656	3.60903e-09	0.445746	3.60903e-09
7.66_413.2180m/z	413.218	7.66068	neg	19-Hydroxy-PGE2	HMDB0001908	Lipids and lipid-like molecules	Fatty Acyls	Eicosanoids		44.7	29.6	M+FA-H	C20H32O6	-0.127538	912.249	364.499	1355.54	1054.5	1256.5	979.564	942.97	53370.7	2148.89	1060.69	1404.32	1496.45
8.57_397.2594m/z	397.259	8.5744	neg	MG(0:0/18:3(6Z,9Z,12Z)/0:0)	HMDB0011539	Lipids and lipid-like molecules	Fatty Acyls	Lineolic acids and derivatives		44.7	30.2	M+FA-H	C21H36O4	-0.456951	24129.9	6337.53	29902.4	19514.1	22318.3	34153.7	37951.1	8662.77	30847.6	22339.6	26559.4	20562.6
0.77_153.0404m/z	153.04	0.76925	pos	Oxypurinol	866	Organoheterocyclic compounds	Imidazopyrimidines	Purines and purine derivatives	C07599	44.6	31.4	M+H	C5H4N4O2	-1.95701	432287	279800	477456	517957	668737	633819	412843	161937	499908	638827	330632	474253
4.31_182.0569n	181.05	4.30867	neg	Homovanillic acid	HMDB0000118	Benzenoids	Phenols	Methoxyphenols	C05582	44.6	32.2	M-H, M+FA-H	C9H10O4	-5.30849	2998.91	1322.44	450.585	4208.91	657.21	451.558	19256.9	298.844	738.161	808.534	363.601	7094.79
5.72_459.1979m/z	459.198	5.71932	pos	Mandelonitrile rutinoside	HMDB0032803	Organic oxygen compounds	Organooxygen compounds	Carbohydrates and carbohydrate conjugates		44.6	28.7	M+NH4	C20H27NO10	1.40264	7270.11	3.60903e-09	5978.64	13647.4	3.60903e-09	3.60903e-09	10596	264.78	1666.82	457.503	33015.2	4701.85
7.45_553.2841m/z	553.284	7.45413	neg	2-O-(beta-D-galactopyranosyl-(1->6)-beta-D-galactopyranosyl) 2S-hydroxytridecanoic acid	LMFA13010048	Lipids and lipid-like molecules	Fatty Acyls	Fatty acyl glycosides		44.6	32.2	M-H	C25H46O13	-4.51871	1346.43	6641.82	225.655	428.098	3.60903e-09	3.60903e-09	5373.68	43336.7	1881.13	3.60903e-09	2138.34	437.221
7.70_382.1536m/z	382.154	7.70013	pos	hydroxytorsemide	HMDB0060982	Organoheterocyclic compounds	Pyridines and derivatives	Pyridinesulfonamides		44.6	31.7	M+NH4	C16H20N4O4S	-2.09542	44366.6	1698.12	75909.2	41634.9	55743.5	46588.1	28492	18417	47928.6	42130.4	28341.8	46930.7
9.33_616.3963n	599.393	9.32733	pos	phorbol 13-acetate 12-myristate	LMPR0104330002	Lipids and lipid-like molecules	Prenol lipids	Isoprenoids	C05151	44.6	32.2	M+H-H2O, M+H	C36H56O8	-1.92728	3.60903e-09	3.60903e-09	1089.75	3.60903e-09	3.60903e-09	3.60903e-09	3.60903e-09	51279.8	166.306	3.60903e-09	3.60903e-09	3.60903e-09
9.56_410.2892m/z	410.289	9.56295	pos	3-hydroxytetradecanoylcarnitine	LMFA07070045	Lipids and lipid-like molecules	Fatty Acyls	Fatty esters		44.6	31.7	M+Na	C21H41NO5	3.86635	203.273	3.60903e-09	690.333	3.60903e-09	3.60903e-09	3.60903e-09	1180.39	255514	2152.04	3.60903e-09	98.4523	587.433
11.98_299.2590m/z	299.259	11.9808	neg	14-methyl-8-hexadecen-1-ol	LMFA05000034	Lipids and lipid-like molecules	Fatty Acyls	Fatty alcohols		44.5	25.6	M+FA-H	C17H34O	-0.708479	6201.36	10107.7	2890.08	3243.07	4682.09	4319.87	25225.3	159448	10653.7	3687.89	25721	4001.06
12.02_496.3753m/z	496.375	12.0172	pos	PC(O-17:0/0:0)	LMGP01060013	Lipids and lipid-like molecules	Glycerophospholipids	Glycerophosphocholines		44.5	29.9	M+H	C25H54NO6P	-1.79847	343660	29042.3	171339	77156.5	80214.8	8227.25	10735.1	56791.4	254951	87349.8	40677.7	233933
15.91_598.5051m/z	598.505	15.9108	neg	Cer(d18:1(8E)/16:0(2OH[R]))	LMSP02010099	Lipids and lipid-like molecules	Sphingolipids	Ceramides		44.5	34.9	M+FA-H	C34H67NO4	-0.245643	3.60903e-09	4751.94	3.60903e-09	1604.47	3997.28	3067.54	11559	180.614	1500.95	1583.52	1242.03	3.60903e-09
4.04_417.1627m/z	417.163	4.0367	neg	2-Hydroxyiminostilbene	HMDB0060652	Organoheterocyclic compounds	Benzazepines	Dibenzazepines	C16604	44.5	30.4	2M-H	C14H11NO	4.40373	3.60903e-09	3.60903e-09	3.60903e-09	3.60903e-09	3.60903e-09	0.0245021	133.169	15820	3.60903e-09	3.60903e-09	304.026	3.60903e-09
5.36_203.1149n	202.108	5.35662	neg	DL-Acetylcarnitine	LMFA07070060	Lipids and lipid-like molecules	Fatty Acyls	Fatty esters	C02571	44.5	29.4	M-H, 2M-H, M-H2O-H	C9H17NO4	-4.08408	61340.2	15215.8	143795	61254.8	50470.1	76254.6	54358.9	69317.8	71120.4	56436.6	29917.6	47225.1
6.00_218.2111m/z	218.211	5.99832	pos	Lauric acid	LMFA01010012	Lipids and lipid-like molecules	Fatty Acyls	Fatty acids and conjugates	C02679	44.5	26.2	M+NH4	C12H24O2	-1.84022	9858.89	282514	9610.83	30864.1	20141	19635.3	214828	36399.5	123573	243826	85544.5	223704
10.33_295.1899m/z	295.19	10.3292	pos	Nordihydrocapsiate	HMDB0034779	Benzenoids	Phenols	Methoxyphenols		44.4	29.7	M+H	C17H26O4	-1.81296	7230.04	8925.31	7122.1	9216.66	11091.4	9016.88	8277.77	3343.71	9650.82	12851.1	7298.15	9611.22
8.42_332.2556n	333.263	8.42103	pos	9,10,13-Trihydroxystearic acid	87299	Lipids and lipid-like molecules	Fatty Acyls	Fatty acids and conjugates		44.4	29.8	M+H-H2O, M+H	C18H36O5	-1.89806	12656.9	2395.89	7458.24	49424.7	58.0188	1185.8	99285.9	1585.02	665.451	240.806	131949	13055.4
11.12_481.2569m/z	481.257	11.1237	neg	LysoPA(18:1(9Z)/0:0)	HMDB0007855	Lipids and lipid-like molecules	Glycerophospholipids	Glycerophosphates		44.3	27.4	M+FA-H	C21H41O7P	-0.569088	4301.79	16198	2001.76	28603.7	17053.1	4478.93	2953.6	656.661	1953.94	7503.6	1997.38	1892.03
4.69_188.0919m/z	188.092	4.68607	neg	N-lactoyl-Valine	HMDB0062181	Organic acids and derivatives	Carboxylic acids and derivatives	Amino acids, peptides, and analogues		44.3	28.9	M-H	C8H15NO4	-4.85426	12997.4	3892.35	37469.6	15377.4	14910.6	19963	12981.6	17897.7	16569.1	13251.1	5444.69	11881.8
5.42_172.1330m/z	172.133	5.42268	pos	Gabapentin	2989	Organic acids and derivatives	Carboxylic acids and derivatives	Amino acids, peptides, and analogues		44.3	26.2	M+H	C9H17NO2	-1.41269	44661.9	43710.7	36682.4	35239.6	36233.5	28080.8	25950.6	11886	31667.6	35541.2	26763.4	40380
5.53_381.2282m/z	381.228	5.52792	neg	9alpha-(3-Methylbutanoyloxy)-4S-hydroxy-10(14)-oplopen-3-one	HMDB0039171	Lipids and lipid-like molecules	Prenol lipids	Sesquiterpenoids		44.3	24.9	M+FA-H	C20H32O4	-0.200952	5720.36	25355.7	14729.6	11189.5	1937.76	244.889	135470	312859	129958	24746.4	36776.5	59115.3
6.24_374.2531m/z	374.253	6.24412	pos	O-(11-carboxyundecanoyl)carnitine	LMFA07070083	Lipids and lipid-like molecules	Fatty Acyls	Fatty esters		44.3	29.5	M+H	C19H35NO6	-1.71569	90.0383	3.60903e-09	88.7138	3.60903e-09	3.60903e-09	104.496	365.722	17596	106.208	3.60903e-09	3.60903e-09	3.60903e-09
6.25_432.2358n	413.218	6.24792	neg	Glucosyl (2E,6E,10x)-10,11-dihydroxy-2,6-farnesadienoate	HMDB0037823	Lipids and lipid-like molecules	Prenol lipids	Terpene glycosides		44.3	26.3	M-H2O-H, M-H	C21H36O9	-0.319047	4640.31	548.803	4697.06	3598.25	4109.38	2966.47	4761.24	524011	8153.17	3721.53	6316.81	5737.01
7.75_366.2403n	365.233	7.74652	neg	15-methyl-15R-PGE2	LMFA03010063	Lipids and lipid-like molecules	Fatty Acyls	Eicosanoids		44.3	27.2	M-H, M+FA-H	C21H34O5	-0.800913	3312.07	3457.06	5602.13	2524.12	1854.16	1781.64	10058.7	118163	15048.5	5805.61	18018.9	6246.47
1.08_348.0694m/z	348.069	1.07665	pos	2-hydroxy-dAMP	HMDB0059594	Nucleosides, nucleotides, and analogues	Purine nucleotides	Purine deoxyribonucleotides	C19970	44.2	28.7	M+H	C10H14N5O7P	-2.88086	1.13843e+06	1.08104e+06	1.30011e+06	1.26546e+06	1.13067e+06	1.44107e+06	1.04356e+06	12248.5	1.28588e+06	1.40461e+06	1.05301e+06	1.0881e+06
1.23_281.0270m/z	281.027	1.23262	neg	Isosorbide Dinitrate	HMDB0015021	Homogeneous non-metal compounds	Non-metal oxoanionic compounds	Non-metal nitrates	C00244	44.2	40.1	M+FA-H	C6H8N2O8	3.02606	38093	20046.8	35070.9	27820	9109.14	22947.4	12517.7	8362.33	54428.9	46537.3	8465.07	41342
11.53_473.3272m/z	473.327	11.5286	neg	(7E,22E)-(3S,6R)-6-hydroperoxy-9,10-seco-4,7,10(19),22-ergostatetraen-3-ol	LMST03010038	Unclassified	Unclassified	Unclassified		44.2	27.1	M+FA-H	C28H44O3	-0.217043	1919.98	2289.18	132.114	1293.55	3.60903e-09	1612.9	1718.55	333.697	3.60903e-09	257.955	21344.8	1638.93
5.05_493.2807m/z	493.281	5.04863	pos	Ceanothine C	HMDB0029340	Organic acids and derivatives	Carboxylic acids and derivatives	Amino acids, peptides, and analogues		44.2	30	M+Na	C26H38N4O4	4.53938	1003.68	338.713	429.228	920.768	273.524	1816.14	2992.27	150707	1173.53	1407.88	9306.45	3.82916
8.08_358.2865n	359.294	8.08447	pos	12-[5]-ladderane-dodecanoic acid	LMFA01140015	Lipids and lipid-like molecules	Fatty Acyls	Fatty Acids and Conjugates		44.2	30.7	M+H-H2O, M+H	C24H38O2	-1.89613	3.60903e-09	101.033	3.60903e-09	3.60903e-09	3.60903e-09	3.60903e-09	1273.56	16390.5	487.742	3.60903e-09	1767.06	3.60903e-09
8.76_516.2504m/z	516.25	8.75685	pos	N2-Maltulosylarginine	HMDB0041542	Lipids and lipid-like molecules	Saccharolipids	Unclassified		44.2	49	M+NH4	C18H34N4O12	-1.57359	105194	30014.2	124396	122726	104059	65607	104186	15725.5	118341	115948	108972	148874
9.83_391.2855m/z	391.285	9.83293	neg	Ursodeoxycholic acid	HMDB0000946	Lipids and lipid-like molecules	Steroids and steroid derivatives	Bile acids, alcohols and derivatives	C07880	44.2	26.3	M-H	C24H40O4	0.270083	3.60903e-09	2166	3.60903e-09	13267.7	3.60903e-09	187.959	10800.4	775.123	3.60903e-09	3.60903e-09	34144.3	1116.09
10.45_287.2228m/z	287.223	10.4533	neg	9,16-dihydroxy-palmitic acid	LMFA01050340	Lipids and lipid-like molecules	Fatty Acyls	Fatty Acids and Conjugates		44.1	29.1	M-H	C16H32O4	0.22751	127.809	3.60903e-09	3.60903e-09	103.016	62.8102	50.9995	3.60903e-09	3.60903e-09	3.60903e-09	3.60903e-09	41.5162	3.60903e-09
11.50_297.2433m/z	297.243	11.4961	neg	5-Hexyltetrahydro-2-furanoctanoic acid	HMDB0031127	Lipids and lipid-like molecules	Fatty Acyls	Eicosanoids		44.1	26.9	M-H	C18H34O3	-0.706308	13257.5	10643.4	8151.72	6353.98	12995.9	20514.5	19009.4	79029.9	16671	9807.37	21151.8	7096.23
13.30_329.2484m/z	329.248	13.3044	neg	7Z, 10Z, 13Z, 16Z, 19Z-docosapentaenoic acid	24096	Unclassified	Unclassified	Unclassified		44.1	28.3	M-H	C22H34O2	-0.554592	12683.1	3230.99	7475.62	3308.25	2932.31	1147.41	1047.28	2485.57	6571.37	3059.45	958.195	4939.34
13.59_367.2639m/z	367.264	13.5941	neg	12'-Apo-b-carotene-3,12'-diol	HMDB0036054	Lipids and lipid-like molecules	Prenol lipids	Diterpenoids		44.1	27.1	M-H	C25H36O2	-1.00429	13189.3	11879.2	8915.75	10952.5	12141.1	10575.7	7394.87	4539.86	11880.6	13311.3	8814.19	10053.6
5.27_285.1707m/z	285.171	5.27045	neg	7-oxo-11E-Tetradecenoic acid	LMFA01060186	Lipids and lipid-like molecules	Fatty Acyls	Fatty Acids and Conjugates		44.1	23.8	M+FA-H	C14H24O3	-0.199264	2022.48	4193.43	9012.24	6948.19	518.203	334.829	5998.37	783.064	813.831	1856.59	13484.6	3204.22
5.70_526.2795m/z	526.279	5.7028	pos	Tanariflavanone A	LMPK12140429	Lipids and lipid-like molecules	Polyketides	Flavonoids		44.1	30.4	M+NH4	C30H36O7	-0.850959	3.60903e-09	394.775	163.105	3.60903e-09	3.60903e-09	0.0573081	3.60903e-09	54818.6	755.657	329.579	142.001	151.763
5.78_348.1935n	347.186	5.7846	neg	12-oxo-Resolvin E1	LMFA03140010	Lipids and lipid-like molecules	Fatty Acyls	Eicosanoids		44.1	25.3	M-H, M+FA-H	C20H28O5	-0.401878	172.728	3.60903e-09	3.60903e-09	3.60903e-09	3.60903e-09	3.60903e-09	2519.27	55715.8	1037.34	3.60903e-09	2709.56	273.506
9.01_942.5189n	987.518	9.00632	neg	Soyasapogenol B 3-O-[a-L-rhamnosyl-(1->4)-b-D-galactosyl-(1->4)-b-D-glucuronide]	HMDB0041244	Lipids and lipid-like molecules	Prenol lipids	Terpene glycosides		44.1	24.7	M-H, M+FA-H	C48H78O18	0.110666	250.199	3.60903e-09	23532	3.60903e-09	402.792	3.60903e-09	3.60903e-09	363251	4019.99	219.26	2051.35	769.885
9.27_357.2646m/z	357.265	9.2655	neg	9,13-dihydroxy-12-ethoxy-10-octadecenoic acid	LMFA01050122	Lipids and lipid-like molecules	Fatty Acyls	Fatty Acids and Conjugates		44.1	27.1	M-H	C20H38O5	-0.137949	9605.42	2064.76	14753.8	6284.24	10472.4	15241.8	8214.62	2719.33	16742	9777.91	7261.87	6849.97
0.73_346.0554m/z	346.055	0.734617	neg	N-Acetyl-D-mannosamine 6-phosphate	HMDB0001121	Organic oxygen compounds	Organooxygen compounds	Carbohydrates and carbohydrate conjugates	C04257	44	26.5	M+FA-H	C8H16NO9P	3.24605	428540	520695	200228	399000	289640	442883	427716	10718.6	220723	387215	446635	156743
1.09_206.0477m/z	206.048	1.09048	pos	p-Cresol sulfate	HMDB0011635	Organic acids and derivatives	Organic sulfuric acids and derivatives	Arylsulfates		44	28.1	M+NH4	C7H8O4S	-2.20503	167447	9757.05	133496	157068	3250.09	62213	462884	292574	127669	28319.2	399601	109708
10.99_425.2900n	426.297	10.9947	pos	PC(O-12:0/0:0)[U]	40380	Unclassified	Unclassified	Unclassified		44	25	M+H, M+Na	C20H44NO6P	-1.52089	79084.1	44539	80226.6	51866.9	52992.6	4469.77	4098.73	15792	107578	27390.9	14707.7	114288
4.51_294.1217n	293.114	4.51473	neg	Hydroxyprolyl-Tyrosine	HMDB0028875	Organic acids and derivatives	Carboxylic acids and derivatives	Amino acids, peptides, and analogues		44	23.3	M-H, 2M-H, M-H2O-H	C14H18N2O5	0.441985	40608.6	9514.79	99491.6	49532.4	50745.3	129388	130670	262307	31711.1	48692.7	248939	20730.5
5.49_233.0666m/z	233.067	5.4933	neg	Tetrahydro-2,5-furan-diacetic acid	HMDB0059767	Organic acids and derivatives	Carboxylic acids and derivatives	Dicarboxylic acids and derivatives		44	24.1	M+FA-H	C8H12O5	-0.208582	58.2759	263.444	3.60903e-09	23.9193	20.8693	3.60903e-09	1411.97	10868.9	146.374	136.352	179.894	334.252
5.77_426.2049m/z	426.205	5.76823	pos	Tamsulosin	HMDB0014844	Benzenoids	Benzene and substituted derivatives	Phenethylamines	C07124	44	29.2	M+NH4	C20H28N2O5S	-1.90964	5821.33	10757.4	2590.58	11573.8	3.60903e-09	3.60903e-09	34830	4405.28	1150.26	3.60903e-09	141610	19405.5
7.01_387.2388m/z	387.239	7.00615	neg	5,6-Dihydroxyprostaglandin F1a	HMDB0012109	Lipids and lipid-like molecules	Fatty Acyls	Eicosanoids	C06475	44	26.7	M-H	C20H36O7	-0.015938	27226.5	4145.92	48095.3	25079.5	33473.3	45936.5	13714.2	6011.51	45383.2	23257.9	14351.8	18330.1
7.56_500.2483m/z	500.248	7.56477	pos	3'-Hydroxy-T2 Toxin	HMDB0036601	Lipids and lipid-like molecules	Prenol lipids	Sesquiterpenoids		44	25.2	M+NH4	C24H34O10	-1.39553	3631.14	396.454	5.383	1285.31	3.60903e-09	40.0028	190.43	79202.6	3.60903e-09	3.60903e-09	118.273	2851.06
8.44_407.2802m/z	407.28	8.4361	neg	3beta,4beta,7alpha-Trihydroxy-5beta-cholan-24-oic Acid	LMST04010061	Unclassified	Unclassified	Unclassified		44	25.6	M-H	C24H40O5	-0.22827	687.764	19356.5	589.971	56019.6	3.60903e-09	831.919	18118.7	5503.22	3.60903e-09	6.62349	15322.8	2494.93
9.35_187.1330m/z	187.133	9.35202	neg	10-hydroxy capric acid	LMFA01050033	Lipids and lipid-like molecules	Fatty Acyls	Fatty Acids and Conjugates		44	29.2	M-H	C10H20O3	-4.92042	3795.55	4805.69	3439.64	3360.67	4297.2	4613.26	2538.29	1658.45	3429.97	3921.86	3146.53	3639.91
9.61_386.1722n	387.179	9.61112	pos	Porson	HMDB0030810	Phenylpropanoids and polyketides	Diarylheptanoids	Cyclic diarylheptanoids		44	25.7	M+H, M+NH4, M+Na, M+K, M+H-H2O	C22H26O6	-1.9109	3.75302e+06	5.64463e+06	4.66824e+06	5.18667e+06	5.16303e+06	5.99524e+06	4.16455e+06	2.15588e+06	4.59637e+06	5.76619e+06	4.99514e+06	5.01427e+06
9.68_404.0461m/z	404.046	9.6792	neg	Tiazuril	HMDB0031833	Organosulfur compounds	Thioethers	Diarylthioethers		44	56.9	M+FA-H	C17H14ClN3O2S	-4.66431	4035.82	1483.69	3863.79	3696.86	2654.08	1215.14	252.835	86.0543	7161.42	12952.2	206.397	7628.87
0.49_171.1015m/z	171.101	0.491317	neg	N(tele)-methylhistaminium	HMDB0062574	Organic nitrogen compounds	Organonitrogen compounds	Amines		43.9	23	M+FA-H	C6H12N3+	1.37724	107500	170817	104639	116115	124028	101488	171628	50672.2	171710	116892	88596	89216.5
0.66_192.1227m/z	192.123	0.658433	pos	2-Propylglutaric acid	HMDB0060684	Lipids and lipid-like molecules	Fatty Acyls	Fatty acids and conjugates	C16658	43.9	26.2	M+NH4	C8H14O4	-1.99185	111923	1279.9	198750	174534	241014	224885	47467.1	146930	59473.4	106990	27459.5	32601
1.20_269.0875m/z	269.087	1.20132	pos	Allopurinol-1-ribonucleoside	867	Nucleosides, nucleotides, and analogues	Pyrazolo[3,4-d]pyrimidine glycosides	Unclassified		43.9	34.5	M+H	C10H12N4O5	-2.16286	768417	2.83444e+06	1.17729e+06	963469	1.11712e+06	653741	753448	336046	1.36631e+06	985590	905674	1.46577e+06
1.33_203.0247n	248.023	1.32978	neg	Cystathionine ketimine	HMDB0002015	Organic acids and derivatives	Carboxylic acids and derivatives	Amino acids, peptides, and analogues		43.9	30.1	M+FA-H, 2M-H	C7H9NO4S	-2.57752	6628.16	6064.79	7705.23	7069.47	4305.99	4772.15	2911.24	18654.6	9410.36	9635.46	3909.31	7237.34
11.96_454.3084n	453.301	11.9635	neg	Ceanothenic acid	HMDB0036850	Lipids and lipid-like molecules	Prenol lipids	Triterpenoids		43.9	24.8	M-H, M+FA-H	C29H42O4	0.202062	7312.32	2216.25	1232.49	916.242	292.315	29297.8	19293.8	44114.1	574.529	3848.57	13844.5	1846.67
3.97_281.0989m/z	281.099	3.9666	pos	Ascorbalamic acid	HMDB0029944	Organic acids and derivatives	Carboxylic acids and derivatives	Amino acids, peptides, and analogues		43.9	26.3	M+NH4	C9H13NO8	3.51368	3.60903e-09	3.60903e-09	572.526	289.023	384.465	3.60903e-09	421.969	78385.2	3.60903e-09	338.553	753.692	3.60903e-09
4.24_260.1371n	259.13	4.24062	neg	Leucyl-Glutamate	HMDB0028928	Organic acids and derivatives	Carboxylic acids and derivatives	Amino acids, peptides, and analogues		43.9	21.4	M-H, 2M-H, M-H2O-H	C11H20N2O5	-0.644011	49256.9	13504.4	100562	56858.3	75892	157913	144305	403554	48562.5	52275.8	276149	23920.4
5.51_285.1707m/z	285.171	5.51062	neg	7-oxo-11Z-Tetradecenoic acid	LMFA01060187	Lipids and lipid-like molecules	Fatty Acyls	Fatty Acids and Conjugates		43.9	22.4	M+FA-H	C14H24O3	-0.335784	1958.46	8068.17	7470.39	2823.8	56.6505	176.131	6835.09	933.171	710.176	2732.88	35382.8	3300.23
9.78_355.2489m/z	355.249	9.7813	neg	Prostaglandin F1a	HMDB0002685	Lipids and lipid-like molecules	Fatty Acyls	Eicosanoids	C06475	43.9	27.6	M-H	C20H36O5	-0.308806	16739.5	3994.19	60616.7	22446	38593.6	42197.8	11717.9	5976.23	50688.2	22362.4	7514.17	19932.4
0.59_291.0285m/z	291.028	0.594217	neg	Flemichapparin C	LMPK12090027	Lipids and lipid-like molecules	Polyketides	Flavonoids		43.8	36.7	M-H2O-H	C17H10O6	-4.55038	7796.02	3331.38	11022	6687.74	9658.24	8357.2	6279.4	6229.95	10858	8425.39	5512.69	9325.19
0.63_213.0744m/z	213.074	0.630733	pos	L-Arginine	HMDB0000517	Organic acids and derivatives	Carboxylic acids and derivatives	Amino acids, peptides, and analogues	C00062	43.8	29.4	M+K	C6H14N4O2	-2.21919	290549	130202	354681	285777	353660	337506	204938	301214	316283	293233	161815	254447
0.68_242.0794m/z	242.079	0.678833	neg	Cytidine	HMDB0000089	Nucleosides, nucleotides, and analogues	Pyrimidine nucleosides	Unclassified	C02961	43.8	31.3	M-H	C9H13N3O5	4.73813	308946	279532	327754	174041	346311	30509.2	45681.9	54643.4	679422	464958	151812	696685
10.66_450.3346n	449.327	10.659	neg	5-Cholestene-3beta,7alpha,12alpha,25,26-pentol	LMST04030084	Unclassified	Unclassified	Unclassified		43.8	34.6	M-H, M+FA-H	C27H46O5	0.146441	3.60903e-09	295.25	3.60903e-09	3.60903e-09	3.60903e-09	3.60903e-09	1417.23	6846.87	3.60903e-09	3.60903e-09	4539.38	454.233
11.75_416.2806m/z	416.281	11.7456	neg	Anandamide (22:6, n-3)	LMFA08040009	Organic nitrogen compounds	Organonitrogen compounds	Amines		43.8	25.2	M+FA-H	C24H37NO2	-0.165188	1783.06	964.142	4530.06	1978.16	6270.38	716.259	1005.92	3152.46	1890.53	3918.92	418.35	1755.42
4.91_494.2894n	539.287	4.90922	neg	(3b,4b,11b,14b)-11-Ethoxy-3,4-epoxy-14-hydroxy-12-cyathen-15-al 14-xyloside	HMDB0034617	Lipids and lipid-like molecules	Prenol lipids	Diterpenoids		43.8	27.4	M-H, M+FA-H	C27H42O8	2.90526	956.038	193.104	3.60903e-09	763.131	1831.49	3.60903e-09	1780.95	5263.71	3.60903e-09	3.60903e-09	46827.1	222.847
5.15_270.1828n	253.179	5.14505	pos	Ethylene brassylate	HMDB0040459	Phenylpropanoids and polyketides	Macrolides and analogues	Unclassified		43.8	25	M+H-H2O, M+H	C15H26O4	-1.27486	8890.45	11560.8	23713.3	12047	4717.38	4122.98	13372.7	3709.48	6578.67	8004.7	48795.7	6640.82
5.39_296.2139n	297.221	5.38965	pos	(11Z)-8,18-methano-retinal	41534	Lipids and lipid-like molecules	Prenol lipids	Isoprenoids		43.8	37.9	M+H-H2O, M+H	C21H28O	-0.237315	62.2465	62.8676	3.60903e-09	160.082	3.60903e-09	65.4185	1512.23	12432.1	607.976	3.60903e-09	2482.91	385.042
7.06_395.1710m/z	395.171	7.0579	neg	3,4,5-trihydroxy-6-{[1-hydroxy-2-(phenylmethylidene)heptan-3-yl]oxy}oxane-2-carboxylic acid	HMDB0126523	Lipids and lipid-like molecules	Fatty Acyls	Fatty acyl glycosides		43.8	26.1	M-H	C20H28O8	-0.419486	111.325	614.823	48.5135	3.60903e-09	3.60903e-09	3.60903e-09	230.954	15050.5	122.361	3.60903e-09	485.251	3.60903e-09
7.49_430.2022n	429.195	7.48867	neg	Ptilosteroid C	LMST02030214	Lipids and lipid-like molecules	Sterol Lipids	Steroids		43.8	24.8	M-H, 2M-H, M+FA-H	C21H34O7S	-0.769565	965.584	7414.89	356.569	722.649	318.978	515.203	86956.3	1.01143e+06	20850.6	668.405	348.872	14625.1
10.69_315.2538m/z	315.254	10.6924	neg	(9S,10S)-9,10-dihydroxyoctadecanoate	HMDB0059633	Lipids and lipid-like molecules	Fatty Acyls	Fatty acids and conjugates	C15988	43.7	24	M-H	C18H36O4	-0.866332	43087.6	21524.4	23037	19867.4	30078.3	19695	27003.5	15522.4	68037.6	28353.1	38298.8	27408.2
11.92_508.2791n	509.286	11.9184	pos	POV-PA	LMGP20070015	Lipids and lipid-like molecules	Glycerophospholipids	Oxidized glycerophospholipids		43.7	24	M+H, M+Na, M+H-H2O	C24H45O9P	-1.93584	249760	178296	20562.5	429846	148632	357010	168211	24003.8	22322.8	158087	97982.4	15364.8
13.54_329.2484m/z	329.248	13.5434	neg	DPA	LMFA04000044	Lipids and lipid-like molecules	Fatty Acyls	Fatty acids and conjugates	C07185	43.7	26.5	M-H	C22H34O2	-0.536212	7549.94	2456.74	4923.3	3342.05	1914.46	760.073	1699.62	2303.18	7643.65	1931.39	1355.4	5142.08
4.12_263.0775m/z	263.077	4.1209	neg	Glutaric acid	HMDB0000661	Organic acids and derivatives	Carboxylic acids and derivatives	Dicarboxylic acids and derivatives	C00489	43.7	21	2M-H	C5H8O4	0.903856	164.906	1221.77	408.456	132.596	3.60903e-09	3.60903e-09	4917.56	15679.7	388.458	63.7075	341.36	1390.67
6.40_413.2180m/z	413.218	6.40268	neg	TXB3	LMFA03030006	Lipids and lipid-like molecules	Fatty Acyls	Eicosanoids		43.7	22.2	M+FA-H	C20H32O6	-0.22049	50.464	106.144	481.036	480.367	127.831	3.60903e-09	2073.46	180121	2586.92	743.526	2229.35	2511.47
7.18_316.1167m/z	316.117	7.17848	neg	Aspartylglycosamine	HMDB0000489	Organic oxygen compounds	Organooxygen compounds	Carbohydrates and carbohydrate conjugates	C04540	43.7	36	M-H2O-H	C12H21N3O8	4.8649	190.562	5643.13	440.964	36.1682	3.60903e-09	3.60903e-09	2114.03	25421.2	3.60903e-09	3.60903e-09	571.649	179.177
7.75_397.2593m/z	397.259	7.74652	neg	Ceriporic acid C	LMFA01170127	Lipids and lipid-like molecules	Fatty Acyls	Fatty Acids and Conjugates		43.7	23.5	M+FA-H	C21H36O4	-0.828969	37440	18063.3	39130.9	35977.9	36133.2	74475	54809.6	9743.71	40550.7	40194.1	35872.1	32621.8
1.30_262.1294m/z	262.129	1.29808	neg	Propionylcarnitine	LMFA07070105	Lipids and lipid-like molecules	Fatty Acyls	Fatty acid esters	C03017	43.6	20.8	M+FA-H	C10H19NO4	-0.860479	17870.3	5194.86	20266.4	36237.3	14847.9	16698.7	28614.4	69877.6	25825.1	23177.6	38974.1	22849.1
10.47_317.1393m/z	317.139	10.4706	neg	Zearalenone	40980	Phenylpropanoids and polyketides	Macrolides and analogues	Zearalenones	C09981	43.6	25.4	M-H	C18H22O5	-0.592985	3612.13	4541.11	4345.52	4311.86	4675.2	3553.39	3510.36	1884.48	4440.85	4866.31	3427.74	4631.81
11.86_228.2318m/z	228.232	11.856	pos	Myristamide	LMFA01100064	Lipids and lipid-like molecules	Fatty Acyls	Fatty amides		43.6	24	M+H	C14H29NO	-1.93818	75606.8	32928	35429.1	28209.4	22436.3	18288.3	22071.4	14327	25695.6	26695.5	18184.1	39244.4
2.78_221.0925m/z	221.092	2.78163	neg	Phenylalanyl-Glycine	HMDB0028995	Organic acids and derivatives	Carboxylic acids and derivatives	Amino acids, peptides, and analogues		43.6	24.5	M-H	C11H14N2O3	-3.06852	5005.58	8932.9	4111.45	4313.85	3783.8	2178.3	2168	5395.89	11898.3	3864.22	7636.14	14294.5
3.85_373.1728m/z	373.173	3.84727	neg	16-dimethylarsinoyl-9Z-hexadecenoic acid	LMFA00000032	Lipids and lipid-like molecules	Fatty Acyls	Other Fatty Acyls		43.6	25.1	M-H	C18H35AsO3	-0.409495	915.002	2283.2	1056.64	1034.14	1198.64	254.818	1587.07	10211.9	1883.05	389.636	7373.77	1167.87
4.19_300.0643m/z	300.064	4.1897	neg	Peonidin	LMPK12010006	Lipids and lipid-like molecules	Polyketides	Flavonoids	C08726	43.6	26.1	M-H	C16H13O6+	1.17377	13994.7	8754.88	16500.2	27462.1	15699.3	18731.3	15882.9	3352.94	15905.4	22427.4	12003.6	15565.6
9.58_213.0914m/z	213.091	9.57572	neg	Lunularin	LMPK13090039	Lipids and lipid-like molecules	Polyketides	Aromatic polyketides	C10269	43.6	26.4	M-H	C14H14O2	-3.07537	43.2623	750.084	180.504	1051.54	1173.59	63.7603	613.82	96.4533	352.157	5757.28	217.305	1461.43
10.42_459.2027m/z	459.203	10.4193	neg	Eplerenone	HMDB0014838	Lipids and lipid-like molecules	Steroids and steroid derivatives	Steroid lactones	C12512	43.5	24.6	M+FA-H	C24H30O6	0.61247	1861.68	12287.1	1308.1	1629.97	3211.96	791.06	2483	951.876	3165.1	13414.5	1155.44	6372.78
10.74_344.2790m/z	344.279	10.7443	pos	Ceriporic acid A	LMFA01170126	Lipids and lipid-like molecules	Fatty Acyls	Fatty Acids and Conjugates		43.5	26.4	M+NH4	C19H34O4	-1.67927	24194.6	32532.5	23760.5	24724.9	34209.3	28973.7	21000.8	10597.2	26116.7	31597.5	26070.7	32149.4
2.00_242.0898n	287.088	1.99522	neg	Telbivudine	HMDB0015394	Nucleosides, nucleotides, and analogues	Pyrimidine nucleosides	Pyrimidine 2'-deoxyribonucleosides		43.5	22.9	M-H, M+FA-H	C10H14N2O5	-1.87704	291880	51206.6	169621	646544	680718	290164	672321	298478	257739	280600	284661	300128
3.52_366.1052m/z	366.105	3.52088	neg	S-Glutaryldihydrolipoamide	HMDB0006832	Lipids and lipid-like molecules	Fatty Acyls	Fatty acids and conjugates	C06157	43.5	31.1	M+FA-H	C13H23NO4S2	0.535598	2646.98	3.60903e-09	3424.86	8420.19	6568.95	5944.36	12002.7	40180	4355.83	3178.79	6259.31	2865.56
4.45_213.0662m/z	213.066	4.44618	neg	Phenobarbital	HMDB0015305	Organoheterocyclic compounds	Diazines	Pyrimidines and pyrimidine derivatives	C07434	43.5	25.3	M-H2O-H	C12H12N2O3	-3.07892	1852.83	732.109	1330.83	3080.37	1286.84	2861.13	1259.62	4631.79	2411.16	3345.33	2271.74	1391.4
9.86_400.3051m/z	400.305	9.85757	pos	1a,1b-dihomo-PGE1	LMFA03010108	Lipids and lipid-like molecules	Fatty Acyls	Eicosanoids		43.5	26.7	M+NH4	C22H38O5	-1.75171	5438.78	269.9	32941.7	2780.07	14431.5	7867.27	5898.74	3656.37	23193.3	4296.96	1969.27	10155.8
15.95_113.0710m/z	113.071	15.9517	pos	2-Hydroxypyridine	HMDB0013751	Organoheterocyclic compounds	Pyridines and derivatives	Hydropyridines	C02502	43.4	24	M+NH4	C5H5NO	0.738358	15213.5	14571.1	13487.1	12516.6	19412.3	18708.4	9978.78	5065.73	13620.5	13576	15473.7	20702.2
4.58_207.0524n	206.045	4.58363	neg	1-Nitro-5,6-dihydroxy-dihydronaphthalene	HMDB0060328	Benzenoids	Naphthalenes	Nitronaphthalenes	C14801	43.4	23.9	M-H, 2M-H	C10H9NO4	-3.7587	160828	176700	431447	339619	20968.5	29974.1	314223	58181.9	11827.4	12516.6	332890	137148
4.60_172.0966m/z	172.097	4.6048	pos	N-butanoyl-lhomoserine lactone	36732	Lipids and lipid-like molecules	Fatty Acyls	Fatty amides	C11837	43.4	22.4	M+H	C8H13NO3	-1.14951	14937.8	7342.31	11930.5	12925.5	7099.48	12783.2	13860.3	6041.04	12772.7	14309.3	8855.22	9134.95
4.93_243.1710m/z	243.171	4.92655	neg	N-(6-aminohexanoyl)-6-aminohexanoic acid	LMFA00000009	Lipids and lipid-like molecules	Fatty Acyls	Other Fatty Acyls	C01255	43.4	22.7	M-H	C12H24N2O3	-1.57173	1454.38	3413.22	817.409	1975.26	1391.19	1085.11	1235.74	7967.99	2243.8	1987.09	4603.24	2334.17
5.22_295.1221m/z	295.122	5.21908	neg	Litcubinine	HMDB0032650	Organoheterocyclic compounds	Tetrahydroisoquinolines	Unclassified		43.4	27.9	M-H2O-H	C18H20NO4+	2.11922	115.393	394.451	1352.04	457.358	10.8497	75.4965	5390.12	809.036	1669.17	71.2272	11120.8	2430.92
7.75_334.2944m/z	334.294	7.7495	pos	1-O-(2R-hydroxy-4Z-pentadecenyl)-sn-glycerol	LMGL01020054	Lipids and lipid-like molecules	Glycerolipids	Monoradylglycerols		43.4	25.5	M+NH4	C18H36O4	-2.44833	4547.25	17343.7	923.29	2399.95	1974.62	1721.58	7312.66	1115.17	6181.93	9613.9	2448.75	8700.75
7.82_332.2556n	333.263	7.8161	pos	18-hydroxy-9S,10R-dihydroxy-stearic acid	36012	Lipids and lipid-like molecules	Fatty Acyls	Octadecanoids		43.4	24.2	M+H-H2O, M+H	C18H36O5	-1.90658	414.295	482.317	3.60903e-09	1276.95	3.60903e-09	2198.61	34803.8	1109.73	3.60903e-09	3.60903e-09	24262.7	580.331
0.76_204.1227m/z	204.123	0.7554	pos	Acetyl-D-carnitine	LMFA07070049	Lipids and lipid-like molecules	Fatty Acyls	Fatty esters		43.3	20.4	M+H	C9H17NO4	-1.86944	1.06146e+06	1.83055e+06	1.0297e+06	952158	697769	655247	1.0274e+06	664979	1.28184e+06	906354	780864	1.08955e+06
1.22_298.0695m/z	298.069	1.21793	neg	(R)-4'-phosphonatopantothenate(3-)	HMDB0062700	Organic acids and derivatives	Carboxylic acids and derivatives	Amino acids, peptides, and analogues		43.3	20.4	M-H	C9H18NO8P	-0.90951	38497.1	78897.6	87842.4	63400.2	88486.8	176643	108543	215.362	79396.9	63410.2	62732.9	73760.1
10.90_360.2295n	343.226	10.9007	pos	Neuroprotectin D1	LMFA04040001	Lipids and lipid-like molecules	Fatty Acyls	Fatty acids and conjugates		43.3	24.5	M+H-H2O, M+Na, M+NH4	C22H32O4	-1.51811	26614.7	18780.3	128941	22588	68545.3	17859.2	37717.5	25645.1	118718	25169.6	18259.6	56670.8
10.96_241.1805m/z	241.18	10.9589	neg	4-(2,6,6-Trimethyl-1-cyclohexenyl)-2-butanol	HMDB0036172	Lipids and lipid-like molecules	Prenol lipids	Sesquiterpenoids		43.3	20.3	M+FA-H	C13H24O	-2.27631	1772.65	438.767	1767.25	1354.33	2232.27	1916.24	1070.42	2410.89	1965.56	4740.02	836.437	1249.81
5.17_326.0800m/z	326.08	5.1673	neg	Hirsutidin	LMPK12010421	Lipids and lipid-like molecules	Polyketides	Flavonoids		43.3	24	M-H2O-H	C18H17O7+	1.07116	17855.1	570.92	16929	30739.5	19079.2	27363.6	46834.2	504.448	14991.4	22390.3	10915.8	18611.4
5.75_182.0789n	165.076	5.75218	pos	Galactitol	HMDB0000107	Organic oxygen compounds	Organooxygen compounds	Carbohydrates and carbohydrate conjugates	C01697	43.3	21.4	M+H-H2O, M+H	C6H14O6	-0.836622	556.198	7426.97	657.028	1363.44	1637.21	988.506	10476.1	4664.45	16431	19962.3	6285.57	19920.9
6.34_331.2043m/z	331.204	6.34445	pos	N-(3-oxo-dodecanoyl)-homoserine thiolactone	LMFA08020241	Lipids and lipid-like molecules	Fatty Acyls	Fatty amides		43.3	29.5	M+NH4	C16H27NO3S	-2.33631	18450.1	50211.8	11438.6	16752	8903.04	13959.2	22645.7	21494.5	14025.5	22813.2	25008.3	9696.74
9.25_473.3272m/z	473.327	9.24818	neg	4α-carboxy-5α-cholesta-8,24-dien-3β-ol	HMDB0062385	Lipids and lipid-like molecules	Steroids and steroid derivatives	Cholestane steroids		43.3	21.4	M+FA-H	C28H44O3	-0.177792	5021.48	8469.92	1964.03	12332.7	3.60903e-09	3.60903e-09	3136.47	5378.83	75.5576	3338.04	50426.4	204.259
10.14_384.3366n	385.346	10.1435	pos	Desmosterol	HMDB0002719	Lipids and lipid-like molecules	Steroids and steroid derivatives	Cholestane steroids	C01802	43.2	33.2	M+H-H2O, M+H	C27H44O	-6.76662	5731.54	6411.17	6029.58	5825.02	6519.68	4338.82	1453.05	18847.4	3600.87	3887.96	3900.63	5825.39
3.49_625.2100m/z	625.21	3.48657	neg	4'-O-Methylneobavaisoflavone 7-O-(2''-p-coumaroylglucoside)	LMPK12050012	Unclassified	Unclassified	Unclassified		43.2	42.2	M-H2O-H	C36H36O11	3.29293	13597.3	35365.3	44111.5	26788.4	35277.9	92614.7	9063.84	42487	142978	39448.4	5278.92	93461
6.94_229.1674n	212.164	6.94153	pos	N-Decanoylglycine	HMDB0013267	Organic acids and derivatives	Carboxylic acids and derivatives	Amino acids, peptides, and analogues		43.2	22.4	M+H-H2O, M+H, M+Na	C12H23NO3	-1.80764	23489.6	21646.2	14782.7	17383.6	27352.2	22279.1	15093.3	8998.4	19123.3	23239.2	18628.2	33357.7
7.30_362.2093n	361.202	7.29912	neg	20alpha-DHOPA	LMST02030224	Lipids and lipid-like molecules	Sterol Lipids	Steroids		43.2	19.7	M-H, 2M-H	C21H30O5	0.0455177	320.674	3.60903e-09	250.556	291.411	791.028	236.494	2697.1	567325	7808.66	2771.58	2539.1	1122.37
7.68_301.1295m/z	301.13	7.67792	neg	1-Methoxy-1-(2,4,5-trimethoxyphenyl)-2-propanol	HMDB0031772	Benzenoids	Benzene and substituted derivatives	Phenylpropanes		43.2	29.6	M+FA-H	C13H20O5	1.03549	143.456	9460.74	178.709	198.198	3.60903e-09	12.7925	4865.61	34977.5	850.75	80.6518	1590.51	205.599
11.50_481.3525n	482.36	11.4962	pos	Lyso-PAF C-16	24070	Unclassified	Unclassified	Unclassified		43.1	19.1	M+H, M+Na, M+K	C24H52NO6P	-1.46032	1.11257e+07	2.37621e+06	1.04759e+07	3.76554e+06	6.75559e+06	467472	597297	3.19667e+06	1.18319e+07	5.37674e+06	2.55677e+06	1.06943e+07
8.92_158.1537m/z	158.154	8.92427	pos	2,4-Nonadien-1-ol	HMDB0034845	Lipids and lipid-like molecules	Fatty Acyls	Fatty alcohols		43.1	18.9	M+NH4	C9H16O	-1.71093	260270	328600	255264	280858	303622	280221	255073	113609	266951	290006	242160	279125
1.31_276.0174m/z	276.017	1.31392	neg	DOPA sulfate	HMDB0002028	Organic acids and derivatives	Carboxylic acids and derivatives	Amino acids, peptides, and analogues		43	26.8	M-H	C9H11NO7S	-3.42957	130700	108717	115812	127735	160646	146587	92390.3	69744.7	126928	145916	101436	115924
10.28_409.3418m/z	409.342	10.2782	pos	N,N-(2,2-dihydroxy-ethyl) arachidonoyl amine	LMFA08020028	Lipids and lipid-like molecules	Fatty Acyls	Fatty amides		43	23.4	M+NH4	C24H41NO3	-1.64838	791.69	3.60903e-09	3.60903e-09	3.60903e-09	3.60903e-09	461.037	3.60903e-09	16443.3	205.876	3.60903e-09	3.60903e-09	3.60903e-09
10.84_315.2538m/z	315.254	10.8414	neg	9,12-dihydroxy stearic acid	LMFA02000143	Lipids and lipid-like molecules	Fatty Acyls	Octadecanoids		43	20.3	M-H	C18H36O4	-0.977707	38227.9	19248.7	26084.2	20572.5	23684.7	21311.5	30528.6	16291.1	50528	21880.2	45245.1	22964.7
11.50_466.3308m/z	466.331	11.4961	neg	N-(7Z,10Z,13Z-16Z-docosatetraenoyl) dopamine	LMFA08020274	Lipids and lipid-like molecules	Fatty Acyls	Fatty amides		43	35.1	M-H	C30H45NO3	-4.0227	32690.6	3654.69	21657.4	7030.48	12955.4	273.832	411.102	5512.52	29545.2	10420.8	5520.68	25472.5
11.56_466.2937m/z	466.294	11.562	neg	1-(2-methoxy-5Z-hexadecenyl)-sn-glycero-3-phosphoethanolamine	LMGP02060018	Lipids and lipid-like molecules	Glycerophospholipids	Glycerophosphoethanolamines		43	18.3	M-H	C22H46NO7P	-0.407053	203882	212048	9711.53	224204	50636.6	157313	103477	14762.9	11355.9	38519.3	40439.7	9497.61
12.05_341.3042m/z	341.304	12.0496	pos	Glycidyl stearate	73128	Unclassified	Unclassified	Unclassified		43	23.1	M+H	C21H40O3	-2.27257	87301.1	54723.2	9864.04	73085.9	19427.7	50954.3	40185	12190	17728	26044.7	24804.8	11573.2
5.51_287.1864m/z	287.186	5.51062	neg	14-hydroxy-5Z-tetradecenoic acid	LMFA01050181	Lipids and lipid-like molecules	Fatty Acyls	Fatty Acids and Conjugates		43	17.8	M+FA-H	C14H26O3	-0.191364	1572.31	3423.51	4023.33	348.879	159.823	3.60903e-09	6127.52	1011.84	1110.08	4372.28	6447.3	3123.51
5.92_201.0218m/z	201.022	5.92185	neg	4-ethylphenylsulfate	HMDB0062551	Organic acids and derivatives	Organic sulfuric acids and derivatives	Arylsulfates		43	26.9	M-H	C8H10O4S	-4.24502	8354.66	3486.43	7658.34	26917.4	5630.69	13422.4	3842.83	515.333	674.082	3380.55	3915.25	11980.5
8.28_563.2685m/z	563.268	8.28088	neg	Blumenol C O-[rhamnosyl-(1->6)-glucoside]	HMDB0031935	Lipids and lipid-like molecules	Fatty Acyls	Fatty acyl glycosides		43	27.3	M+FA-H	C25H42O11	-4.74962	141.23	837.464	3.60903e-09	529.322	3.60903e-09	3.60903e-09	39008.1	10310.1	1350.69	3.60903e-09	181.61	5528.36
1.22_376.0661m/z	376.066	1.21793	neg	Deoxyadenosine monophosphate	HMDB0000905	Nucleosides, nucleotides, and analogues	Purine nucleotides	Purine deoxyribonucleotides	C00360	42.9	20	M+FA-H	C10H14N5O6P	-0.760884	83428.2	80217.5	410913	99638.7	193568	68040.8	109860	76790.4	105791	262052	171469	106791
10.52_263.1651m/z	263.165	10.5224	neg	(6E,8R,10Z)-8-hydroxy-3-oxohexadecadienoic acid	HMDB0062365	Unclassified	Unclassified	Unclassified		42.9	21.3	M-H2O-H	C16H26O4	-0.473648	3971.17	5620.82	4629.52	4158.22	5223.28	4969.6	3233.16	1668.47	4646.67	5239.01	4323.64	5758.87
5.97_214.1078m/z	214.108	5.97365	neg	Hydroxypropionylcarnitine	LMFA07070074	Organic acids and derivatives	Hydroxy acids and derivatives	Beta hydroxy acids and derivatives		42.9	23.5	M-H2O-H	C10H19NO5	-2.92241	1299.56	1280.87	6963.55	1580.79	1440.89	1225.3	847.639	3.60903e-09	3419.02	1658.68	684.435	2000.21
8.61_471.2422m/z	471.242	8.6089	neg	Chenodeoxycholic acid 3-sulfate	LMST05020024	Lipids and lipid-like molecules	Steroids and steroid derivatives	Bile acids, alcohols and derivatives		42.9	25.1	M-H	C24H40O7S	0.074764	1355.94	11659.9	72.7743	836.091	165.243	3.60903e-09	13908.1	109182	1122.21	3.60903e-09	89.8496	1867.16
9.73_362.1704n	361.163	9.73087	neg	Thyrotropin releasing hormone	HMDB0060080	Organic acids and derivatives	Carboxylic acids and derivatives	Amino acids, peptides, and analogues	C03958	42.9	18.4	M-H, M+FA-H	C16H22N6O4	0.533947	55504.5	81284.8	76515.3	78965.1	84626.1	82016.6	48921.2	30610.6	65878.9	77093.4	67946.6	109343
9.98_119.0856m/z	119.086	9.97663	pos	1-Phenyl-1-propanol	HMDB0031627	Benzenoids	Benzene and substituted derivatives	Phenylpropanes		42.9	20.7	M+H-H2O	C9H12O	0.430463	3186.68	7478.67	3239.08	3217.98	3797.16	3304.71	4207.95	1706.41	4931.45	8802.06	2912.69	4834.32
1.84_167.0559m/z	167.056	1.84478	pos	1-METHYLXANTHINE	44228	Organoheterocyclic compounds	Imidazopyrimidines	Purines and purine derivatives	C16358	42.8	21.9	M+H	C6H6N4O2	-2.74693	5157.2	4943.16	5915.49	4484.18	6508.26	6329.8	16068.9	28410.3	5895.85	6425.44	23343.2	4610.02
2.06_267.0732m/z	267.073	2.06163	neg	(3,4,5,6-tetrahydroxyoxan-2-yl)methyl acetate	HMDB0125202	Unclassified	Unclassified	Unclassified		42.8	29.3	M+FA-H	C8H14O7	4.85252	26218.3	3769.05	57937.4	88373.8	96479.2	31303.5	33241.2	21424.4	65265.9	60259.6	37712.6	38319.8
0.72_318.0590m/z	318.059	0.72065	neg	N-Gluconyl ethanolamine phosphate	HMDB0032294	Organophosphorus compounds	Organic phosphoric acids and derivatives	Phosphate esters		42.7	22	M-H	C8H18NO10P	-1.64991	75093.2	61200.7	79407.7	51927.8	48613	64252.7	211132	98342.1	73616.4	96957.8	316965	75102.4
10.09_370.2945m/z	370.294	10.0937	pos	2-Hydroxymyristoylcarnitine	LMFA07070033	Organic acids and derivatives	Hydroxy acids and derivatives	Beta hydroxy acids and derivatives		42.7	22.3	M+H-H2O	C21H41NO5	-1.80523	561.552	3.60903e-09	707.052	535.972	107.209	737.19	3.60903e-09	31121.1	152.533	162.705	2.32162	3.60903e-09
11.47_454.3884m/z	454.388	11.4656	pos	(11Z)-eicoseneoylcarnitine	LMFA07070010	Lipids and lipid-like molecules	Fatty Acyls	Fatty esters		42.7	22.6	M+H	C27H51NO4	-1.48007	126538	31781.3	66183.2	45364.1	30760.3	21082.2	6319.09	45063.9	44766.1	34088.2	16279.5	14386.2
5.80_340.2590m/z	340.259	5.80098	pos	Leu-Leu-Leu	HMDB0094648	Organic acids and derivatives	Carboxylic acids and derivatives	Amino acids, peptides, and analogues		42.7	29	M+H-H2O	C18H35N3O4	-1.26791	24693.1	34891.4	23780	29453.5	30926.7	28714.4	23564	9310.03	27277.6	30591.9	22617.3	28673.4
7.55_330.2189n	331.226	7.54778	pos	16alpha-hydroxyprogesterone	LMST02030182	Lipids and lipid-like molecules	Sterol Lipids	Steroids	C03748	42.7	22.2	M+H-H2O, M+H	C21H30O3	-1.68364	3.60903e-09	96.2386	112.767	228.905	3.60903e-09	63.7498	3607.15	17420.5	787.079	172.636	126.082	916.052
1.11_180.0656m/z	180.066	1.11313	neg	L-Tyrosine	HMDB0000158	Organic acids and derivatives	Carboxylic acids and derivatives	Amino acids, peptides, and analogues	C00082	42.6	21.8	M-H	C9H11NO3	-5.84133	97474.3	41469.3	105521	85160.7	99276.5	89217.8	51471.3	78742.2	85771.8	104428	60094.6	82430.4
[truncated: 19,061 more rows]
