# Supplementary material for: Combined Intestinal Metabolomics and Microbiota Analysis for Acute Endometritis Induced by Lipopolysaccharide in Mice
Source: Front Cell Infect Microbiol. 2021 Dec 17;11:791373. doi: 10.3389/fcimb.2021.791373 (PMC8718680; doi:10.3389/fcimb.2021.791373)
Supplement: Supplementary file 3 [file Table_3.xlsx]

## Sheet: LPS_Control
Supplementary Table 3. Differential metabolites
ID: The ion ID of retention time and mass charge ratio is composed of RT and M /z, namely "RT_m/z". m/z: Mass charge ratio. Retention time (min):The time when the concentration extreme value of the separated component appears from the beginning of injection to the post-column Ion mode: Detection mode, pos: positive ion mode; neg: negative ion mode. Metabolites: Metabolite name. kegg:ID of metabol…
ID	m/z	Retention time (min)	Ion mode	Metabolites	Compound ID	Super Class	Class	Sub Class	kegg	Score	Fragmentation Score	Adducts	Formula	Mass Error (ppm)	VIP	P-value	adj.P-value	log2(FC)	FC	average(LPS)	average(Control)	LPS_1	LPS_2	LPS_3	LPS_4	LPS_5	LPS_6	Control_1	Control_2	Control_3	Control_4	Control_5	Control_6
1.28_225.0163m/z	225.016	1.28217	neg	β-L-Fucose 1-phosphate	63157	Unclassified	Unclassified	Unclassified		37.7	0	M-H2O-H	C6H13O8P	-2.61462	4.7287	0.000569582	0.661224	37.8855	2.53913e+11	916.381	3.60903e-09	625.523	452.446	1353.79	1124.22	479.499	1462.81	3.60903e-09	3.60903e-09	3.60903e-09	3.60903e-09	3.60903e-09	3.60903e-09
8.18_267.1600m/z	267.16	8.17738	neg	7Z,9E,11-Dodecatrienyl acetate	46250	Lipids and lipid-like molecules	Fatty Acyls	Fatty esters		38.4	0	M+FA-H	C14H22O2	-0.650843	4.69137	0.0180069	0.661224	38.2146	3.18971e+11	1151.18	3.60903e-09	1961.34	1736.22	85.7167	61.7103	2359.41	702.678	3.60903e-09	3.60903e-09	3.60903e-09	3.60903e-09	3.60903e-09	3.60903e-09
1.12_582.2382m/z	582.238	1.11817	pos	Kanamycin A 3'-phosphate	65947	Unclassified	Unclassified	Unclassified		39.2	0	M+NH4	C18H37N4O14P	0.0600651	4.4988	0.0118562	0.661224	46.3864	9.19807e+13	331961	3.60903e-09	660364	63100.7	400438	3.60903e-09	566454	301412	3.60903e-09	3.60903e-09	3.60903e-09	3.60903e-09	3.60903e-09	3.60903e-09
0.75_435.1273m/z	435.127	0.748583	neg	trans-Piceid	HMDB0030564	Phenylpropanoids and polyketides	Stilbenes	Stilbene glycosides	C10275	36.6	0	M+FA-H	C20H22O8	-6.12695	4.40744	0.0436828	0.661224	44.6432	2.74759e+13	99161.4	3.60903e-09	152243	24975.5	67829.4	3.60903e-09	286245	63676.4	3.60903e-09	3.60903e-09	3.60903e-09	3.60903e-09	3.60903e-09	3.60903e-09
1.06_567.1788m/z	567.179	1.05737	neg	Psilocybin	66689	Unclassified	Unclassified	Unclassified		39.2	0	2M-H	C12H17N2O4P	1.49992	4.39842	0.0422476	0.661224	44.3941	2.31176e+13	83432.1	3.60903e-09	113478	29749.6	60665.2	3.60903e-09	245469	51230.4	3.60903e-09	3.60903e-09	3.60903e-09	3.60903e-09	3.60903e-09	3.60903e-09
0.59_471.2177m/z	471.218	0.589217	pos	Vardenafil	HMDB0015000	Benzenoids	Benzene and substituted derivatives	Benzenesulfonamides		36.2	0	M+H-H2O	C23H32N6O4S	0.818451	4.29295	0.027292	0.661224	42.4893	6.17366e+12	22280.9	3.60903e-09	28915.8	36491.5	5685.03	3.60903e-09	54236.2	8357.08	3.60903e-09	3.60903e-09	3.60903e-09	3.60903e-09	3.60903e-09	3.60903e-09
4.36_331.1222m/z	331.122	4.36025	neg	Zolazepam	43373	Unclassified	Unclassified	Unclassified		38.5	0	M+FA-H	C15H15FN4O	3.59058	4.13807	0.0353175	0.661224	10.7337	1702.85	2637.64	1.54896	2732.47	7005.75	493.13	36.3945	4319.52	1238.59	9.29375	3.60903e-09	3.60903e-09	3.60903e-09	3.60903e-09	3.60903e-09
8.45_267.1601m/z	267.16	8.45345	neg	(10betaH,11xi)-11-Hydroxy-13-nor-6-eremophilen-8-one	HMDB0037605	Lipids and lipid-like molecules	Prenol lipids	Sesquiterpenoids		39	0	M+FA-H	C14H22O2	-0.427411	4.09391	0.0197248	0.661224	8.9016	478.243	1859.34	3.88785	3175.1	3595	139.434	73.3412	3192.75	980.403	3.60903e-09	3.60903e-09	3.60903e-09	23.3271	3.60903e-09	3.60903e-09
7.14_281.0882m/z	281.088	7.14397	neg	Xylobiose	HMDB0029894	Organic oxygen compounds	Organooxygen compounds	Carbohydrates and carbohydrate conjugates	C01630	45.1	32.1	M-H	C10H18O9	1.32902	4.08286	0.0386011	0.661224	4.33863	20.2329	2361.91	116.736	1428.27	169.091	3082.4	6287.76	275.677	2928.29	3.60903e-09	700.417	3.60903e-09	3.60903e-09	3.60903e-09	3.60903e-09
6.99_281.0881m/z	281.088	6.98895	neg	Arabinopyranobiose	86380	Organic oxygen compounds	Organooxygen compounds	Carbohydrates and carbohydrate conjugates		38.1	0	M-H	C10H18O9	1.18736	4.00678	0.024645	0.661224	3.92481	15.1875	952.077	62.6882	920.225	159.919	938.247	1410.82	52.9316	2230.32	3.60903e-09	376.129	3.60903e-09	3.60903e-09	3.60903e-09	3.60903e-09
10.63_508.2209m/z	508.221	10.6258	neg	Hydroxytetrabenazine glucuronide	2804	Unclassified	Unclassified	Unclassified		36.3	0	M-H	C25H35NO10	4.18027	3.99928	0.0208476	0.661224	-38.1696	3.23438e-12	3.60903e-09	1115.84	3.60903e-09	3.60903e-09	3.60903e-09	3.60903e-09	3.60903e-09	3.60903e-09	465.455	2192.23	3.60903e-09	2486.5	634.685	916.139
10.68_548.2412m/z	548.241	10.68	pos	Darunavir	HMDB0015393	Benzenoids	Benzene and substituted derivatives	Benzenesulfonamides		37	0	M+H	C27H37N3O7S	-2.40457	3.96514	0.0344646	0.661224	-37.7589	4.29967e-12	3.60903e-09	839.374	3.60903e-09	3.60903e-09	3.60903e-09	3.60903e-09	3.60903e-09	3.60903e-09	231.304	1583.64	3.60903e-09	2090.88	259.768	870.655
6.66_434.2087m/z	434.209	6.66202	pos	Cyproterone acetate	701	Lipids and lipid-like molecules	Steroids and steroid derivatives	Pregnane steroids		37.4	0	M+NH4	C24H29ClO4	-1.28832	3.52719	0.0375181	0.661224	11.21	2368.88	4505.52	1.90196	12575.3	5080.69	132.675	3.60903e-09	3909.24	5335.21	3.60903e-09	3.60903e-09	11.4118	3.60903e-09	3.60903e-09	3.60903e-09
5.30_572.2186m/z	572.219	5.30498	neg	MET-enkephalin	69152	Unclassified	Unclassified	Unclassified		37.2	0	M-H	C27H35N5O7S	0.331524	3.487	0.0439025	0.661224	-5.81316	0.0177854	31.0311	1744.75	3.60903e-09	36.8547	3.60903e-09	3.60903e-09	149.332	3.60903e-09	990.963	651.346	743.303	1290.35	1378.69	5413.85
5.42_458.2162m/z	458.216	5.42458	neg	Lankacidin C	71089	Unclassified	Unclassified	Unclassified		36	0	M-H	C25H33NO7	-4.77145	3.4702	0.0348591	0.661224	3.13037	8.75659	1777.4	202.979	1347.7	1682.7	730.254	4609.82	348.061	1945.88	3.60903e-09	1162.93	54.938	3.60903e-09	3.60903e-09	3.60903e-09
7.25_267.1601m/z	267.16	7.24733	neg	7E,9E,11-Dodecatrienyl acetate	LMFA07010233	Lipids and lipid-like molecules	Fatty Acyls	Fatty esters		38.9	0	M+FA-H	C14H22O2	-0.296718	3.43641	0.022929	0.661224	6.74156	107.007	2655.18	24.8131	3518.63	4206.42	191.128	318.574	6222.24	1474.06	85.7851	3.60903e-09	3.60903e-09	63.0934	3.60903e-09	3.60903e-09
5.44_460.2299m/z	460.23	5.43923	pos	PG(6:0/6:0)	40861	Lipids and lipid-like molecules	Glycerophospholipids	Glycerophosphoglycerols		37.8	0	M+NH4	C18H35O10P	-1.7102	3.41476	0.037025	0.661224	3.88751	14.7998	1655.39	111.852	1326.23	1658	253.735	4517	301.571	1875.83	3.60903e-09	520.556	3.60903e-09	3.60903e-09	150.558	3.60903e-09
1.27_181.0257m/z	181.026	1.27072	pos	Homofureanol	89506	Organoheterocyclic compounds	Dihydrofurans	Furanones		37.6	0	M+K	C7H10O3	-3.163	3.39756	0.00723155	0.661224	6.02797	65.2528	1369.23	20.9834	1274.02	3.60903e-09	1398.17	2100.17	685.291	2757.7	3.60903e-09	125.9	3.60903e-09	3.60903e-09	3.60903e-09	3.60903e-09
5.18_325.1292m/z	325.129	5.18457	neg	Betaxolol(deaminated)	1321	Unclassified	Unclassified	Unclassified		39.2	0	M+FA-H	C15H20O5	-0.413773	3.36134	0.0414213	0.661224	5.99322	63.7001	862.751	13.544	1018.15	1006.84	247.486	52.7748	2483.82	367.434	46.3393	3.60903e-09	3.60903e-09	3.60903e-09	34.9245	3.60903e-09
10.68_678.2333m/z	678.233	10.676	neg	2-amino-4-({1-[(carboxymethyl)-C-hydroxycarbonimidoyl]-2-[(4-{3,5-dihydroxy-2,2-dimethyl-8-oxo-6-propyl-2H,3H,4H,8H-pyrano[3,2-g]chromen-10-yl}-4-oxobutyl)sulfanyl]ethyl}-C-hydroxycarbonimidoyl)butanoic acid	HMDB0130118	Organic acids and derivatives	Carboxylic acids and derivatives	Amino acids, peptides, and analogues		36.2	0	M-H	C31H41N3O12S	-0.742967	3.32267	0.0337928	0.661224	-7.0255	0.00767565	26.9943	3516.88	161.966	3.60903e-09	3.60903e-09	3.60903e-09	3.60903e-09	3.60903e-09	452.48	7194.54	3.60903e-09	8289.46	2013.96	3150.83
4.65_344.0904m/z	344.09	4.65168	neg	7,8-Didemethyl-8-hydroxy-5-deazariboflavin	72894	Unclassified	Unclassified	Unclassified		37.1	0	M-H2O-H	C16H17N3O7	4.51867	3.2954	0.0480755	0.661224	3.78342	13.7697	681.115	49.4649	1585.33	222.44	102.896	304.818	1526.72	344.49	3.60903e-09	3.60903e-09	151.166	3.60903e-09	3.60903e-09	145.623
7.51_495.3330m/z	495.333	7.5057	neg	3alpha,7alpha,24-Trihydroxy-5beta-cholestan-26-oic acid	84807	Unclassified	Unclassified	Unclassified		37.4	0	M+FA-H	C27H46O5	0.640454	3.26957	0.0415099	0.661224	5.68578	51.4741	603.032	11.7152	1039.57	1625.61	264.698	3.60903e-09	527.407	160.903	3.60903e-09	3.60903e-09	3.60903e-09	70.2915	3.60903e-09	3.60903e-09
10.50_429.2994m/z	429.299	10.5015	pos	Cepagenin	87281	Lipids and lipid-like molecules	Prenol lipids	Triterpenoids		37.3	0	M+H-H2O	C27H42O5	-1.27892	3.26643	0.0385207	0.661224	5.4225	42.888	976.256	22.7629	891.524	2545.29	1731.05	3.60903e-09	296.376	393.301	136.578	3.60903e-09	3.60903e-09	3.60903e-09	3.60903e-09	3.60903e-09
10.68_686.2459m/z	686.246	10.676	neg	Vibriobactin	66532	Unclassified	Unclassified	Unclassified		36.4	0	M-H2O-H	C35H39N5O11	-1.22182	3.26618	0.0301287	0.661224	-5.03338	0.0305353	79.147	2591.99	474.882	3.60903e-09	3.60903e-09	3.60903e-09	3.60903e-09	3.60903e-09	696.066	5221.06	3.60903e-09	5927.47	2057.97	1649.36
2.18_277.0828m/z	277.083	2.18048	neg	Oxabetrinil	72639	Unclassified	Unclassified	Unclassified		38.6	0	M+FA-H	C12H12N2O3	-0.966434	3.2588	0.047349	0.661224	37.3711	1.77752e+11	641.512	3.60903e-09	870.829	1333.99	3.60903e-09	3.60903e-09	1527.91	116.343	3.60903e-09	3.60903e-09	3.60903e-09	3.60903e-09	3.60903e-09	3.60903e-09
8.40_440.2784m/z	440.278	8.40152	neg	Sphingosine 1-phosphate (d19:1-P)	HMDB0060062	Lipids and lipid-like molecules	Sphingolipids	Phosphosphingolipids		38.3	0	M+FA-H	C19H42NO5P	0.405444	3.16566	0.0391154	0.661224	35.5238	4.94013e+10	178.291	3.60903e-09	404.617	3.60903e-09	198.625	78.044	3.60903e-09	388.46	3.60903e-09	3.60903e-09	3.60903e-09	3.60903e-09	3.60903e-09	3.60903e-09
11.07_401.1920m/z	401.192	11.0744	neg	3-Methylthiofentanyl	HMDB0061718	Benzenoids	Benzene and substituted derivatives	Anilides		36.9	0	M+FA-H	C21H28N2OS	4.43685	3.13652	0.0375989	0.661224	36.2636	8.24958e+10	297.73	3.60903e-09	404.38	547.84	3.60903e-09	114.024	720.136	3.60903e-09	3.60903e-09	3.60903e-09	3.60903e-09	3.60903e-09	3.60903e-09	3.60903e-09
5.56_267.1601m/z	267.16	5.56247	neg	Isokobusone	HMDB0036791	Organic oxygen compounds	Organooxygen compounds	Alcohols and polyols		49.2	48.2	M+FA-H	C14H22O2	-0.352905	2.91167	0.0297508	0.661224	8.95654	496.807	132.483	65818.3	3.60903e-09	701.619	29.5753	3.60903e-09	37.6447	26.0573	80720.8	92812.3	7639.45	4305.82	171942	37489.5
1.11_399.1506m/z	399.151	1.11313	neg	Isopropyl apiosylglucoside	HMDB0041513	Organic oxygen compounds	Organooxygen compounds	Carbohydrates and carbohydrate conjugates		39	0	M+FA-H	C14H26O10	-0.651935	2.89806	0.0202953	0.661224	8.99878	511.566	41424.7	80.9762	78953.2	13405.9	35654.2	0.0320951	92687.2	27847.5	171.857	3.60903e-09	71.6566	242.344	3.60903e-09	3.60903e-09
4.86_283.1552m/z	283.155	4.85777	neg	3-(3,4-dimethyl-5-pentylfuran-2-yl)-propanoic acid	LMFA01150023	Lipids and lipid-like molecules	Fatty Acyls	Fatty Acids and Conjugates		38.2	0	M+FA-H	C14H22O3	0.260041	2.84881	0.0326386	0.661224	4.73002	26.5386	1157.45	43.614	1521.14	1201.46	143.97	199.886	3110.26	768.004	3.60903e-09	103.367	127.457	30.8603	3.60903e-09	3.60903e-09
10.78_506.2499m/z	506.25	10.7776	neg	STROPHANTHIDIN SEMICARBAZIDE	44254	Unclassified	Unclassified	Unclassified		37	0	M+FA-H	C24H35N3O6	-1.98402	2.84493	0.013892	0.661224	-3.66268	0.0789632	83.2642	1054.47	235.848	96.1593	3.60903e-09	167.578	3.60903e-09	3.60903e-09	1027.84	1708.39	261.475	2279.86	418.503	630.742
6.30_517.2031m/z	517.203	6.29943	neg	Fumarycarnitine	LMFA07070064	Organic acids and derivatives	Hydroxy acids and derivatives	Beta hydroxy acids and derivatives		38.9	0	2M-H	C11H17NO6	-1.46328	2.78641	0.0367929	0.661224	3.22595	9.35641	3205.35	342.584	2764.22	2478.54	8433.9	1626.85	95.7331	3832.87	3.60903e-09	1527.42	329.017	199.067	3.60903e-09	3.60903e-09
11.36_452.3724m/z	452.372	11.3613	pos	3α,12α-Dihydroxy-5β-cholestan-26-oic acid	43069	Unclassified	Unclassified	Unclassified		37.3	0	M+NH4	C27H46O4	-2.36928	2.77186	0.0494025	0.661224	-2.39196	0.190523	652.232	3423.37	3.60903e-09	643.604	2454.77	815.017	3.60903e-09	3.60903e-09	8797.43	591.337	2919.02	4057.17	2552.64	1622.61
3.80_311.0689m/z	311.069	3.80155	pos	ANGOLENSIN (R)	43804	Unclassified	Unclassified	Unclassified		37.3	0	M+K	C16H16O4	3.36152	2.74157	0.0416066	0.661224	-3.00661	0.124429	850.533	6835.51	3.60903e-09	2651.56	3.60903e-09	2451.63	3.60903e-09	3.60903e-09	11787.9	3.60903e-09	1429.56	2453.45	13119.2	12223
4.65_346.1046m/z	346.105	4.65058	pos	5-Amino-2,3-dihydro-6-(3-hydroxy-4-methoxy-1-oxobutyl)-2,2-dimethyl-4H-1-benzopyran-4-one	HMDB0038582	Organoheterocyclic compounds	Benzopyrans	1-benzopyrans		37.5	0	M+K	C16H21NO5	-1.62866	2.73608	0.0381805	0.661224	4.60225	24.2893	2480.15	102.109	5002.22	1031.89	140.789	816.445	6033.21	1856.34	287.626	3.60903e-09	150.243	3.60903e-09	3.60903e-09	174.782
5.47_291.1699m/z	291.17	5.47215	pos	4'-O-Methylnorbelladine	64406	Unclassified	Unclassified	Unclassified		38.6	0	M+NH4	C16H19NO3	-1.62367	2.73503	0.0271419	0.661224	2.79408	6.93586	1907.59	275.033	1953.73	3973.77	1277.23	121.131	3361.34	758.367	3.60903e-09	649.432	812.599	188.169	3.60903e-09	3.60903e-09
8.45_725.4252m/z	725.425	8.45345	neg	PI(13:0/13:0)	LMGP06010949	Lipids and lipid-like molecules	Glycerophospholipids	Glycerophosphoinositols		37.7	0	M-H	C35H67O13P	0.811898	2.72851	0.0405554	0.661224	-2.37607	0.192633	625.799	3248.66	2782.77	3.60903e-09	3.60903e-09	635.285	336.74	3.60903e-09	5898.59	917.022	1351.87	2665.96	1810.37	6848.14
0.67_150.1122m/z	150.112	0.672317	pos	(5R)-5-Hydroxyhexanoic acid	5398	Lipids and lipid-like molecules	Fatty Acyls	Fatty acids and conjugates		38.2	0	M+NH4	C6H12O3	-1.77688	2.66939	0.00800803	0.661224	3.4239	10.7324	3053.93	284.552	2379.04	3.60903e-09	3158.98	3082.98	6231.57	3470.99	3.60903e-09	1060.91	3.60903e-09	3.60903e-09	646.397	3.60903e-09
5.32_315.1814m/z	315.181	5.32225	neg	2-n-Propyl-4-oxopentanoic acid	HMDB0060683	Organic acids and derivatives	Keto acids and derivatives	Gamma-keto acids and derivatives	C16655	39.7	0	2M-H	C8H14O3	0.327653	2.66192	0.0300015	0.661224	5.60621	48.7121	666.033	13.6728	1164.16	598.768	108.641	3.60903e-09	1643.4	481.228	37.1279	44.9091	3.60903e-09	3.60903e-09	3.60903e-09	3.60903e-09
12.26_257.2259m/z	257.226	12.2578	pos	7-Oxosteroid	65670	Unclassified	Unclassified	Unclassified		37.5	0	M+H-H2O	C19H30O	-1.91452	2.66035	0.0216492	0.661224	-1.31457	0.402044	2305.49	5734.42	3.60903e-09	2439.07	3.60903e-09	3.60903e-09	4460.93	6932.95	5800.81	5877.58	5746.1	6099.99	7085.15	3796.89
3.90_379.0934m/z	379.093	3.89878	neg	RG-108	64811	Unclassified	Unclassified	Unclassified		38.4	0	M+FA-H	C19H14N2O4	-0.50476	2.65868	0.0420715	0.661224	-5.60003	0.0206169	54.1313	2625.58	3.60903e-09	56.3179	268.47	3.60903e-09	3.60903e-09	3.60903e-09	4448.54	3.60903e-09	3653.18	163.858	858.037	6629.86
12.31_522.3551m/z	522.355	12.3076	pos	PC(18:1(9)/0:0)[U]	40297	Unclassified	Unclassified	Unclassified		36.8	0	M+H	C26H52NO7P	-0.664195	2.64539	0.0486834	0.661224	-3.35926	0.0974454	665.225	6826.64	3241.09	3.60903e-09	3.60903e-09	750.264	3.60903e-09	3.60903e-09	2758.98	9852.25	3.60903e-09	18105	2625.11	7618.52
4.36_451.1295m/z	451.129	4.36025	neg	Glucoheptonic acid	3365	Unclassified	Unclassified	Unclassified		38.9	0	2M-H	C7H14O8	-2.19821	2.642	0.0385664	0.661224	-2.59102	0.165968	121.678	733.136	3.60903e-09	3.60903e-09	235.372	302.412	3.60903e-09	192.282	505.872	139.998	567.146	333.08	1019.03	1833.69
11.97_257.2256m/z	257.226	11.968	pos	3-Oxo-5beta-steroid	65837	Unclassified	Unclassified	Unclassified		37.4	0	M+H-H2O	C19H30O	-2.68729	2.63969	0.0393141	0.661224	-1.47317	0.36019	898.674	2495	3.60903e-09	733.209	3.60903e-09	3.60903e-09	1234.75	3424.09	2829.06	1436.19	2921.14	2694.38	3812.85	1276.39
10.68_275.1265m/z	275.127	10.68	pos	2,2,4,4-Tetramethyl-6-(1-oxobutyl)-1,3,5-cyclohexanetrione	89070	Lipids and lipid-like molecules	Prenol lipids	Monoterpenoids		37.7	0	M+Na	C14H20O4	4.51253	2.60855	0.0259744	0.661224	-3.86399	0.0686787	136.827	1992.28	735.473	85.4879	3.60903e-09	3.60903e-09	3.60903e-09	3.60903e-09	975.847	3791.07	3.60903e-09	4381.5	1220.33	1584.91
12.72_520.3407m/z	520.341	12.7248	neg	PC(O-16:1(9E)/2:0)[U]	40009	Unclassified	Unclassified	Unclassified		37.1	0	M-H	C26H52NO7P	-0.281535	2.59129	0.0495363	0.661224	-4.53299	0.0431951	53.4097	1236.48	177.587	3.60903e-09	3.60903e-09	142.871	3.60903e-09	3.60903e-09	897.291	2370.66	3.60903e-09	3245.5	147.512	757.89
6.25_265.1444m/z	265.144	6.24792	neg	(Z)-6-Tetradecene-1,3-diyne-5,8-diol	HMDB0038996	Lipids and lipid-like molecules	Fatty Acyls	Fatty alcohols		46.3	33.8	M+FA-H	C14H20O2	-0.586817	2.5831	0.0261376	0.661224	7.64226	199.779	18159.8	90.8997	22577.8	25734.7	2049.79	1186.35	45927.3	11483.1	81.9032	318.373	41.8459	103.276	3.60903e-09	3.60903e-09
6.63_267.1601m/z	267.16	6.62662	neg	Rishitin	HMDB0035593	Organooxygen compounds	Alcohols and polyols	Polyols	C09715	51.2	58	M+FA-H	C14H22O2	-0.350659	2.55663	0.0355963	0.661224	7.47055	177.362	17242.3	97.2153	24414.3	21703.1	1384.9	580.059	46094.4	9277.11	46.2205	168.24	27.557	341.274	3.60903e-09	3.60903e-09
10.78_343.2487m/z	343.249	10.7776	neg	9-hydroxy-12-octadecenoic acid	35567	Unclassified	Unclassified	Unclassified		37.6	0	M+FA-H	C18H34O3	-0.879466	2.5503	0.0184589	0.661224	2.69524	6.47661	396.814	61.2688	150.088	564.775	435.419	849.137	114.095	267.373	88.8026	3.60903e-09	63.4739	215.337	3.60903e-09	3.60903e-09
6.30_527.1581m/z	527.158	6.29943	neg	17β-Estradiol 3-sulfate-17-(β-D-glucuronide)	43179	Unclassified	Unclassified	Unclassified		36.1	0	M-H	C24H32O11S	-2.13645	2.52575	0.033472	0.661224	3.55534	11.7561	1661.66	141.344	2015.32	1041.79	4356.01	944.5	3.60903e-09	1612.34	3.60903e-09	687.424	3.60903e-09	160.641	3.60903e-09	3.60903e-09
1.16_306.1655m/z	306.166	1.15972	pos	Paromamine	65643	Unclassified	Unclassified	Unclassified		37.9	0	M+H-H2O	C12H25N3O7	-1.31545	2.51769	0.0185543	0.661224	4.56831	23.7246	1644.71	69.325	3.60903e-09	2597.29	3256.31	3.60903e-09	1758.15	2256.49	415.95	3.60903e-09	3.60903e-09	3.60903e-09	3.60903e-09	3.60903e-09
9.87_373.1630m/z	373.163	9.86743	neg	dimethyl (R)-pyrrolidine-1,2-dicarboxylate	265049	Unclassified	Unclassified	Unclassified		37.7	0	2M-H	C8H13NO4	3.57111	2.44508	0.0464409	0.661224	4.98839	31.7434	885.321	27.8899	1718.57	2213.16	3.60903e-09	3.60903e-09	963.46	416.737	167.339	3.60903e-09	3.60903e-09	3.60903e-09	3.60903e-09	3.60903e-09
7.08_188.1642m/z	188.164	7.0766	pos	(2E)-2,6-dimethylocta-2,7-diene-1,6-diol	46054	Unclassified	Unclassified	Unclassified		37.4	0	M+NH4	C10H18O2	-1.90544	2.42003	0.0184644	0.661224	4.01003	16.1116	109.517	6.7974	148.424	3.60903e-09	133.292	201.88	3.60903e-09	173.508	3.60903e-09	40.7844	3.60903e-09	3.60903e-09	3.60903e-09	3.60903e-09
1.30_252.0545m/z	252.054	1.29808	neg	2-Methyl-2-[(1-oxo-2-propenyl)amino]-1-propanesulfonic acid	HMDB0031200	Organic acids and derivatives	Sulfonic acids and derivatives	Sulfonic acids		37.2	0	M+FA-H	C7H13NO4S	-1.31966	2.39143	0.0167893	0.661224	4.22099	18.6485	278.946	14.9581	444.018	579.669	54.5409	246.663	348.783	3.60903e-09	52.2352	3.60903e-09	3.60903e-09	37.5134	3.60903e-09	3.60903e-09
10.45_287.2228m/z	287.223	10.4533	neg	9,16-dihydroxy-palmitic acid	LMFA01050340	Lipids and lipid-like molecules	Fatty Acyls	Fatty Acids and Conjugates		44.1	29.1	M-H	C16H32O4	0.22751	2.32522	0.0482398	0.661224	-3.05332	0.120464	6.91936	57.4392	3.60903e-09	3.60903e-09	3.60903e-09	3.60903e-09	41.5162	3.60903e-09	127.809	3.60903e-09	3.60903e-09	103.016	62.8102	50.9995
10.94_479.2108m/z	479.211	10.9424	neg	4,5-Dihydro-drospirenone-3-sulfate	HMDB0061126	Organoheterocyclic compounds	Lactones	Gamma butyrolactones		38	0	M+FA-H	C24H34O5S	-0.269235	2.31128	0.00253413	0.661224	5.05911	33.3383	11544	346.267	16027.3	10465.8	10704.1	334.452	20820	10912	1418.19	3.60903e-09	402.278	71.0954	186.034	3.60903e-09
6.71_570.2863n	551.268	6.71293	neg	2-O-(beta-D-galactopyranosyl-(1->6)-beta-D-galactopyranosyl) 2S,3R-dihydroxytridecanoic acid	LMFA13010049	Lipids and lipid-like molecules	Fatty Acyls	Fatty acyl glycosides		39.5	7.31	M-H2O-H, M-H	C25H46O14	-4.39222	2.25191	0.0428952	0.661224	4.35469	20.4594	43885.6	2145.01	46540.9	95154.8	7240.43	8449.91	99358.8	6568.56	2051.69	4667.15	1709	4442.22	3.60903e-09	3.60903e-09
0.73_458.0612m/z	458.061	0.734617	neg	4-Deoxy-beta-D-gluc-4-enuronosyl-(1,3)-N-acetyl-D-galactosamine 4-sulfate	66269	Unclassified	Unclassified	Unclassified		38.1	0	M-H	C14H21NO14S	0.385253	2.247	0.0488804	0.661224	6.4992	90.4592	56711.4	626.928	163216	38095	2910.72	3.60903e-09	87003.9	49042.8	3.60903e-09	464.406	3.60903e-09	3.60903e-09	2466.39	830.769
5.75_301.1539m/z	301.154	5.75218	pos	N-Phenylacetylphenylalanine	HMDB0002372	Organic acids and derivatives	Carboxylic acids and derivatives	Amino acids, peptides, and analogues		36.6	0	M+NH4	C17H17NO3	-2.73947	2.21331	0.00249923	0.661224	3.16117	8.94556	1760.33	196.783	1480.38	657.606	2511.27	2572.49	809.294	2530.96	152.231	867.322	61.9821	3.60903e-09	99.1608	3.60903e-09
6.30_383.2341m/z	383.234	6.29943	neg	(-)-Pyrifolidine	89335	Alkaloids and derivatives	Aspidospermatan-type alkaloids	Unclassified		36.7	0	M-H	C23H32N2O3	0.211164	2.16382	0.0215386	0.661224	3.35572	10.237	7621.08	744.466	6446.16	15436	14512.1	2815.01	515.207	6002.07	301.581	2790.21	591.951	783.052	3.60903e-09	3.60903e-09
11.68_469.2571m/z	469.257	11.6796	neg	Azoxy-2-procarbazine	2107	Unclassified	Unclassified	Unclassified		39	0	2M-H	C12H17N3O2	0.382519	2.15839	0.0430158	0.661224	-2.76006	0.147618	1267.71	8587.78	4136.26	335.051	3.60903e-09	1160.55	1974.41	3.60903e-09	2343.86	15707.9	845.256	19757.8	5204.18	7667.67
5.94_350.2092n	349.202	5.93913	neg	Oryzalic acid B	HMDB0038693	Unclassified	Unclassified	Unclassified		45.7	33.4	M-H, M+FA-H	C20H30O5	-0.409998	2.15708	0.0378296	0.661224	3.31205	9.93178	22336.1	2248.95	18503	48220.8	8376.92	2024.21	47484.5	9407.15	2356.07	4443.13	1540.72	5153.78	3.60903e-09	3.60903e-09
10.26_536.2992m/z	536.299	10.2642	neg	PS(19:1(9Z)/0:0)	78846	Lipids and lipid-like molecules	Glycerophospholipids	Glycerophosphoserines		37.5	0	M-H	C25H48NO9P	-0.429984	2.14695	0.0461123	0.661224	-2.97927	0.126809	424.446	3347.14	847.798	529.788	3.60903e-09	1087.65	81.443	3.60903e-09	1765.51	7124.72	225.35	7254.69	822.271	2890.28
11.85_580.3620m/z	580.362	11.8462	neg	PC(O-16:0/3:1(2E))[S]	40098	Unclassified	Unclassified	Unclassified		38.2	0	M+FA-H	C27H54NO7P	0.0461694	2.09746	0.0237914	0.661224	-2.58567	0.166584	2288.57	13738.2	6626.37	992.756	3.60903e-09	3294.37	2817.91	3.60903e-09	12777.4	23762.4	197.756	25911	4416.56	15364
1.10_344.1333m/z	344.133	1.10432	pos	Famciclovir	2650	Organoheterocyclic compounds	Imidazopyrimidines	Purines and purine derivatives		38.1	0	M+Na	C14H19N5O4	1.31984	2.09193	0.0257607	0.661224	3.20214	9.20323	47248.6	5133.92	100513	83291	3584.59	10294.7	52401.5	33407	11053.7	3.60903e-09	1300.06	11579.8	3.60903e-09	6869.97
12.13_594.3774m/z	594.377	12.1319	neg	PC(O-18:1(9Z)/2:0)[S]	40016	Unclassified	Unclassified	Unclassified		36.9	0	M+FA-H	C28H56NO7P	-0.440595	2.08469	0.021502	0.661224	-2.47062	0.180414	319.486	1770.85	995.715	393.055	3.60903e-09	417.138	111.009	3.60903e-09	1552.64	3576.75	109.672	2730.59	864.281	1791.16
5.51_397.2230m/z	397.223	5.51062	neg	5(S),14(R)-Lipoxin B4	36266	Lipids and lipid-like molecules	Fatty Acyls	Eicosanoids	C06315	37.9	0	M+FA-H	C20H32O5	-0.563726	2.0837	0.0361646	0.661224	3.06445	8.36549	2990.43	357.472	2888.9	6592.53	1686.8	372.811	5769.89	631.657	216.473	1016.29	512.449	399.626	3.60903e-09	3.60903e-09
10.48_466.3520m/z	466.352	10.4847	pos	3α,7α,12α-Trihydroxy-5β-cholest-24-en-26-oic acid	43077	Unclassified	Unclassified	Unclassified		37.6	0	M+NH4	C27H44O5	-1.64282	2.07581	0.0430553	0.661224	-1.45053	0.365887	1653	4517.8	3.60903e-09	1852.58	5376.17	1984.17	3.60903e-09	705.109	6983.5	1359.39	6208.7	4100.71	5997.11	2457.4
5.19_364.1419m/z	364.142	5.19392	pos	IM-54	45536	Unclassified	Unclassified	Unclassified		37.5	0	M+K	C19H23N3O2	-0.781508	2.06104	0.0244618	0.661224	2.46288	5.51316	1549.51	281.057	2255.17	3351.46	1785.96	606.708	582.612	715.142	206.059	266.278	919.121	3.60903e-09	294.881	3.60903e-09
11.53_454.2922m/z	454.292	11.5262	pos	PA(18:1(9Z)/0:0)	LMGP10050008	Lipids and lipid-like molecules	Glycerophospholipids	Glycerophosphates		36.4	0	M+NH4	C21H41O7P	-1.49722	2.0164	0.0474926	0.661224	-1.72977	0.301501	1487.9	4934.98	4784.1	956.449	3.60903e-09	1661.19	1525.66	3.60903e-09	8434.21	6531.53	215.148	7594.32	1754.24	5080.41
4.26_259.1185m/z	259.119	4.2577	neg	(±)-Mevalonolactone	44780	Unclassified	Unclassified	Unclassified		38.4	0	2M-H	C6H10O3	-0.807379	2.0112	0.049206	0.661224	1.42129	2.67825	262.002	97.8257	324.816	283.051	220.551	66.1477	491.951	185.493	201.71	163.505	219.779	3.60903e-09	1.95997	3.60903e-09
6.44_513.3433m/z	513.343	6.43682	neg	(25S)-5alpha-cholestan-3beta,6alpha,8beta,15alpha,16beat,26-hexol	83926	Unclassified	Unclassified	Unclassified		36.4	0	M+FA-H	C27H48O6	0.0666981	1.97926	0.0412744	0.661224	3.47044	11.0842	1154.68	104.173	1581.77	2807.82	552.116	3.60903e-09	1770.61	215.768	3.60903e-09	85.0734	471.243	68.7235	3.60903e-09	3.60903e-09
1.06_133.0606m/z	133.061	1.06282	pos	N-Carbamoylsarcosine	HMDB0012265	Organic acids and derivatives	Carboxylic acids and derivatives	Amino acids, peptides, and analogues	C01043	38.5	0	M+H	C4H8N2O3	-1.47084	1.96685	0.0174432	0.661224	2.69457	6.47359	870.19	134.422	2021.43	390.9	908.658	582.238	345.679	972.229	284.309	3.60903e-09	98.7817	134.982	288.458	3.60903e-09
6.56_413.2545m/z	413.254	6.55758	neg	15-methyl-15S-PGF2alpha	LMFA03010080	Lipids and lipid-like molecules	Fatty Acyls	Eicosanoids		37.1	0	M+FA-H	C21H36O5	-0.0723193	1.95276	0.0426532	0.661224	2.9546	7.75219	795.158	102.572	895.862	1588.28	178.63	133.76	1720.97	253.451	237.887	3.60903e-09	243.517	47.7242	3.60903e-09	86.3044
3.23_246.1444m/z	246.144	3.22825	pos	Hydroxyprolyl-Proline	85777	Organic acids and derivatives	Carboxylic acids and derivatives	Amino acids, peptides, and analogues		38.1	0	M+NH4	C10H16N2O4	-1.85001	1.92497	0.0486709	0.661224	2.67825	6.4008	2907.34	454.215	369.778	5469.91	4824.29	104.6	1215.51	5459.94	1672.89	3.60903e-09	309.15	322.808	420.438	3.60903e-09
2.50_433.1923m/z	433.192	2.50103	pos	Copalyl diphosphate	LMPR0104030002	Lipids and lipid-like molecules	Prenol lipids	Isoprenoids	C11901	36.6	0	M+H-H2O	C20H36O7P2	4.46793	1.88559	0.0478078	0.661224	1.71655	3.28649	5599.39	1703.76	756.435	11211.5	6086.21	1597.29	6064.68	7880.23	2153.7	3.60903e-09	4326.91	1860.05	1881.92	3.60903e-09
10.68_296.1384m/z	296.138	10.68	pos	7-Hydroxydesmethylondansetron	1649	Unclassified	Unclassified	Unclassified		38.3	0	M+H	C17H17N3O2	-3.2941	1.88239	0.0369768	0.661224	-3.87422	0.0681936	144.617	2120.68	490.906	3.60903e-09	3.60903e-09	150.715	226.08	3.60903e-09	799.312	3769.17	3.60903e-09	5302.47	1497.1	1356.03
4.48_255.0509m/z	255.051	4.48075	neg	3-(3,4-Dihydroxy-5-methoxy)-2-propenoic acid	HMDB0035484	Phenylpropanoids and polyketides	Cinnamic acids and derivatives	Hydroxycinnamic acids and derivatives	C05619	37.6	0	M+FA-H	C10H10O5	-0.575522	1.85762	0.0252855	0.661224	3.01505	8.08389	330.511	40.8852	596.373	644.921	84.6563	3.60903e-09	410.965	246.151	96.9935	47.4801	100.837	3.60903e-09	3.60903e-09	3.60903e-09
4.43_329.0779m/z	329.078	4.42892	neg	4-Pyridoxolactone	HMDB0003454	Organoheterocyclic compounds	Pyridines and derivatives	Pyridinecarboxylic acids and derivatives	C00971	38.1	0	2M-H	C8H7NO3	0.0808022	1.8559	0.0120312	0.661224	1.38644	2.61434	336.837	128.842	350.711	244.704	459.965	369.152	280.052	316.439	145.34	3.60903e-09	370.338	224.155	3.60903e-09	33.2203
1.68_239.1390m/z	239.139	1.67527	pos	bk-MDEA	96731	Unclassified	Unclassified	Unclassified		37.3	0	M+NH4	C12H15NO3	-0.0705778	1.85313	0.0285161	0.661224	3.8813	14.7363	4273.42	289.992	6399.57	3.60903e-09	3.60903e-09	7551.16	8473.82	3215.99	3.60903e-09	81.2426	3.60903e-09	1658.71	3.60903e-09	3.60903e-09
12.34_662.3654m/z	662.365	12.3358	neg	KOdiA-PC	44814	Unclassified	Unclassified	Unclassified		36.6	0	M-H	C32H58NO11P	-3.14506	1.83816	0.0373832	0.661224	-2.90937	0.133104	899.556	6758.29	3146.67	3.60903e-09	3.60903e-09	1133.95	1116.72	3.60903e-09	1278.6	12425.3	3.60903e-09	14080.3	4187.02	8578.51
11.30_537.3069m/z	537.307	11.2994	pos	Coroglaucigenin-3-o-alpha-L-rhamnopyranoside	71756	Unclassified	Unclassified	Unclassified		37.4	0	M+H	C29H44O9	2.09336	1.82509	0.0376891	0.661224	-3.65636	0.0793098	211.144	2662.26	934.033	3.60903e-09	3.60903e-09	332.829	3.60903e-09	3.60903e-09	4806.88	1931.26	3.60903e-09	3244.44	3.60903e-09	5991
5.55_244.1187m/z	244.119	5.54515	neg	Neotussilagine	87945	Organoheterocyclic compounds	Pyrrolizidines	Unclassified		37.3	0	M+FA-H	C10H17NO3	-1.66076	1.80211	0.0113432	0.661224	3.65256	12.5756	158.812	12.6286	353.892	3.60903e-09	111.647	148.925	176.041	162.368	21.2287	3.60903e-09	31.0049	3.60903e-09	3.60903e-09	23.5378
10.91_616.1960m/z	616.196	10.9091	neg	2-amino-4-({1-[(carboxymethyl)-C-hydroxycarbonimidoyl]-2-({2-[3,5-dihydroxy-4-(3-methylbut-2-en-1-yl)phenyl]-1-(2,4-dihydroxyphenyl)-2-hydroxyethyl}sulfanyl)ethyl}-C-hydroxycarbonimidoyl)butanoic acid	HMDB0125574	Organic acids and derivatives	Carboxylic acids and derivatives	Amino acids, peptides, and analogues		36.5	0	M-H2O-H	C29H37N3O11S	-1.64081	1.79431	0.037836	0.661224	-2.31902	0.200404	455.769	2274.26	1647.94	3.60903e-09	3.60903e-09	470.775	615.901	3.60903e-09	2606.99	2481.14	3.60903e-09	2355.58	1030.77	5171.05
2.75_143.1177m/z	143.118	2.75255	pos	Isoputreanine	HMDB0006009	Organic acids and derivatives	Carboxylic acids and derivatives	Amino acids, peptides, and analogues		38.1	0	M+H-H2O	C7H16N2O2	-0.996807	1.73388	0.0226867	0.661224	2.18372	4.54323	416.481	91.6705	171.282	676.288	428.157	3.60903e-09	562.88	660.276	236.777	3.60903e-09	172.45	140.796	3.60903e-09	3.60903e-09
4.21_146.0632m/z	146.063	4.21042	pos	2-(Methylthiomethyl)furan	88821	Organoheterocyclic compounds	Heteroaromatic compounds	Unclassified		37.4	0	M+NH4	C6H8OS	-1.50867	1.69475	0.0378501	0.661224	2.99326	7.96273	266.604	33.4815	461.516	404.798	3.60903e-09	3.60903e-09	524.421	208.888	64.8805	136.008	3.60903e-09	3.60903e-09	3.60903e-09	3.60903e-09
6.33_263.1288m/z	263.129	6.33383	neg	2-(3-Hydroxy-4-methylphenyl)-5-methyl-4-hexen-3-one	HMDB0037738	Lipids and lipid-like molecules	Prenol lipids	Monoterpenoids		37	0	M+FA-H	C14H18O2	-0.516797	1.69284	0.0299553	0.661224	3.91367	15.0707	392.264	26.0283	815.233	666.276	3.60903e-09	3.60903e-09	602.902	269.169	84.3288	3.60903e-09	71.8408	3.60903e-09	3.60903e-09	3.60903e-09
12.99_689.5578m/z	689.558	12.9929	pos	Etn-1-P-Cer(d14:1/18:0)	41602	Unclassified	Unclassified	Unclassified		36.1	0	M+H	C38H77N2O6P	-2.00997	1.66964	0.0239801	0.661224	-1.60478	0.328785	21502.1	65398.6	150.91	19767.4	3.60903e-09	1674.68	19570.4	87849.1	73408.6	59226.9	67487.3	70712.7	94574.7	26981.1
7.06_267.1601m/z	267.16	7.0579	neg	7E,9Z,11-Dodecatrienyl acetate	46237	Lipids and lipid-like molecules	Fatty Acyls	Fatty esters		38.8	0	M+FA-H	C14H22O2	-0.327375	1.66687	0.0389868	0.661224	5.98321	63.2596	3933.59	62.1817	5572.97	3936.92	324.28	299.365	10925.7	2542.33	19.3792	102.394	48.5112	133.443	33.2812	36.0816
5.32_411.2389m/z	411.239	5.32225	neg	5(S),6(R)-Lipoxin A4 methyl ester	45371	Unclassified	Unclassified	Unclassified		38.2	0	M+FA-H	C21H34O5	0.141481	1.6173	0.0294615	0.661224	3.35987	10.2665	3734.69	363.775	5523.06	5571.88	726.011	539.166	8403.63	1644.38	453.584	501.589	1113.09	108.2	3.60903e-09	6.18687
5.52_328.2035n	329.211	5.52167	pos	megestrol	LMST02030177	Lipids and lipid-like molecules	Steroids and steroid derivatives	Pregnane steroids	C07120	46.6	41.4	M+H-H2O, M+H	C21H28O3	-1.15926	1.52799	0.0484751	0.661224	3.30951	9.9143	19668.9	1983.89	25057.2	54998.7	19662.2	3668.75	6471.19	8155.41	1675.39	5572.74	2268.33	1943.51	443.398	3.60903e-09
5.47_371.1263m/z	371.126	5.47215	pos	(R)-Marmin	HMDB0030787	Phenylpropanoids and polyketides	Coumarins and derivatives	Unclassified		37.9	0.0832	M+K	C19H24O5	2.37398	1.50382	0.017374	0.661224	1.9883	3.96769	12244.9	3086.16	14176.5	20869	9553.04	3573.48	19237.7	6059.94	1042.25	7091.73	7948.37	2369.78	64.8368	3.60903e-09
5.01_281.1394m/z	281.139	5.01277	neg	4-Heptyloxybenzoic acid	69931	Unclassified	Unclassified	Unclassified		39	0	M+FA-H	C14H20O3	-0.0224143	1.49239	0.027953	0.661224	3.6936	12.9385	2683.68	207.419	5789.09	4731.78	225.67	130.115	3411.66	1813.8	144.761	311.543	531.476	220.777	35.9536	3.60903e-09
6.59_281.1393m/z	281.139	6.59215	neg	Eremopetasidione	HMDB0040778	Lipids and lipid-like molecules	Prenol lipids	Sesquiterpenoids		38.5	0	M+FA-H	C14H20O3	-0.738464	1.47018	0.0287223	0.661224	3.61464	12.2494	544.575	44.4572	762.846	649.601	101.001	95.6215	1343.28	315.103	37.7418	59.9625	66.8019	72.6771	3.60903e-09	29.5599
5.75_387.1661m/z	387.166	5.7507	neg	7-Epi-12-hydroxyjasmonic acid glucoside	HMDB0040706	Lipids and lipid-like molecules	Fatty Acyls	Fatty acyl glycosides		37.7	0	M-H	C18H28O9	0.147782	1.47007	0.00391141	0.661224	2.10828	4.31177	1430.09	331.67	1650.25	453.543	2125.61	1259.2	1270.67	1821.25	42.7024	1120.62	462.908	304.976	58.8188	3.60903e-09
11.96_618.3778m/z	618.378	11.9635	neg	PS(12:0/13:0)	3870	Lipids and lipid-like molecules	Glycerophospholipids	Glycerophosphoserines		36.8	0	M-H2O-H	C31H60NO10P	0.30775	1.46745	0.0429715	0.661224	-3.47209	0.0901152	410.399	4554.15	1352.56	364.911	134.706	353.44	256.779	3.60903e-09	4774.37	6261.88	119.441	12214.7	1683.42	2271.12
4.24_392.1811m/z	392.181	4.23998	pos	PC(0:0/7:0)[U]	40362	Unclassified	Unclassified	Unclassified		36.2	0	M+Na	C15H32NO7P	0.542689	1.467	0.0402413	0.661224	3.12511	8.7247	2847.88	326.416	352.824	6807.7	4127	3.60903e-09	2064.41	3735.34	1313.05	0.0613255	426.219	3.60903e-09	219.166	3.60903e-09
7.16_432.2408m/z	432.241	7.16048	pos	Undecylprodigiosin	69260	Unclassified	Unclassified	Unclassified		37.4	0	M+K	C25H35N3O	-0.995831	1.45788	0.0096946	0.661224	2.91971	7.56691	10772.4	1423.62	8279.81	17509.1	20196.1	5648.89	11410.5	1590.18	1279.61	939.151	3422.32	1902.82	997.831	3.60903e-09
5.62_385.1421m/z	385.142	5.6205	pos	Annuolide G	HMDB0034605	Lipids and lipid-like molecules	Prenol lipids	Terpene lactones		38.4	1.16	M+K	C20H26O5	2.67518	1.43308	0.0477699	0.661224	1.53339	2.89466	22680	7835.11	28094.4	29252.9	17459.3	5943.58	42747	12582.8	2280.1	21536.6	16578.4	6320.01	295.583	3.60903e-09
0.77_280.1385m/z	280.138	0.76925	pos	N-(1-Deoxy-1-fructosyl)valine	HMDB0037844	Organic acids and derivatives	Carboxylic acids and derivatives	Amino acids, peptides, and analogues		38.5	0	M+H	C11H21NO7	-2.24367	1.43123	0.042384	0.661224	2.97878	7.8832	27108.1	3438.71	61062.6	48119.7	5040.13	2928.72	36088.2	9409.1	4151.91	1155.89	1856.99	8543.1	3.60903e-09	4924.4
12.88_550.3150m/z	550.315	12.8797	neg	LysoPE(0:0/20:2(11Z,14Z))	HMDB0011483	Lipids and lipid-like molecules	Glycerophospholipids	Glycerophosphoethanolamines		38.3	0	M+FA-H	C25H48NO7P	-0.0387003	1.42867	0.0338071	0.661224	-3.0768	0.11852	1808.84	15261.9	5551.19	1346	95.22	1569.96	2290.66	3.60903e-09	10660.8	31569	77.8168	31828	8266.94	9168.68
4.89_307.0857m/z	307.086	4.89187	neg	Thiamine aldehyde	63856	Unclassified	Unclassified	Unclassified		36.5	0	M+FA-H	C12H14N4OS	-4.98003	1.42446	0.0273032	0.661224	3.42716	10.7567	7269.41	675.806	16710.5	7549.84	753.237	310.376	11087.9	7204.64	1027.51	968.773	347.336	695.223	1016	3.60903e-09
10.94_504.3100m/z	504.31	10.9424	neg	PE(10:0/10:0)[U]	40415	Unclassified	Unclassified	Unclassified		37.7	0	M-H2O-H	C25H50NO8P	0.861785	1.40599	0.0178148	0.661224	-2.39303	0.190382	1274.01	6691.88	3885.66	903.378	177.601	1146.88	1530.56	3.60903e-09	9376.76	7231.88	682.716	8554.96	2029.62	12275.3
3.89_280.1288m/z	280.129	3.89392	pos	L-cis-Cyclo(aspartylphenylalanyl)	87613	Organic acids and derivatives	Carboxylic acids and derivatives	Amino acids, peptides, and analogues		37.9	0	M+NH4	C13H14N2O4	-1.32689	1.38876	0.035041	0.661224	2.96645	7.81609	2929.58	374.814	772.05	4008.62	5278.66	231.243	1103.22	6183.67	874.072	330.859	191.65	454.002	398.298	3.60903e-09
4.88_297.1344m/z	297.134	4.87503	neg	Sesamex	72887	Unclassified	Unclassified	Unclassified		39.1	0	M-H	C15H22O6	0.14758	1.38498	0.0224084	0.661224	3.71129	13.0981	1554.52	118.682	2309.03	2219.49	208.368	158.897	3405.18	1026.13	73.6402	3.60903e-09	184.591	134.56	155.219	164.082
11.78_494.3233m/z	494.323	11.7758	pos	PE(19:1(9Z)/0:0)	77685	Lipids and lipid-like molecules	Glycerophospholipids	Glycerophosphoethanolamines		56.3	89.9	M+H	C24H48NO7P	-1.64372	1.3774	0.0263106	0.661224	-2.32987	0.198902	9232.98	46419.7	29309.4	4029.1	2832.08	10055.8	9171.49	3.60903e-09	34221.4	74748.9	1700.46	91613.3	23461.5	52772.6
5.53_381.2282m/z	381.228	5.52792	neg	9alpha-(3-Methylbutanoyloxy)-4S-hydroxy-10(14)-oplopen-3-one	HMDB0039171	Lipids and lipid-like molecules	Prenol lipids	Sesquiterpenoids		44.3	24.9	M+FA-H	C20H32O4	-0.200952	1.36622	0.0352513	0.661224	3.56201	11.8106	116488	9862.96	135470	312859	129958	24746.4	36776.5	59115.3	5720.36	25355.7	14729.6	11189.5	1937.76	244.889
11.70_594.3755m/z	594.375	11.6972	pos	POV-PC	45370	Unclassified	Unclassified	Unclassified		36.4	0	M+H	C29H56NO9P	-1.81346	1.35988	0.0451597	0.661224	-1.71031	0.305595	2404.92	7869.62	6696.89	550.185	3.60903e-09	3263.08	2147.53	1771.8	14380.1	9735.46	520.94	7036.03	3206.99	12338.2
3.92_348.1761m/z	348.176	3.92463	pos	2'-N-Acetylparomamine	71791	Unclassified	Unclassified	Unclassified		38	0	M+H-H2O	C14H27N3O8	-1.21475	1.35799	0.0076888	0.661224	2.46184	5.50918	5250.34	953.016	1673.78	8542.75	6549.23	1326.91	5376.86	8032.5	1251.8	1181.11	3.60903e-09	1480.68	1304.91	499.603
6.32_403.1889m/z	403.189	6.31652	neg	Gelsemicine	67512	Unclassified	Unclassified	Unclassified		36.3	0	M+FA-H	C20H26N2O4	4.07126	1.32861	0.0189219	0.661224	-1.55561	0.340185	189.583	557.294	432.345	87.5259	3.60903e-09	316.199	131.364	170.064	824.904	127.252	558.151	511.994	422.243	899.218
5.75_345.1451m/z	345.145	5.7507	neg	coumarin-SAHA	64949	Unclassified	Unclassified	Unclassified		37.1	0	M-H	C18H22N2O5	-1.56972	1.3241	0.00376005	0.661224	2.8449	7.18455	3654.33	508.636	3075.65	1279.71	4614.35	6187.57	1798.72	4969.96	188.164	1958.52	72.9383	267.844	393.828	170.524
3.76_394.1715m/z	394.171	3.75567	pos	(1RS,2RS)-Guaiacylglycerol 1-glucoside	89156	Organic oxygen compounds	Organooxygen compounds	Carbohydrates and carbohydrate conjugates		37.2	0	M+NH4	C16H24O10	1.83917	1.32286	0.0136461	0.661224	2.15231	4.44538	3478.89	782.585	1426.45	3666.19	4216.27	606.751	6170.45	4787.23	2072.12	733.244	3.60903e-09	891.118	489.087	509.938
10.49_518.2507m/z	518.251	10.4879	neg	LysoPE(0:0/18:4(6Z,9Z,12Z,15Z))	HMDB0011480	Lipids and lipid-like molecules	Glycerophospholipids	Glycerophosphoethanolamines		36.7	0	M+FA-H	C23H40NO7P	-3.615	1.32207	0.0326627	0.661224	-1.83398	0.280489	1027.84	3664.47	1108.76	1036.17	158.886	3035.45	827.8	3.60903e-09	6124.87	5713.14	348.217	5189.9	2941.52	1669.15
12.93_564.4015m/z	564.401	12.9277	pos	LysoPE(24:1(15Z)/0:0)	HMDB0011528	Lipids and lipid-like molecules	Glycerophospholipids	Glycerophosphoethanolamines		36.8	0	M+H	C29H58NO7P	-1.54542	1.30465	0.0461306	0.661224	-3.35586	0.0976757	862.904	8834.37	3957.44	127.261	3.60903e-09	198.6	894.122	3.60903e-09	5322.06	15795	3.60903e-09	21902.3	2079.54	7907.36
6.30_381.2282m/z	381.228	6.29943	neg	16beta,17-dihydroxy-ent-kaurane-19-oic acid	LMPR0104130006	Lipids and lipid-like molecules	Prenol lipids	Isoprenoids		47.2	39.5	M+FA-H	C20H32O4	-0.207816	1.30342	0.0224481	0.661224	3.17292	9.0187	287685	31898.8	241967	633206	489754	101286	40002.7	219897	17390.3	102307	32321.4	35093.1	3699.32	581.708
10.91_576.2036m/z	576.204	10.9091	neg	Acrimarine J	HMDB0040386	Organoheterocyclic compounds	Quinolines and derivatives	Benzoquinolines		37.5	0	M-H2O-H	C35H33NO8	1.32757	1.29903	0.0338681	0.661224	-1.87611	0.272418	2007.98	7370.94	6031.2	1308.26	1066.83	1704.32	1937.24	3.60903e-09	9961.76	6786.24	780.593	9750.64	2874.32	14072.1
9.25_449.1499m/z	449.15	9.24818	neg	1-Hydroxy-10-methylacridone	88882	Organoheterocyclic compounds	Quinolines and derivatives	Benzoquinolines		39	0	2M-H	C14H11NO2	-1.73232	1.29896	0.0237511	0.661224	2.22108	4.66242	1677.69	359.832	1312.33	168.978	2558.82	2470.48	508.917	3046.62	190.128	643.366	319.828	440.041	565.629	3.60903e-09
5.19_281.1380m/z	281.138	5.19392	pos	Nigellic acid	HMDB0036094	Lipids and lipid-like molecules	Prenol lipids	Sesquiterpenoids		37.6	0	M+H	C15H20O5	-1.11534	1.29632	0.0369606	0.661224	4.13669	17.5901	1471.35	83.6465	2121.61	1868.61	86.9696	3.60903e-09	3727.92	1023.01	3.60903e-09	99.095	166.36	166.264	3.60903e-09	70.1598
5.42_331.1762m/z	331.176	5.42458	neg	7-Hydroxyterpineol 8-glucoside	HMDB0033019	Organic oxygen compounds	Organooxygen compounds	Carbohydrates and carbohydrate conjugates		38.6	0	M-H	C16H28O7	-0.0604286	1.29433	0.0490354	0.661224	4.15136	17.7698	1084.87	61.0512	2052.75	484.059	382.109	3.60903e-09	2861.85	728.449	42.2288	104.359	137.506	82.2132	3.60903e-09	3.60903e-09
1.11_342.1191m/z	342.119	1.11313	neg	b-D-Glucopyranosiduronic acid	2024	Unclassified	Unclassified	Unclassified		38	0	M-H	C15H21NO8	-1.02404	1.29369	0.0483535	0.661224	2.74986	6.72652	10203.5	1516.91	16584.5	26108.2	2799.35	2001.87	8566.13	5161.05	2447.78	3.60903e-09	2141.72	1907.19	900.013	1704.76
11.76_598.3858m/z	598.386	11.7606	pos	PC(22:2(13Z,16Z)/0:0)	76577	Lipids and lipid-like molecules	Glycerophospholipids	Glycerophosphocholines		37.7	0	M+Na	C30H58NO7P	2.6111	1.28832	0.0201911	0.661224	-2.30203	0.202777	4667.5	23017.9	15455	1833.8	1123.87	3645.18	5947.13	3.60903e-09	32445.6	25151.9	76.822	31750.2	9061.56	39621.1
3.76_392.1574m/z	392.157	3.76147	neg	6'-Apiosyllotaustralin	89777	Organic oxygen compounds	Organooxygen compounds	Carbohydrates and carbohydrate conjugates		37.4	0	M-H	C16H27NO10	2.90945	1.26616	0.0222151	0.661224	1.85015	3.60537	1532.19	424.973	777.49	1667.26	1410.21	383.623	3121.5	1833.03	941.767	351.6	3.60903e-09	506.701	247.845	501.928
0.85_310.1141m/z	310.114	0.845917	neg	D-1-[(3-Carboxypropyl)amino]-1-deoxyfructose	HMDB0038663	Unclassified	Unclassified	Unclassified		37.7	0	M+FA-H	C10H19NO7	-1.0719	1.26502	0.0275694	0.661224	1.35623	2.56016	4237.2	1655.05	6372.04	4544.93	2951.56	1820.38	6716.45	3017.85	1209.12	1351.1	4348.81	1604.57	1416.72	3.60903e-09
10.74_463.1116m/z	463.112	10.743	neg	Hexahydro-2',4-dimethylspiro[1,3-dithiolo[4,5-c]furan-2,3'(2'H)-furan]	HMDB0037808	Organosulfur compounds	Thioacetals	Dithioacetals		37.4	0	2M-H	C10H16O2S2	1.1699	1.2562	0.0167006	0.661224	-4.24958	0.0525714	500.715	9524.47	512.741	3.60903e-09	571.052	1255.15	665.349	3.60903e-09	9663.74	3.60903e-09	11077.3	10790.4	22278.5	3336.82
0.75_709.1174m/z	709.117	0.748583	neg	NAD	HMDB0000902	Nucleosides, nucleotides, and analogues	(5'->5')-dinucleotides	Unclassified	C00003	38.1	0	M+FA-H	C21H28N7O14P2+	3.3531	1.25336	0.00221179	0.661224	-1.30947	0.403469	82501.8	204481	63427.7	3.60903e-09	162594	95295.2	32951	140743	145765	258959	200799	185854	224109	211401
4.44_382.1607m/z	382.161	4.4354	pos	Etoxazole	72301	Unclassified	Unclassified	Unclassified		36.1	0	M+Na	C21H23F2NO2	4.96335	1.2533	0.0261084	0.661224	1.5293	2.88646	3016.29	1044.98	817.953	5126.72	2809.02	1256.42	4132.74	3954.89	1894.44	1275.77	1705.61	566.094	827.946	3.60903e-09
5.42_299.1487m/z	299.149	5.42268	pos	Idebenone Metabolite (Benzenehexanoic acid, 2,5-dihydroxy-3,4-dimethoxy-6-methyl-)	772	Unclassified	Unclassified	Unclassified		37.9	0	M+H	C15H22O6	-0.766369	1.25051	0.00490405	0.661224	2.63713	6.22093	2129.74	342.351	1496.96	736.15	3188.56	3229.98	1130.63	2996.19	123.961	1246.09	65.7253	178.935	258.631	180.767
11.38_288.1303m/z	288.13	11.3765	pos	6-Hydroxyl-1,6-dihydropurine ribonucleoside	66214	Unclassified	Unclassified	Unclassified		37.4	0	M+NH4	C10H14N4O5	0.354559	1.24288	0.0262456	0.661224	-2.01174	0.247975	996.349	4017.95	4215.25	254.77	292.853	817.614	397.613	3.60903e-09	3637.42	5919.53	6.30428	6004.6	2922.32	5617.52
4.65_318.1460m/z	318.146	4.65168	neg	N-Acetyl desmethyl frovatriptan	HMDB0061158	Organoheterocyclic compounds	Indoles and derivatives	Carbazoles		38	0	M+FA-H	C15H19N3O2	0.278636	1.24216	0.0186044	0.661224	2.22973	4.69045	383.586	81.7802	164.669	650.876	584.383	148.003	145.547	608.035	188.409	3.60903e-09	87.6958	35.145	136.906	42.5257
5.87_475.1731m/z	475.173	5.87028	neg	Hydramethylnon	68756	Unclassified	Unclassified	Unclassified		37.3	0	M-H2O-H	C25H24F6N4	0.893805	1.24094	0.0498814	0.661224	3.01511	8.08422	4060.76	502.307	9557.34	5690.9	1306.92	3.60903e-09	6764.45	1044.93	196.453	481.01	277.348	2059.03	3.60903e-09	3.60903e-09
5.75_182.0789n	165.076	5.75218	pos	Galactitol	HMDB0000107	Organic oxygen compounds	Organooxygen compounds	Carbohydrates and carbohydrate conjugates	C01697	43.3	21.4	M+H-H2O, M+H	C6H14O6	-0.836622	1.24083	0.00439758	0.661224	2.62188	6.15553	12956.7	2104.89	10476.1	4664.45	16431	19962.3	6285.57	19920.9	556.198	7426.97	657.028	1363.44	1637.21	988.506
12.12_369.3509m/z	369.351	12.1151	pos	Cholesterol	HMDB0000067	Lipids and lipid-like molecules	Steroids and steroid derivatives	Cholestane steroids	C00187	38.8	0	M+H-H2O	C27H46O	-1.7357	1.23901	0.0156239	0.661224	-1.4319	0.370643	2.01405e+07	7.46493e+06	2.02262e+07	1.78735e+07	2.06684e+07	2.1809e+07	2.61395e+07	1.41266e+07	89095.9	6.7336e+06	105430	112643	1.3121e+07	2.46278e+07
6.57_513.3434m/z	513.343	6.57487	neg	5β-Cholestane-3α,7α,12α,24,26,27-hexol	43054	Unclassified	Unclassified	Unclassified		37.2	0	M+FA-H	C27H48O6	0.168532	1.23487	0.0498973	0.661224	3.91032	15.0357	1131.79	75.2732	1406.31	2781.9	314.767	3.60903e-09	2135.25	152.514	65.8889	101.015	97.2061	187.53	3.60903e-09	3.60903e-09
12.51_532.3405m/z	532.34	12.506	neg	PC(17:0/2:0)[S]	39456	Unclassified	Unclassified	Unclassified		38.2	0	M-H2O-H	C27H54NO8P	-0.712917	1.22561	0.0305058	0.661224	-2.90866	0.13317	1465.58	11005.3	5587.05	847.29	3.60903e-09	1219.96	1139.2	3.60903e-09	6919.85	17949.6	3.60903e-09	25288.4	7900.66	7973.42
5.75_343.1397m/z	343.14	5.7507	neg	8-Epiiridotrial glucoside	LMPR0102070023	Lipids and lipid-like molecules	Prenol lipids	Isoprenoids	C11652	54.6	76.8	M-H	C16H24O8	-0.477513	1.21576	0.00445615	0.661224	2.48075	5.58186	210027	37626.8	168624	80459.9	279762	318493	107215	305610	15567.3	137450	12561.5	20194.2	25318.3	14669.6
5.85_297.1342m/z	297.134	5.85343	neg	10-Hydroxy-8-nor-2-fenchanone glucoside	HMDB0033643	Lipids and lipid-like molecules	Prenol lipids	Terpene glycosides		50.9	58.9	M-H2O-H	C15H24O7	-0.56541	1.21399	0.00563925	0.661224	2.46711	5.52936	42130	7619.32	35026.9	12955.7	53816.7	64483.7	23041.8	63455	2557.6	28820.5	2403.6	4076.35	5013.61	2844.31
10.44_282.1303m/z	282.13	10.4371	pos	Saxitoxin	HMDB0029368	Phenylpropanoids and polyketides	Saxitoxins, gonyautoxins, and derivatives	Unclassified	C13757	37.2	0	M+H-H2O	C10H17N7O4	-1.91193	1.20962	0.0274517	0.661224	-3.03456	0.122041	256.285	2099.99	910.033	208.522	3.60903e-09	153.438	265.716	3.60903e-09	2279.09	2800.26	3.60903e-09	4999.72	1201.52	1319.35
12.55_522.3550m/z	522.355	12.5473	pos	PC(0:0/18:1(9E))[U]	40347	Unclassified	Unclassified	Unclassified		36.5	0	M+H	C26H52NO7P	-0.78648	1.20719	0.0160699	0.661224	-2.95304	0.129136	630.496	4882.43	2076.48	463.607	3.60903e-09	782.044	460.843	3.60903e-09	5963.89	7314.34	3.60903e-09	9341.87	1558.48	5115.99
0.70_366.0787m/z	366.079	0.700017	pos	2-(α-D-Mannosyl)-3-phosphoglycerate	63170	Unclassified	Unclassified	Unclassified		37	0	M+NH4	C9H17O12P	-2.57231	1.20717	0.0407318	0.661224	-1.09394	0.46848	24008.8	51248.4	64382.1	3.60903e-09	17222	9234.42	33936.5	19278.1	43966.4	36416.8	39155.1	42760.1	77113.1	68079.1
13.42_596.3933m/z	596.393	13.4241	neg	PC(O-18:0/2:0)[U]	40122	Unclassified	Unclassified	Unclassified		37.4	0	M+FA-H	C28H58NO7P	-0.0127514	1.20685	0.0469961	0.661224	-2.99083	0.125797	737.74	5864.53	3043.85	292.724	3.60903e-09	256.963	832.907	3.60903e-09	14793.3	5592.2	3.60903e-09	7344.65	457.514	6999.57
5.75_298.1412n	299.148	5.75218	pos	Toxin T2 tetrol	HMDB0036159	Lipids and lipid-like molecules	Prenol lipids	Sesquiterpenoids		40.3	6.6	M+H, M+Na, M+NH4, M+K, M+H-H2O	C15H22O6	-1.63577	1.2038	0.00553205	0.661224	2.57413	5.9551	230543	38713.5	183825	73993.5	293170	366546	111636	354085	15259.3	131441	12170.3	23750.3	31513.2	18147.2
1.07_246.0167m/z	246.017	1.0713	neg	Pyridoxal Phosphate	235	Organoheterocyclic compounds	Pyridines and derivatives	Pyridine carboxaldehydes	C00018	37.5	0	M-H	C8H10NO6P	-2.25285	1.20204	0.0408727	0.661224	-1.12268	0.45924	2596.36	5653.6	5354.95	3.60903e-09	463.288	4395.72	4114.2	1250	3697.31	8775.53	3197.12	6925.04	4351.94	6974.66
6.31_329.2105m/z	329.21	6.31093	pos	11-deoxycortisol	LMST02030086	Lipids and lipid-like molecules	Steroids and steroid derivatives	Hydroxysteroids	C05488	51.2	62.1	M+H-H2O	C21H30O4	-1.81644	1.20166	0.0130814	0.661224	2.85575	7.23879	50495.8	6975.72	54028.6	70664.8	102987	22070.6	5747.95	47475.8	4793.69	20575.7	7434.58	7720.69	1164.48	165.19
11.36_472.3991m/z	472.399	11.3613	pos	3-hydroxyeicosanoylcarnitine	LMFA07070040	Lipids and lipid-like molecules	Fatty Acyls	Fatty esters		37.7	0	M+H	C27H53NO5	-1.13804	1.1979	0.0280196	0.661224	-2.58919	0.166179	1705.08	10260.5	192.401	735.281	4461.74	3746.94	159.089	935.055	23720.1	1800.94	5129.19	7778.06	7924.41	15210.3
0.69_367.1385m/z	367.139	0.686183	pos	7-beta-D-Glucopyranosyloxybutylidenephthalide	HMDB0034752	Organic oxygen compounds	Organooxygen compounds	Carbohydrates and carbohydrate conjugates		36.5	0	M+H	C18H22O8	-0.65834	1.19714	0.0424779	0.661224	-1.25818	0.418072	41237.5	98637.3	69760	3.60903e-09	43567.5	52378.8	57404.4	24314.5	86413.1	56347.6	50879.6	163536	62644.9	172003
8.33_479.1793m/z	479.179	8.3326	neg	4H-Cyclopenta[def]chrysene	73083	Unclassified	Unclassified	Unclassified		37.3	0	2M-H	C19H12	-2.63625	1.19303	0.0230234	0.661224	-1.56597	0.33775	301.202	891.79	560.94	3.60903e-09	395.54	571.617	132.507	146.606	492.975	1022.57	328.819	1674.74	749.78	1081.85
12.72_582.3777m/z	582.378	12.7248	neg	PC(O-17:0/2:0)[U]	40106	Unclassified	Unclassified	Unclassified		37.5	0	M+FA-H	C27H56NO7P	0.0658023	1.19281	0.0289175	0.661224	-2.71275	0.152539	1480.57	9706.22	5467.98	511.159	3.60903e-09	1031.41	1872.9	3.60903e-09	17183.4	11174.2	3.60903e-09	18043.6	1425.67	10410.5
4.54_332.0083m/z	332.008	4.54333	pos	Lamivudine-monophosphate	HMDB0060641	Nucleosides, nucleotides, and analogues	Nucleoside and nucleotide analogues	Unclassified		37.9	0	M+Na	C8H12N3O6PS	2.06109	1.19208	0.013648	0.661224	-1.65059	0.318509	925.655	2906.21	729.681	3.60903e-09	1285.9	702.764	1464.39	1371.2	4132.18	2380.24	2153.21	1019.35	2490.63	5261.64
4.64_187.1442m/z	187.144	4.63513	pos	Piperidione	71886	Unclassified	Unclassified	Unclassified		37.9	0	M+NH4	C9H15NO2	0.288848	1.18664	0.0360083	0.661224	1.83789	3.57487	913.195	255.449	311.459	1969.73	670.185	441.913	1406.07	679.812	220.468	3.60903e-09	442.173	389.726	377.74	102.585
14.03_550.3859m/z	550.386	14.0337	pos	PC(O-18:1(9E)/2:0)[U]	40012	Unclassified	Unclassified	Unclassified		37.3	0	M+H	C28H56NO7P	-1.4142	1.18183	0.0321217	0.661224	-2.28947	0.204551	2422.08	11841	8978.02	791.321	3.60903e-09	1474.59	3288.55	3.60903e-09	17087.9	15405.8	3.60903e-09	23515.9	4607.54	10428.7
5.75_333.1109m/z	333.111	5.7507	neg	Fospropofol	HMDB0015661	Organic compounds	Benzenoids	Benzene and substituted derivatives		39.5	0	M+FA-H	C13H21O5P	0.149008	1.18139	0.0118398	0.661224	2.49823	5.64993	21575.3	3818.68	17927.9	3055.89	30143.1	33752.2	10893.4	33679.4	940.559	15486.2	851.324	1939.13	2340.75	1354.18
8.45_477.1637m/z	477.164	8.45345	neg	Gentiobiosyl 2-methyl-6-oxo-2E,4E-heptadienoate	HMDB0032134	Organic oxygen compounds	Organooxygen compounds	Carbohydrates and carbohydrate conjugates		36.5	0	M-H	C20H30O13	4.7861	1.17795	0.0054418	0.661224	-1.31496	0.401937	1219.59	3034.29	2202.03	3.60903e-09	643.042	1807.6	1164.45	1500.42	3980.93	2166.05	2331.26	2365.25	2879.69	4482.53
7.26_209.1176m/z	209.118	7.26462	neg	Cymather aldehyde methyl ester	65405	Unclassified	Unclassified	Unclassified		37.9	0	M-H	C12H18O3	-3.53535	1.17262	0.0476373	0.661224	-1.54794	0.341998	281.47	823.017	291.612	3.60903e-09	830.472	231.017	66.7186	269.002	594.618	81.4181	1259.3	524.045	1052.86	1425.86
9.01_272.1852m/z	272.185	9.00812	pos	Dihydro-2,4,6-tris(2-methylpropyl)-4h-1,3,5-dithiazine	88271	Organosulfur compounds	Thioacetals	Dithioacetals		36	0	M+H-H2O	C15H31NS2	-4.48332	1.17241	0.0103092	0.661224	1.69583	3.23964	656.663	202.696	453.551	1117.97	583.208	999.358	316.304	469.59	125.562	3.60903e-09	323.458	139.15	360.809	267.2
8.73_449.1501m/z	449.15	8.73012	neg	6-Methoxy-9H-carbazole-3-carboxaldehyde	HMDB0038638	Organoheterocyclic compounds	Indoles and derivatives	Carbazoles		38.2	0	2M-H	C14H11NO2	-1.21116	1.17161	0.0363543	0.661224	2.64619	6.26012	1318.95	210.69	1241.09	3.60903e-09	1591.03	1890.18	226.174	2965.21	3.60903e-09	559.118	3.60903e-09	294.653	361.323	49.0475
0.76_302.1342m/z	302.134	0.7554	pos	Axisothiocyanate 3	71497	Unclassified	Unclassified	Unclassified		36.5	0	M+K	C16H25NS	0.85987	1.167	0.00740338	0.661224	1.15941	2.23366	15856.4	7098.84	15950.5	22381.9	13325.3	10762.5	17724.3	14993.8	14240.7	3.60903e-09	9866.56	8116.78	3087.98	7280.96
11.56_566.2194m/z	566.219	11.562	neg	CAY10573	45150	Unclassified	Unclassified	Unclassified		36.4	0	M+FA-H	C33H31NO5	1.91213	1.16131	0.027451	0.661224	-2.26532	0.208003	766.889	3686.91	2719.62	246.342	3.60903e-09	353.122	1282.25	3.60903e-09	4490.41	4951.06	3.60903e-09	5645.9	965.476	6068.62
13.08_536.3703m/z	536.37	13.0781	pos	PC(O-16:0/3:1(2E))	LMGP01020070	Lipids and lipid-like molecules	Glycerophospholipids	Glycerophosphocholines		37.4	0	M+H	C27H54NO7P	-1.39538	1.15194	0.0275512	0.661224	-2.30274	0.202678	793.939	3917.23	2158.07	530.002	3.60903e-09	1531.26	544.3	3.60903e-09	5916.22	4190.63	3.60903e-09	8090.19	2306.06	3000.3
8.19_793.4126m/z	793.413	8.19475	neg	Heliosupine	68242	Unclassified	Unclassified	Unclassified		37.6	0	2M-H	C20H31NO7	-0.318661	1.15056	0.0306903	0.661224	-1.16275	0.44666	1477.94	3308.87	3561.41	3.60903e-09	1174.21	1313.86	1258.87	1559.29	3588.18	2305.17	1755.69	5499.56	2677.76	4026.85
8.45_449.1947m/z	449.195	8.45345	neg	(2S)-2-amino-3-(4-hydroxy-3-methoxyphenyl)-2-methylpropanoic acid	HMDB0142154	Phenylpropanoids and polyketides	Phenylpropanoic acids	Unclassified		37.5	0	2M-H	C11H15NO4	3.96967	1.1476	0.0423988	0.661224	-1.20921	0.432506	282.027	652.077	570.748	3.60903e-09	292.675	450.485	320.364	57.8904	958.715	213.779	675.544	387.423	625.735	1051.27
8.45_519.1298m/z	519.13	8.45345	neg	2,3,4'-TRIHYDROXY-4-METHOXYBENZOPHENONE	43634	Unclassified	Unclassified	Unclassified		38.9	0	2M-H	C14H12O5	0.172179	1.13362	0.0127705	0.661224	-1.24812	0.420996	556.582	1322.06	946.532	3.60903e-09	460.09	801.967	668.343	462.562	1885.35	1059.88	479.124	1182.85	1563.6	1761.56
10.90_494.3832m/z	494.383	10.9007	pos	11-acetoxy-3beta,6alpha-dihydroxy-9,11-seco-5alpha-cholest-7-en-9-one.	83937	Unclassified	Unclassified	Unclassified		37.5	0	M+NH4	C29H48O5	-1.77782	1.13264	0.0345115	0.661224	-2.75519	0.148117	337.047	2275.55	3.60903e-09	154.684	1165.23	702.366	3.60903e-09	3.60903e-09	4185.82	3.60903e-09	3414.81	2244.23	3808.43	3.60903e-09
5.46_369.1124m/z	369.112	5.45878	neg	Acetohexamide	HMDB0014558	Organic oxygen compounds	Organooxygen compounds	Carbonyl compounds	C06806	41.3	12.2	M+FA-H	C15H20N2O4S	-0.671689	1.12066	0.0399213	0.661224	2.20008	4.59506	42615.5	9274.18	39778.5	99723	29773.8	10240.2	59848.5	16328.7	3544.34	22739.5	21285.9	6874.35	1008.43	192.541
9.51_447.1660m/z	447.166	9.50753	neg	6-Hydroxy-9,9-dimethyl-5-(3-methyl-1-oxobutyl)-1-propyl-3H,9H-[1,2]-dioxolo[3',4':4,5]furo[2,3-f][1]benzopyran-3-one	89662	Phenylpropanoids and polyketides	Coumarins and derivatives	Furanocoumarins		37.5	0	M+FA-H	C22H26O7	-0.0504904	1.11288	0.0459921	0.661224	-1.07558	0.474479	258.147	544.064	169.566	3.60903e-09	157.91	542.236	248.291	430.879	527.732	548.824	296.117	280.949	734.231	876.532
4.56_396.1763m/z	396.176	4.55822	pos	Farnesyl Thiosalicylic Acid Amide	44840	Unclassified	Unclassified	Unclassified		36.9	0	M+K	C22H31NOS	1.34361	1.1025	0.0186928	0.661224	2.42054	5.35372	1801.09	336.418	820.495	3497.13	2266.52	3.60903e-09	1967.3	2255.1	659.719	3.60903e-09	884.734	294.849	179.208	3.60903e-09
5.53_449.2160m/z	449.216	5.52792	neg	alpha-[3-[(Hydroxymethyl)nitrosoamino]propyl]-3-pyridinemethanol	73242	Organoheterocyclic compounds	Pyridines and derivatives	Unclassified	C19580	38.7	0	2M-H	C10H15N3O3	1.22501	1.09881	0.0364536	0.661224	3.18982	9.12496	2049.78	224.634	3531.91	731.868	4708.85	868.837	3.60903e-09	2457.19	88.528	683.193	130.869	445.213	3.60903e-09	3.60903e-09
1.70_410.1663m/z	410.166	1.70328	pos	Linustatin	66912	Unclassified	Unclassified	Unclassified		38.1	0	M+H	C16H27NO11	1.44955	1.09826	0.0175038	0.661224	1.15431	2.22578	2495.04	1120.98	2844.93	1934.14	2942.41	2680.17	788.002	3780.6	1485.37	3.60903e-09	1717.14	1117.44	1300.35	1105.56
10.57_593.2726m/z	593.273	10.5744	neg	PKOHA-PA	LMGP20070010	Lipids and lipid-like molecules	Glycerophospholipids	Oxidized glycerophospholipids		36.6	0	M+FA-H	C26H45O10P	-1.10717	1.09662	0.0346766	0.661224	-1.5512	0.341225	619.317	1814.98	1760.21	196.154	3.60903e-09	1231.74	527.798	3.60903e-09	2424.49	2268.29	3.60903e-09	1838.67	1721.84	2636.6
6.06_298.1415n	343.14	6.05907	neg	Neoilludin A	73450	Unclassified	Unclassified	Unclassified		39.2	0	M-H, M+FA-H	C15H22O6	-0.619416	1.08682	0.021807	0.661224	1.86643	3.64628	39948.1	10955.8	28863.7	17267.5	54176.2	65925	20304.1	53152.1	3764.94	44367.3	2743.56	4914.29	6805.68	3139.3
11.01_464.2781m/z	464.278	11.0084	neg	PC(14:1(9Z)/0:0)	40280	Lipids and lipid-like molecules	Glycerophospholipids	Glycerophosphocholines		38.6	0	M-H	C22H44NO7P	-0.411227	1.08652	0.0175176	0.661224	-2.51202	0.175311	2652.3	15129.2	9642.44	1010.66	853.207	1563.31	2667.66	176.532	11222.1	21395.3	1226.01	30563.3	9801.07	16567.2
4.41_194.1393m/z	194.139	4.40572	pos	6,8-dihydroxy-octanoic acid	74602	Lipids and lipid-like molecules	Fatty Acyls	Fatty Acids and Conjugates		37.4	0	M+NH4	C8H16O4	3.37459	1.08339	0.0253007	0.661224	1.15968	2.23408	391.051	175.039	323.041	317.572	630.597	131.411	500.848	442.839	250.008	3.60903e-09	291.302	202.764	123.03	183.132
0.72_365.0525m/z	365.052	0.72065	neg	trans-3,3',4',5,5',7-Hexahydroxyflavanone	HMDB0030835	Phenylpropanoids and polyketides	Flavonoids	Flavans		36	0	M+FA-H	C15H12O8	3.28702	1.0811	0.00133489	0.661224	-1.95749	0.257476	8855.1	34391.9	1025.28	5749.43	3146.73	18995.3	5203.77	19010.1	19889.1	43358.9	30351.4	25505.4	35524	51722.8
8.19_545.1512m/z	545.151	8.19475	neg	6-Nitrochrysene	72989	Unclassified	Unclassified	Unclassified		38	0	2M-H	C18H11NO2	0.939833	1.07692	0.0407137	0.661224	-0.715105	0.609161	999.481	1640.75	640.729	3.60903e-09	1072.38	1661.93	1117.06	1504.79	1482.81	2030.51	1453.81	1634.09	1319.68	1923.6
5.75_335.1080m/z	335.108	5.7507	neg	Dibenzofuran	66731	Unclassified	Unclassified	Unclassified		39.3	0	2M-H	C12H8O	0.860233	1.07372	0.0093299	0.661224	2.49351	5.63146	6595.26	1171.15	5551.3	582.736	9038.89	10159.4	4058.98	10180.3	460.534	4115.87	677.8	561.647	706.016	505.009
12.27_175.1478m/z	175.148	12.2743	pos	4-(2,6,6-Trimethylcyclohex-1-enyl)but-2-en-4-one	HMDB0032541	Organic oxygen compounds	Organooxygen compounds	Carbonyl compounds		37.9	0	M+H-H2O	C13H20O	-1.58374	1.06986	0.00686058	0.661224	-1.3982	0.379403	1650.59	4350.49	76.722	1850.93	148.003	52.0848	3452.65	4323.14	4405.86	4632.74	4075.26	5009.35	4454.51	3525.24
10.68_593.2409n	616.23	10.68	pos	4-Hydroxy-17beta-estradiol-2-S-glutathione	HMDB0060139	Organic acids and derivatives	Carboxylic acids and derivatives	Amino acids, peptides, and analogues		37.4	0	M+H, M+Na, M+H-H2O	C28H39N3O9S	0.317238	1.06507	0.012688	0.661224	-2.8444	0.139236	2210.71	15877.4	3150.15	606.47	1936.7	2612.33	1392.01	3566.58	6985.37	20812.4	1793.65	32790.3	19258.9	13624
9.19_399.3252m/z	399.325	9.19145	pos	7alpha,25-Dihydroxy-4-cholesten-3-one	HMDB0060425	Lipids and lipid-like molecules	Steroids and steroid derivatives	Cholestane steroids	C17332	37.7	0	M+H-H2O	C27H44O3	-1.33243	1.06385	0.0404732	0.661224	4.03429	16.3849	2183.57	133.268	3208.65	5093.93	3.60903e-09	3.60903e-09	3726.9	1071.97	326.368	273.992	3.60903e-09	199.246	3.60903e-09	3.60903e-09
11.01_466.2924m/z	466.292	11.0109	pos	PE(17:1(9Z)/0:0)	LMGP02050008	Lipids and lipid-like molecules	Glycerophospholipids	Glycerophosphoethanolamines		50.3	57.5	M+H	C22H44NO7P	-0.973461	1.06059	0.0244605	0.661224	-2.42946	0.185635	6284.37	33853.4	21075.3	2414.71	1157.47	5189.72	7114.92	754.067	19054.8	51510.8	3584.68	69226	19074.5	40669.8
3.83_365.1353m/z	365.135	3.8301	neg	Tetrahydropentoxyline	86646	Alkaloids and derivatives	Harmala alkaloids	Unclassified		38.5	0	M-H	C17H22N2O7	-0.338597	1.03841	0.0395538	0.661224	3.41056	10.6336	2517.94	236.791	5303.49	5088.46	456.735	98.6959	3282.29	877.945	361.661	67.3734	492.503	255.315	47.9624	195.931
6.06_333.1110m/z	333.111	6.05907	neg	D-Ornithine hydrochloride	68987	Unclassified	Unclassified	Unclassified		36.2	0	2M-H	C5H12ClN2O2	2.37026	1.03311	0.0324773	0.661224	2.12097	4.34987	3512.11	807.406	2301.94	362.698	5204.5	5887.18	1660.78	5655.56	161.719	3337.1	202.966	459.141	373.856	309.659
1.30_293.1469n	294.154	1.29842	pos	N-(1-Deoxy-1-fructosyl)isoleucine	HMDB0039780	Organic acids and derivatives	Carboxylic acids and derivatives	Amino acids, peptides, and analogues		57.2	94.5	M+H-H2O, M+H	C12H23NO7	-1.75091	1.03027	0.0228886	0.661224	2.83117	7.11652	318399	44740.9	584488	597259	76171.5	47098	420028	185352	45358.6	4547.68	46010.8	66826.3	37255.6	68446.2
8.82_344.1536m/z	344.154	8.81643	neg	AGC	43439	Unclassified	Unclassified	Unclassified		38.1	0	M+FA-H	C15H25NO3S	-0.522811	1.02718	0.002516	0.661224	2.71435	6.56298	428.015	65.2166	529.053	509.788	577.83	439.957	3.60903e-09	511.464	139.402	115.461	51.9948	84.4416	3.60903e-09	3.60903e-09
6.92_303.1270m/z	303.127	6.91993	neg	Ribitol	HMDB0000508	Organic oxygen compounds	Organooxygen compounds	Carbohydrates and carbohydrate conjugates	C00474	37.5	0	2M-H	C5H12O5	-8.65813	1.01785	0.043963	0.661224	3.41751	10.6849	811.672	75.9642	1670.6	1372.22	3.60903e-09	33.1476	1486.16	307.905	90.083	40.7461	109.177	215.779	3.60903e-09	3.60903e-09
3.14_334.1602m/z	334.16	3.14095	pos	Histidinyl-Arginine	85785	Organic acids and derivatives	Carboxylic acids and derivatives	Amino acids, peptides, and analogues		38.2	0	M+Na	C12H21N7O3	1.36862	1.01125	0.0105849	0.661224	2.09849	4.28261	5367.67	1253.36	2199.17	9343.99	6428.68	1857.36	4887.94	7488.87	3703.96	408.224	1086.59	936.901	430.353	954.158
12.13_531.3075m/z	531.308	12.1308	pos	PA(8:0/14:0)	HMDB0115485	Lipids and lipid-like molecules	Glycerophospholipids	Glycerophosphates		36.5	0	M+Na	C25H49O8P	3.50447	1.01011	0.0403161	0.661224	-2.87158	0.136637	250.869	1836.02	984.344	3.60903e-09	3.60903e-09	246.942	273.927	3.60903e-09	3714.76	3440.49	3.60903e-09	1884.07	3.60903e-09	1976.8
12.26_147.1166m/z	147.117	12.2578	pos	5-Phenyl-1-pentanol	87818	Lipids and lipid-like molecules	Fatty Acyls	Fatty alcohols		38.2	0	M+H-H2O	C11H16O	-1.11349	1.0046	0.00421931	0.661224	-1.39512	0.380212	1351.92	3555.69	209.873	1836.97	124.967	65.9466	2462.82	3410.93	3587.62	3813.79	3342.48	3779.93	3826.53	2983.8
4.70_405.2249m/z	405.225	4.70298	neg	L-Glutamic acid n-butyl ester	3544	Unclassified	Unclassified	Unclassified		38.8	0	2M-H	C9H17NO4	1.56646	1.00125	0.0279682	0.661224	2.59781	6.05368	6038.87	997.553	14197.6	7851.55	2061.48	1010.02	6949.18	4163.39	817.5	1067.21	871.522	759.934	1399.53	1069.62
